# Supplementary material for: Differentiation of Club Cells to Alveolar Epithelial Cells In Vitro
Source: Sci Rep. 2017 Jan 27;7:41661. doi: 10.1038/srep41661 (PMC5269679; doi:10.1038/srep41661)
Supplement: Supplementary Table 1 [file srep41661-s2.xls]

## Sheet: Supplementary Table 1
	D0	D4	D7
Itm2a	3.90585	3.83087	5.17427
Sergef	2.84857	3.50864	3.85759
Dhx9	5.1302	4.50842	5.75226
Fam109a	3.07979	1.18654	0.970671
Ssu72	3.69974	5.31596	3.84161
Eif2b2	4.21637	6.40397	2.24929
Vps28	3.97329	4.81292	2.87243
Setd6	0.429548	2.73764	0.737229
Gstm2	5.57669	0.385609	3.84027
Katnbl1	6.3192	6.37187	7.15261
Psma4	3.30591	4.3481	3.70106
Pex19	3.78411	2.82043	5.0911
Bcl7a	6.68978	5.70718	4.9152
Bnip3l	8.59535	8.67119	9.60947
Capzb	7.78044	7.91103	9.09704
Dnajc21	4.08948	5.1231	4.27354
Ptgr1	7.95445	8.05326	8.07682
Snip1	3.42981	1.91105	3.80774
Lnx2	6.40564	5.77621	5.86789
Phax	1.80148	3.85825	1.47761
Ppia	8.88366	11.35	9.12849
Rplp2	5.91499	7.47508	5.36384
Snhg4	0.219361	3.23451	0.342241
Strbp	7.8697	7.18349	6.71761
B3gnt3	2.01671	2.58572	4.50254
Ifi30	3.6224	4.49879	3.95242
Hprt	5.46568	5.7968	5.51088
Lrrn4cl	0.871355	1.30627	1.56456
Snora31	1.45541	3.54655	0.342241
Eif2c4	7.23973	5.63071	5.33035
Hdgf	8.90069	10.789	10.1443
Rnf115	6.57052	6.20649	6.93529
Sowahc	7.03258	3.96288	5.79127
Nup188	3.37827	1.02407	3.40556
Gpx2	4.89054	5.22538	2.56047
Pithd1	2.86932	5.00554	2.24524
Tmem88b	5.20352	1.42499	1.3777
Prkag2	5.32585	2.34883	4.88887
Nmt1	2.40207	5.45948	3.00748
Slc15a1	0.708182	1.55714	1.55805
Sharpin	5.2601	6.29043	4.73947
Nup210	4.64343	4.83146	4.20544
Sod2	6.7295	5.23354	5.10008
Cdk6	3.14931	5.66256	3.81866
Fam83h	3.10625	4.55937	1.96449
Sgk1	7.57622	5.13683	7.30729
Aig1	3.88817	4.21201	2.56047
Atp6v1e1	5.55364	4.86185	5.20114
D430042O09Rik	4.0582	0.543911	2.0081
l7Rn6	5.09815	5.59498	4.96768
Dda1	4.38705	5.41149	4.18869
Mdc1	5.38918	3.50672	5.91734
Ptprk	7.05864	8.5019	6.21484
Rad51d	5.29886	2.04949	4.53769
Cacfd1	3.29445	4.67084	2.52087
Il10rb	5.47756	2.92198	4.33095
Ccdc71	4.09389	4.40904	3.9045
Nt5dc1	5.5951	3.13601	5.23416
A930016O22Rik	0.511029	1.40036	0.327016
Rbbp6	6.18754	7.06328	6.65001
Gbf1	4.40048	3.17767	4.65892
Tst	7.76261	5.91671	6.2218
Fam117b	7.27077	6.5342	7.08619
Ehmt1	4.36256	2.60381	5.03891
Ubr3	6.8117	7.03206	7.29951
Dnajc7	5.55244	4.70476	5.03188
Tor3a	5.71959	4.98705	6.68084
Nup37	3.53095	3.3948	3.75325
Aimp1	2.90241	1.78986	1.90934
Mrpl48	5.69873	5.05635	5.23212
Rpl24	6.5892	8.68411	7.04331
Mlf2	3.47958	4.26072	3.88774
Dock6	4.68937	0.958096	2.49045
Malat1	9.72804	10.9842	11.0155
Zfp703	6.99206	7.11607	6.15466
Wls	8.53981	8.12203	9.55372
Wdr3	4.83295	5.91671	4.58964
Ctbp2	5.36929	5.32853	5.73073
Itpripl2	7.27563	9.48863	8.17462
Ap1s1	2.38055	4.91498	2.9979
Ptprs	5.44337	7.22543	5.86394
Tubb4b	8.44354	9.16122	6.30526
Lta4h	5.96855	6.21063	6.62124
Rasa2	6.14403	5.72959	5.98347
Agpat3	5.93849	3.73727	5.20583
Zfp362	4.97851	4.78465	3.95118
1190002N15Rik	7.53694	3.92165	7.48048
Med23	3.96367	3.8092	4.81644
Icmt	5.71063	6.12804	5.53841
Alms1	4.36804	4.71811	3.91854
Nmral1	2.29496	4.16283	4.12959
Vmn1r58	4.95019	5.63071	4.96829
Ppp2ca	5.93634	6.69979	5.12616
Ocrl	5.59588	4.56493	7.26372
Ppp2r5b	2.8142	1.39206	0.702255
Rpl27	11.5885	13.313	12.0395
Tecr	3.47451	1.62957	4.54428
Caprin1	8.92211	9.6039	9.3089
Mdm4	4.29228	6.9246	6.45371
Senp3	5.92957	6.03543	5.23263
Ptpru	7.40527	1.56455	0.232129
Zdhhc16	2.50178	1.85777	1.70073
Mrpl1	4.64719	4.61306	4.88172
Scarb1	5.99239	5.92932	4.71336
Fas	5.1361	1.57925	1.84131
Ube2m	6.44072	8.07725	7.95002
Trim24	4.78256	6.15067	4.93039
Pla2g12a	4.29228	3.15822	3.31199
Gm5069	2.95431	1.42499	1.06546
Ankrd49	4.1469	5.53166	4.68901
Npm1	4.613	6.83018	5.13383
Mboat7	5.11996	4.70392	4.43314
Ppm1h	5.10637	6.97291	5.50328
Gclm	5.79303	6.10821	5.24483
Rbm25	6.83249	7.64294	6.76074
Ran	7.01712	8.54186	7.7684
Mtus2	3.46772	1.15744	1.48448
Tars2	1.54841	3.43779	2.55394
Fam173b	0.429548	1.9847	0.526801
Mcat	1.23332	1.43311	0.793698
Stxbp5	5.19173	5.16695	5.10734
Rufy1	5.31171	6.16018	4.34519
5730455P16Rik	4.70821	2.57108	4.93039
Sfrp1	4.01346	0.207772	1.44272
Gbas	6.21945	5.90836	5.59987
Efhc1	8.09555	3.88661	3.35391
Sfxn2	6.79891	6.89681	5.78153
Paf1	3.63609	7.13361	3.13535
Rfx3	6.19629	0.245136	4.7301
Tmco1	5.70487	5.06028	5.24989
E2f5	5.10254	6.51592	4.87388
Fam89b	3.2437	3.85675	1.21355
Qtrt1	1.96944	3.28696	1.1969
Gm5148	2.66791	2.37013	2.47671
Htt	4.25728	3.83547	4.39714
Got1	5.87387	6.73222	5.66034
Nufip2	7.61494	6.99741	9.00523
Nelfa	5.70884	6.05266	5.33083
B3galnt2	5.0943	5.43695	4.60314
Srp68	3.38549	1.1672	2.63345
Alg1	1.39945	3.43375	0.771375
Ppp4r1	5.36792	4.91353	4.82933
Sh2d4a	6.31306	6.64842	7.02515
Pgm2	3.50963	5.33124	5.09672
Gpr3	4.19495	0.840956	1.93968
Dusp7	3.90208	3.98514	5.09672
Gpr137	2.12851	3.97961	0.940977
Zfp760	1.74084	1.58655	2.87243
Ms4a6c	2.53463	0.946801	1.51167
Mfn1	5.04271	2.1115	4.72937
Atp7a	6.67567	6.67112	7.39043
Vegfa	6.57605	5.64082	7.72513
Cd97	8.66385	5.07722	4.33381
Asph	7.42029	8.95326	8.18125
Trafd1	5.75765	3.52202	7.14082
Crip2	4.516	4.38518	2.2
Phxr4	2.35871	4.06174	2.37675
Srsf3	8.44867	8.9717	8.61171
Chchd2	0.753531	2.90165	1.59029
Ggcx	5.67056	4.7206	7.52557
Bloc1s2a	2.67971	4.99255	4.25656
Sgk3	6.76558	3.48736	4.1929
Slc24a3	6.84039	5.16452	5.42411
Akr1b8	3.40693	3.58349	3.77585
Otud6b	5.73168	5.55137	6.4748
Il2ra	1.39945	1.47303	1.61557
Cpt1a	6.17847	3.53717	4.60629
Kbtbd4	0.753531	0.778614	1.74722
Arl6ip5	5.80216	5.51071	5.53923
Gga3	5.67167	5.88377	5.86592
Yes1	7.16827	6.39127	7.59185
Dedd	6.92706	8.43647	7.43338
Ccdc28b	2.44762	0.169414	0.890086
AW146154	1.01793	3.34834	2.2
Tbc1d14	5.52777	6.15282	5.19329
Cdca7	2.30641	5.37825	4.26956
Ccnl2	6.35895	6.52069	5.94907
Wdr47	4.86752	1.36686	3.62529
Ptpn11	6.49095	8.19411	7.17311
Ctdnep1	5.7835	6.20175	5.44056
1700020I14Rik	4.87267	4.78623	6.04146
Spata7	5.19687	0.923942	4.31946
Lig1	2.88214	4.08511	5.1012
Pqbp1	6.36604	6.74328	6.25762
Gm1821	3.32481	2.50716	3.2528
Kdm5d	1.84403	0.726726	3.54367
Cux1	4.55815	4.10811	5.75119
Creb3l2	4.27002	2.19025	5.31065
Alg8	3.71415	5.04315	4.09068
Ssfa2	4.80965	4.84217	5.39839
Gtpbp1	4.71324	3.9417	3.87078
Cdca2	1.28828	1.1769	3.0027
BC068281	1.50928	3.59619	1.08369
Zfp386	2.39494	4.66826	4.36116
Stk38l	6.34651	5.72836	7.27269
Cox15	3.39446	5.53637	5.21516
AW549877	7.36521	8.43521	8.71693
Coro1b	3.66307	3.21346	3.10666
Fbxo4	5.23484	2.25579	4.02733
Uba1	5.26794	6.54688	5.14635
Rabl2	6.5892	3.86427	2.44885
Rad54l2	5.59705	6.48917	6.72398
Tsen34	4.5874	4.06566	4.73443
Gjb2	5.00571	2.4839	4.14161
Zfp513	1.0364	1.97917	1.50492
Vmn2r-ps129	1.59898	2.53759	1.94966
Ccno	4.11468	0.778614	1.30186
Dhdds	6.17665	6.87761	6.48362
Zyg11b	7.2411	7.88278	7.27802
Man1a2	6.88803	7.15555	7.45838
Samhd1	6.69904	7.84478	7.40455
Nubp1	1.83351	3.54842	3.75751
Pde4d	6.14908	5.45798	5.21464
Ctdspl2	5.55284	4.4754	6.54083
Slc25a25	7.90483	5.5236	6.30865
Sel1l	8.6844	9.40259	9.16691
Per3	6.16831	1.66446	5.94814
Copg2	3.87796	3.88809	4.38065
Ddx26b	7.66057	6.27103	7.675
Apoa1bp	5.71063	2.38694	4.51939
Zfp236	5.93819	4.95146	5.33035
Chd2	5.86259	3.57617	5.43436
Mthfd1	3.33417	2.91909	4.42601
Ube2d2a	8.20551	8.55523	7.25709
Ints1	1.75206	2.10644	0.499899
Amdhd2	1.2253	2.41999	2.68511
Scyl1	3.24172	3.10077	2.37305
Elmod3	3.00442	2.1316	4.05763
Crb3	6.28583	7.81829	6.82937
Fanca	0.708182	3.66673	1.1969
Tmem86a	3.20137	7.19636	2.06427
Xaf1	0.775682	0.0478132	2.37305
1110018G07Rik	5.97485	3.68894	6.40333
Josd1	5.74261	5.02916	5.72783
Cpne2	3.24569	3.44985	4.73154
Zfand1	5.75382	2.52625	5.50159
Shisa4	1.39945	1.83957	2.91632
Polr2l	3.75653	5.77899	4.16748
Acacb	4.04572	4.42337	5.37267
Rell1	3.75095	5.34314	4.58004
Pgrmc2	6.31164	5.59588	5.74762
Mpc1	6.58156	6.79124	6.59088
Pbdc1	3.19522	5.05372	1.63425
Asrgl1	3.72557	5.55788	2.72921
Urb1	1.88026	0.109894	1.45677
Cacna2d1	5.88633	4.17619	3.10889
Gtf3c1	4.40048	5.42733	4.87977
Thoc7	3.77314	5.32635	3.99759
Lman2	7.38707	7.66895	6.79641
Nom1	4.00293	3.90715	3.06138
Tcf12	7.32364	6.14728	7.41032
BC017643	2.79535	1.86379	2.65495
Taf12	5.10418	3.99202	5.36849
Tbc1d30	6.492	1.72522	4.23837
Clptm1	4.12118	2.70449	2.61163
Ept1	6.31803	8.05227	7.1945
Srek1ip1	4.71467	1.90523	5.43213
Aasdh	3.11497	2.84497	2.69701
Ints8	5.94523	6.18863	6.17314
Stx6	5.90623	8.29679	5.79887
Fam104a	5.51507	6.60709	5.48796
Luc7l3	6.13067	5.31156	5.25492
Cog8	3.5423	7.19577	1.66485
Uprt	0.297989	4.12324	1.75293
2900056M20Rik	3.19933	2.25579	3.32546
Plekhj1	7.19253	6.70629	6.59029
Prkcz	5.23933	5.91018	3.17628
Arfgap1	2.35871	1.63662	2.28518
Hira	3.23174	5.12059	4.26358
Ccdc122	2.85638	6.37424	3.84429
R3hdm4	6.19911	7.09224	7.50753
Psmd10	2.97839	4.44561	3.94869
Rps27a	3.88944	6.32055	3.46414
Slc23a1	3.69974	2.69102	3.0842
Esyt1	4.4675	4.83912	4.69569
Lix1	2.08038	1.8817	2.47326
Rpf1	4.57403	2.40768	3.67123
Mapkbp1	4.24642	3.4815	4.71483
Mettl2	3.95521	5.17303	4.32522
A330023F24Rik	1.93541	4.13697	1.27831
Lamtor3	5.62401	6.12897	5.95682
Man1c1	4.35339	4.30341	2.67011
Dip2c	5.47375	3.57066	7.23585
Tead3	0.891781	0.0688052	0.879688
Hps3	5.61175	4.8641	5.01536
Snd1	6.36968	7.05706	6.76339
Nacc2	4.39959	3.89985	4.92597
Klhl13	4.61531	4.07736	2.85661
Cand1	5.95679	3.90424	5.4379
Ankrd27	3.54713	1.12774	3.19527
Atg5	4.66955	3.6736	5.2838
Mta2	5.6951	5.19109	6.73411
Pts	5.65757	5.77021	4.68229
Cdc123	3.92456	3.01144	3.59224
Rangap1	3.92456	3.98927	3.46762
Rabggtb	3.22973	5.1578	3.93118
Ctf1	4.52992	2.34883	2.55721
Mmadhc	5.42159	6.20709	5.693
Mybbp1a	4.16485	6.33471	4.1241
Cndp2	3.24965	5.62452	3.86946
Lin54	3.74395	6.06903	5.03071
Pcna	5.66612	7.43434	6.13212
Arhgap6	4.07616	5.51407	4.6763
Nfyb	7.23387	6.95804	6.98616
Ammecr1l	7.50819	7.82245	7.64356
Tmem39b	3.72557	0.513609	2.50066
Serp1	9.39204	9.66468	9.25606
Ftx	3.49468	5.19228	3.62061
Lias	3.66159	5.2107	3.21401
Pdha1	5.75312	6.89277	6.79952
Nploc4	5.97903	6.8155	5.99525
Cd2ap	8.08789	9.31577	9.42972
2210404J11Rik	1.87	0.558826	2.58307
Gm608	5.97245	7.31559	7.69626
A130010J15Rik	3.73691	5.2849	4.52857
Tomm7	4.73954	4.87233	4.37418
Smg5	3.57897	3.17526	2.02707
H6pd	5.50765	4.27208	5.60027
2900097C17Rik	8.75813	8.84496	9.28635
Ensa	6.28317	5.06552	6.09187
Jmy	6.67309	7.42215	5.95806
Golm1	4.65916	7.46262	6.65058
8430427H17Rik	5.8269	1.53468	6.31421
A630075F10Rik	1.05463	1.74492	1.17155
Vps26b	5.58102	5.78337	5.78222
Smarca2	7.15698	4.15057	6.39697
Retsat	4.70677	1.70525	4.98415
Ppp2r1a	7.60511	7.55129	7.15907
Ripply3	4.40404	2.02285	1.55152
Wdr34	1.99327	2.26491	1.75293
Trim44	6.19706	6.29378	6.82379
D7Ertd715e	2.41976	3.30255	2.26535
Zfp281	6.10602	5.52122	6.37122
Zmym2	7.72344	7.27876	7.7455
Mcee	5.50268	1.18654	3.90706
Pdcd10	6.44612	6.57856	6.7722
1810009A15Rik	1.68926	3.50094	1.44976
Zfp933	2.71453	3.74218	3.05908
Kif21a	7.127	5.37614	5.91766
Nek7	8.46234	7.91936	8.60906
Cdipt	2.76522	1.31509	1.71249
Fkbp8	2.79806	2.47999	1.1885
Acsl3	6.5845	6.48673	6.92585
Mgme1	2.85378	2.90748	3.04053
Usp3	4.2113	3.42564	5.09166
Mat2b	6.69614	7.07969	7.02456
Igsf11	3.98641	2.4839	2.8433
Cdk19	6.20013	4.53507	6.06832
Amz2	3.55995	1.30627	3.78005
Ccng2	5.3702	7.97115	6.8248
Rlf	6.03233	6.921	6.42584
Cct8	7.71836	9.59855	7.69098
Map3k13	4.23547	6.44644	5.36524
Mrs2	1.40657	6.14697	1.44976
Cyp4f13	2.7231	3.006	1.62805
Khsrp	5.50765	5.96369	5.11179
Pa2g4	6.28317	7.05031	5.01417
Ttc19	4.85131	5.13559	5.56054
Trp53inp2	7.2001	8.33682	8.60112
Acbd5	7.01304	5.46542	6.67784
Sh2b3	3.80849	2.66713	2.79155
Pole4	4.51189	5.12247	4.32522
Cnot11	6.2904	7.30844	5.80678
Wdyhv1	5.07601	4.16527	2.50066
Znrf1	5.21471	3.56882	4.07025
Pcif1	2.90241	3.46576	2.41325
Znrf2	4.94041	4.71811	5.26993
Cyb5	5.96132	3.66501	3.78702
Epb4.1l3	2.12851	6.37845	1.02829
Tspan4	0.0296312	3.5725	1.23001
Pigq	3.60704	4.82222	4.72648
Gm6251	1.6297	3.89545	0.760083
Dennd6a	6.79722	4.81447	6.59208
Mapre2	7.61733	3.29589	7.30498
BC017612	3.75514	0.226575	1.65269
Hax1	6.25709	6.9682	6.29184
Matr3	7.84986	8.10165	8.32079
5730480H06Rik	3.10407	2.22339	2.37675
Galnt11	4.64569	4.01924	4.05763
Tctn2	4.31892	3.06204	2.03646
Cox6c	7.69594	8.60974	7.76434
Ccdc91	4.46495	0.46693	4.03321
Kif2a	6.06248	6.9246	6.95276
Mthfsd	2.69432	1.71194	0.430364
Ociad1	5.56561	4.37889	5.23874
Fam175a	3.28676	2.28747	4.19395
Eif3b	4.59053	4.72804	3.97213
Cpe	2.65602	2.9133	1.31735
Fam50a	3.03688	3.2111	2.8619
Actr1a	5.05465	5.49771	4.32042
Rab11a	7.1189	6.92676	7.15503
Rnf167	7.19021	4.50265	6.06344
Pot1a	4.92501	3.72905	4.10191
Gorab	3.54713	1.48088	3.88124
Tmem106c	5.51384	5.46096	5.34554
Stil	1.65382	6.77097	4.02733
Cdv3	6.59933	7.90054	7.15987
Tstd3	1.85966	4.62374	3.16348
Bend3	4.45125	4.27321	4.75235
Thap6	4.4802	3.05942	4.09406
Zfp276	1.63577	2.34453	1.48448
Ap2a1	3.02768	4.21201	3.09996
Ppp2r5c	7.99595	8.41863	8.42317
Helz2	5.49852	5.3814	6.24198
Serpinb9	4.90191	1.41683	7.05303
Prkar2a	7.84831	9.41782	8.27386
Hnrnpa2b1	7.92084	9.40133	7.88247
Kif22	1.18448	6.54688	4.70013
Fam32a	7.74781	8.74172	7.92235
Zfp943	3.71558	2.00662	3.97457
Plscr2	4.30661	0.888959	4.43403
Tmem59l	2.32155	1.89938	2.46633
Lcorl	4.26611	5.19467	6.46179
9130011E15Rik	3.29828	3.32672	2.8513
Adar	5.34449	5.66343	6.84749
Rsl1	3.13652	6.81628	3.60965
Nosip	3.83246	2.90748	4.52607
Tomm40l	3.38908	4.74444	4.28146
Irx5	4.0672	2.19979	3.07966
Knstrn	1.88536	7.19173	6.46766
Stk25	6.48403	5.70089	6.29233
Pex3	4.98981	5.2283	3.97213
Galnt5	2.17091	3.25984	3.06826
Phlda2	5.50765	7.8211	5.74976
Usp37	7.33651	5.95032	6.94405
Vsig10	6.83842	6.88779	6.69425
P4ha2	4.43916	3.80608	5.37914
Ifi35	4.11794	0.149846	3.00509
Snrpa1	4.01229	6.36313	4.37047
Fth1	9.46372	9.12704	7.99452
Rai14	9.02021	10.9463	11.1063
Bbs12	2.87189	1.75143	1.44272
Cmpk1	6.7113	7.74703	7.98462
Tmem5	4.27197	6.03143	4.14704
Foxp4	4.30661	4.38413	1.1017
B630005N14Rik	6.96971	7.58867	8.08766
Ccar1	5.29023	6.01056	5.10008
Abracl	3.38369	3.70075	4.28933
Rnf44	5.41675	2.76684	5.36663
Lrp12	4.45468	3.95304	5.23365
Rabep2	3.09308	3.04095	2.91632
Ociad2	3.98997	4.05123	4.07823
Pask	0.443452	0.616991	2.2
Gemin7	2.79264	3.72079	1.73574
Pvr	4.85131	6.65668	5.15877
Rad21	7.30877	7.95265	8.12789
Tgfb1i1	5.25912	1.02407	0.666413
Rnf34	4.57166	2.08599	4.31946
Fam149a	5.49935	0.0265113	2.9979
Lysmd4	0.219361	2.97019	1.35537
Rtca	2.42328	1.39206	1.98404
Lipe	4.2484	1.27048	2.9515
Dnaja2	6.7174	6.69093	6.84214
Lsm6	5.42859	5.24453	5.41198
Rpl31-ps12	1.29597	2.74091	0.472486
Hnrnpa0	8.77901	8.96787	8.36362
Dbnl	5.2137	5.636	5.07752
Anapc5	5.4057	7.29709	6.21458
Cyb5r4	3.96608	6.48527	5.19014
Gatc	2.81954	2.2512	3.37627
Rraga	4.98981	5.13372	5.81942
Slc39a4	4.11794	4.8528	2.5375
Gtf2a2	5.60248	6.36711	5.89718
Eif1b	4.17113	3.86277	4.07482
Fam193a	5.34542	6.13427	4.55003
Picalm	8.25876	7.56012	8.85536
Stx18	2.72025	4.19063	2.88027
Irgq	4.08283	4.02328	4.18553
Crocc	2.43724	1.44921	0.579146
Itga9	3.69248	1.06644	5.58954
Vdac1	6.50469	5.69119	6.98221
Sipa1l2	4.00762	5.97521	2.54739
Zfp318	6.1578	6.34792	5.7213
Ankrd13c	5.18502	4.54446	6.12168
Tmem198b	1.71241	4.29118	3.79119
Hspd1	6.14722	7.74499	5.73902
Ppif	3.02305	3.53717	3.52878
Ufl1	5.77218	6.6651	6.30015
Oxa1l	2.99501	1.38371	2.02707
Snhg11	4.26023	1.62249	2.42402
Samd8	5.69437	4.85053	6.43163
Nup107	4.79482	7.5324	4.94977
Glt8d1	5.39634	4.52181	3.68174
Stat5b	5.76735	4.06697	4.89404
Stag1	6.1363	5.18389	6.21871
Trub1	3.56791	3.08798	3.36513
Kars	5.54036	6.65125	5.69819
Nudt2	1.79607	2.58936	2.86717
Babam1	4.16064	4.22843	3.92234
Sema3a	4.50362	1.01328	7.38194
Taf5	2.90743	5.72423	3.14189
Tanc1	6.03261	5.74353	6.61655
Kif1b	9.33948	9.79398	9.30957
Atp5c1	5.32256	7.48011	5.01951
Mtmr2	5.21826	6.71172	5.88359
Terf1	1.94522	3.66501	1.71249
Ubac1	2.7059	2.19979	2.05506
Rap2a	7.61868	6.65884	7.44081
Zc3h11a	9.1464	9.6191	9.65051
Dcun1d4	6.71238	2.84497	6.75755
Fbxo34	5.37111	5.17545	4.5976
Ralbp1	6.34304	5.11366	6.55172
Mdm2	8.63328	8.05531	7.75068
Iws1	4.3653	3.41543	4.52273
Zfp91	8.12193	8.97956	8.70124
Ppp1r13b	7.03013	5.30107	6.12306
Pcgf6	2.65602	4.87903	2.45236
Wdr20a	4.37984	4.95781	4.87061
Tax1bp1	5.47882	2.0442	4.45168
Tulp4	7.0426	4.78465	7.13058
Crat	2.31778	3.61594	2.1747
Uba6	5.62172	5.5995	6.67878
Nfkb2	3.14718	4.14564	1.20525
Atxn7l3	5.61904	7.00219	5.67883
Ptpn9	6.28944	7.61612	6.38231
Smim11	2.00269	0.36878	1.1544
Zufsp	3.74113	2.77325	4.61572
Ift81	6.32649	1.12774	3.62529
Entpd7	2.659	3.25984	3.83355
Trim12c	5.19328	3.49707	7.26335
Cadps2	6.00358	4.95146	5.36384
Dctn5	7.12107	6.99432	7.36829
Gm13826	0.26705	0.351752	0.19906
Gm19589	3.00207	1.04541	0.67846
Gsto1	7.02797	6.99535	6.52361
Parp11	2.59504	3.56329	5.28626
Ccdc90a	7.51417	5.22713	7.39352
Ptpn18	0.67321	2.95053	0.804731
Hnrpll	5.03527	4.85884	4.99021
D030028A08Rik	1.38511	3.63542	1.1969
Ncoa2	6.19603	4.6032	6.92522
Tbce	3.60858	2.17096	3.54038
Gtpbp10	4.66733	5.79168	5.31548
Cspp1	7.519	5.88155	6.71998
Tigd2	4.76606	5.17181	5.6573
Txn2	4.23447	5.16452	4.73803
Fam98a	5.82259	8.03562	5.58275
Ier5	6.748	6.25881	4.16855
Mcph1	0.511029	4.07866	1.27831
Triap1	3.54874	3.3569	2.02707
Hjurp	2.72879	2.61456	3.11555
Cpsf6	7.29445	8.94077	8.22483
Ccdc47	6.23227	5.57219	6.66655
Tfip11	0.600615	3.21817	0.702255
Clp1	5.15048	4.49685	5.9132
Cops7a	4.79752	6.82537	5.19957
Tug1	6.95143	5.47774	7.25935
Dcp1a	5.07433	5.59679	5.49266
E130008D07Rik	1.3263	0.543911	2.28518
Gnb1	9.80379	9.5454	9.66291
Ccdc125	1.18448	2.98131	1.05625
Gstt2	3.42457	1.07683	3.06597
Ndufs6	1.38511	2.29194	1.88874
Ino80e	2.20396	1.94551	1.35537
Copb2	9.13984	10.4919	9.02869
Il34	3.11714	3.08541	4.29326
Psat1	4.61223	9.51746	8.86979
Psme3	7.0456	7.53994	6.83661
Sbds	5.05182	4.27659	4.38525
Trove2	8.46575	8.19314	8.37794
Daxx	5.16313	3.42157	6.16433
Ctnnb1	9.98162	9.63813	9.98854
Tspyl2	3.74254	0.672901	3.46762
Tnk1	1.94032	2.17096	1.60929
Prpf4b	5.58063	4.45062	6.14085
Acvr1b	3.82717	5.04712	4.78475
Ptov1	3.47451	2.77325	1.50492
Mis12	4.19906	4.85204	4.68528
N6amt1	1.98378	1.54969	1.42852
Armcx4	2.43027	1.96803	0.654265
Gpr125	4.36895	3.92165	2.92646
Fnip1	6.92086	7.67142	8.00472
Pcbp1	6.30737	6.46759	6.00903
Svil	5.46313	6.0566	5.87772
Mier1	7.03803	6.04341	7.24004
Epg5	2.82221	1.67819	2.76919
Dnaaf2	3.30781	1.83957	1.51167
N4bp2l2	6.34397	4.16405	6.52861
Cd84	4.22545	3.63013	2.9515
Tacc1	8.0112	4.39768	6.33291
Atrip	0.999229	0.498217	2.47671
Thoc3	1.80686	4.42439	1.87834
Sec14l3	11.1484	6.14605	7.38917
Hint3	2.91494	2.03357	4.51183
Cbx7	8.13095	6.39387	5.61719
Tmem194	5.73663	7.51709	5.93125
Pycr1	1.09042	3.29143	2.39876
Polr2a	4.51024	4.74932	5.32461
4930431F12Rik	0.297989	0.923942	1.50492
Rprd1b	6.54978	5.66429	6.27582
Gsta3	7.96073	0.588201	5.11844
L3mbtl2	1.33378	2.72447	1.47069
Rassf2	4.78938	4.2261	5.78849
Strap	5.44898	7.51542	5.97433
Adam28	5.66945	6.00818	4.30496
Cyth1	4.33393	1.78353	3.65455
2410127L17Rik	6.02339	6.67604	6.09412
Crbn	3.9332	0.7913	2.91632
Ngef	2.43027	6.7065	1.67691
Sh3kbp1	3.3021	1.65755	4.70308
Bet1	5.02837	4.09154	5.89944
Kdsr	6.75934	4.89822	6.27409
Usp11	4.41819	3.7241	2.62102
Haus7	1.9598	5.53071	3.11997
Nutf2	3.8351	4.61574	2.57665
Gadd45b	10.1913	7.26234	8.16969
Gucy1a2	3.27709	4.62905	2.78877
Atp6v0a1	5.26549	5.54857	7.86915
Cox10	2.88723	0.816341	1.25436
Pfdn2	3.71844	2.92198	4.35085
Synpo	4.5242	3.51439	3.69662
Jund	7.43733	5.80072	5.95466
Cyp2f2	11.8728	6.24965	7.07982
Rnh1	5.57827	3.598	4.59997
Syne3	2.48508	3.25297	0.566236
Ifi27l1	4.99158	2.29194	5.79369
S100a13	2.51501	2.2187	2.09605
Haus2	4.91007	2.5966	5.37035
Zfp606	3.13652	0.7913	3.60334
Ufd1l	6.3509	8.60306	6.87343
Prkab1	5.36838	3.22986	3.81321
Ap2m1	5.79371	8.13297	6.04117
Supt16	4.76537	4.27208	5.37499
Nmnat3	2.58567	1.83345	3.22226
Snx2	6.9572	6.40242	6.72507
Col4a2	3.99705	2.95618	4.91456
Ttc32	2.13709	2.71452	1.84131
Polr1d	5.0347	6.67925	4.9603
Papd5	6.86578	4.59779	7.40183
Etv3	7.2504	5.83941	7.60956
Pes1	4.65468	5.19587	4.61337
Il4ra	5.11996	6.80635	7.00077
C330013F16Rik	3.80714	3.99477	2.05967
Skiv2l	2.38776	2.12159	0.232129
Trim37	6.34304	2.84801	4.13288
Klf9	8.77244	6.49354	6.01913
Fbxw11	6.901	8.38868	7.91807
Ppib	3.22772	4.59418	4.27651
Rnf122	5.38693	6.01293	4.87977
Pitpnm1	2.02135	1.27951	0.486258
Atxn10	8.14896	6.95593	8.56553
Katna1	5.77973	4.22142	5.5113
Airn	4.66288	6.92945	4.31753
Ctsh	10.4828	11.9807	12.9529
Cdadc1	3.99351	4.05123	4.02025
Prdx2	7.43602	5.22421	5.07296
Nat10	1.50266	4.30562	3.4624
Slc7a2	6.96641	2.30527	2.63035
2510009E07Rik	6.53565	6.65277	7.03455
Slit2	4.01579	2.61812	4.27254
Ncs1	5.53793	7.35685	0.416046
Lpar6	5.42115	6.99037	5.12726
Gle1	4.58427	4.38623	3.367
Dvl1	3.6376	5.7374	1.8573
Mcl1	9.23203	9.0452	8.63237
Prmt1	3.41754	4.93584	3.27479
Uevld	5.23234	3.04095	6.4245
Por	8.39378	6.05595	5.95497
Sirt1	6.07649	3.37176	6.35513
Gins3	0.457223	2.9306	2.16189
Dnajc13	5.41322	4.94225	5.81499
Chka	8.37871	8.72068	7.60917
Clasp1	4.52502	5.25716	5.45639
Narf	2.11988	1.1769	4.41435
Aspa	1.37063	3.04889	0.920835
Scp2	6.4794	4.73708	5.47118
Mapk3	5.09815	6.39022	4.25857
Syvn1	4.29994	4.00433	4.11858
Pfkfb3	5.11345	3.96148	6.09637
Hsp90b1	9.84976	10.5136	11.565
Paxip1	5.64559	6.67326	5.94347
Nnt	3.75374	1.83345	4.99683
Cbr4	2.90492	1.46513	3.06138
Phf5a	2.38776	3.99202	3.82816
Ddx5	11.8888	10.9306	11.1394
Arf4	8.27197	9.25443	8.16294
Rplp0	6.79908	8.99502	5.50159
Fbxl22	2.03977	6.30847	3.52712
Ivd	4.79617	1.93412	4.82798
Akap10	5.53388	4.05912	5.80815
Rabgef1	7.28375	4.33624	6.8731
Rpl39	1.87514	3.03029	3.11776
Gstk1	5.58769	4.09666	4.51267
A930013F10Rik	5.37065	3.50094	5.37267
Nabp2	0.136199	3.41953	1.65878
Zfyve9	3.88562	4.8686	3.75609
Agap3	2.27954	2.65329	0.702255
Xpo6	5.9078	7.6189	6.18638
Mrps7	5.92059	2.31848	0.499899
Hpgds	2.19165	1.65755	2.71173
Plaur	5.65234	6.2508	3.94745
Upf3b	4.71467	6.08875	4.24749
Casc5	0.235433	5.12936	3.39099
Flot2	3.20137	0.588201	3.47454
Ptgs2	8.6849	8.9544	8.03021
Irak1bp1	1.60517	1.92839	0.182237
Tgfb3	3.41048	6.93679	7.25256
1110038B12Rik	2.659	4.17619	3.37996
Fgf1	8.48667	7.51434	7.20833
Hyou1	6.51275	6.9776	7.72749
Psmb5	4.79414	5.85385	4.96153
A430107P09Rik	2.64403	3.45981	2.599
Ankra2	3.39625	1.63662	2.58307
4930430F08Rik	2.80615	5.22421	2.92899
Spata13	7.02349	5.99453	5.42946
Eri1	4.96593	7.94291	5.23925
Gps2	2.78174	4.45162	2.18741
Slc25a13	4.37531	7.71576	6.15466
Gch1	5.71565	3.13601	4.33571
Arhgef7	6.22902	7.30097	5.34743
Pdia5	5.60287	6.71963	5.13875
Zfp369	0.67321	4.73298	1.9694
Foxk1	5.53834	3.3569	4.61494
2310008H09Rik	4.48273	5.63775	4.74019
Lsm2	2.84857	6.55945	4.02498
Gna14	5.20811	0.46693	2.14028
Il1f9	3.24767	3.73563	1.87311
H2afy2	2.00738	0.726726	0.804731
Krit1	5.6471	6.0487	5.82451
Tmem161a	4.68718	4.04991	4.82188
Peli1	8.80482	8.44408	8.27168
Arfip1	7.95771	8.6426	7.94948
Heatr5b	4.82699	4.48519	5.47938
Smarcc2	7.22283	5.68865	6.63695
Ebna1bp2	1.18448	3.92309	0.910658
Bcam	5.6676	5.89189	7.6286
Xbp1	7.309	7.67484	6.16674
Ktn1	3.77039	4.93155	3.90834
Pros1	4.92687	2.44027	3.6892
Sertad3	4.41731	1.97361	4.24344
Ptbp2	5.89615	4.69044	5.49564
Slc6a8	4.24543	4.32756	4.15028
Dpp9	4.74165	4.15916	5.29166
Birc2	4.75356	2.57108	5.09279
Armc9	4.71467	0.7913	2.32787
Zdhhc7	1.69509	2.7604	0.980435
Pnrc2	7.55506	6.91865	7.6766
Ccni	7.92804	7.27905	7.58507
Shoc2	7.19472	6.31864	6.9279
Ndfip1	5.53144	4.33082	5.09504
Spc24	1.54841	5.76057	4.06453
Arhgef11	3.54874	1.93412	4.5
Grb7	5.77493	6.2508	4.72139
Zmat3	5.91124	6.98193	7.19161
St8sia6	2.71739	6.97881	7.23852
Ssb	4.38795	5.34314	5.06953
Alcam	9.86176	8.67264	9.24357
Atxn3	5.81425	6.37792	6.67897
Gtpbp3	1.45541	4.33408	1.47761
Fars2	2.6228	1.8817	2.15328
Rasl12	3.89451	1.73182	3.40737
Sorbs2	6.70933	5.76861	6.32239
Cblc	2.58253	5.2376	0.486258
Ube2v2	5.14517	3.77767	5.66338
Gmpr	2.54756	2.77963	2.88027
Ddr2	5.31644	0.739874	5.68182
Urb2	2.44071	4.03266	3.06368
Csnk2a1	8.12766	8.59709	8.61343
Arhgap32	5.66797	5.34475	5.48153
Mettl1	2.61668	5.62939	1.95462
Bmp5	7.58094	5.34098	8.32325
Tmem70	4.98388	5.3882	4.31753
Mfge8	3.52442	5.99488	1.38507
Prkd3	8.17998	6.12678	8.45158
Nono	6.13282	5.72092	6.54577
Elmo2	3.29637	1.50418	3.45191
Celsr2	5.20913	4.15303	5.15014
Gid8	6.1628	8.71257	6.32862
Zbed6	5.45757	4.28447	7.1518
Napa	3.96849	4.64311	3.55679
Stt3b	9.46696	9.66578	9.47954
Ptges	3.83114	3.83087	7.18911
Ttc4	1.65979	2.82043	2.11391
Agfg2	4.07057	5.59634	4.84945
Alox8	2.19165	2.99782	2.2
Tmem214	2.41976	3.76165	2.62725
Tmem230	4.6952	4.82376	4.89856
Zfp131	6.1	6.18922	6.91252
Rnf149	5.55244	6.51449	5.40157
Zfyve21	3.38729	1.7186	3.59224
Aqp5	5.22179	7.57624	7.13591
Smarcd1	3.95156	0.778614	3.94745
Apbb3	1.14249	2.98683	2.39512
Zfp598	2.07145	4.16161	1.12829
2810408M09Rik	5.16838	7.66357	4.01075
Mterfd2	7.01115	1.50418	4.37511
Mir22hg	4.07057	4.19541	5.56704
Gpbp1l1	7.17206	7.11544	7.64644
Oas3	0.951379	1.45719	2.87243
Mt2	5.5664	4.84977	6.52882
Zfp62	3.44544	4.71478	4.5294
Synj2	2.42678	1.66446	1.90934
Tmem163	2.41624	0.602668	2.94403
Fam167a	8.26495	5.79128	5.82722
Gnptab	6.10301	6.7136	7.37142
Hif1an	4.45554	0.263462	5.49053
Sumo2	6.34859	6.52592	6.97093
Ctnna1	7.1432	5.15105	7.16095
St7l	5.80688	3.52012	4.64134
Arpc5	8.33445	7.89945	8.2313
Rpl10	9.65428	10.8793	10.5579
Socs7	6.41184	4.28783	5.85866
H1f0	7.89609	9.18628	9.0591
H2-M3	3.87668	0.700065	3.57623
Zfp26	5.41719	5.74435	6.2068
Lrrc4	0.97071	4.06043	3.21401
Gsn	9.68517	6.37134	6.18559
Rpp21	2.43027	2.31409	0.78258
Tyw5	2.5051	1.77717	2.14463
Slc39a11	5.27038	6.05693	6.12113
Ehd1	3.7213	4.32865	2.59583
Ccnd3	4.56054	1.26139	4.83271
Zfp292	7.58605	8.18805	8.28805
Mapkapk2	5.99711	4.84825	5.09335
U2af1	6.31401	7.31408	5.9871
Mrpl23	2.40917	3.13352	2.20833
Azin1	9.15074	7.69913	9.65552
Exoc7	4.68133	1.83345	1.52508
Golga4	6.16175	5.27647	5.51424
Mthfr	2.13709	0.513609	2.28518
Usp43	5.0063	2.02285	3.51541
Serac1	2.17924	1.75791	4.69495
Mettl10	6.26616	6.55038	5.96237
Snora81	1.83878	4.32538	3.5633
Cers2	8.95254	9.62656	8.93973
1810013L24Rik	7.13023	6.39309	6.67653
Rbm15b	3.18077	2.74091	3.47971
Psap	7.21373	4.44962	6.25184
Prr13	7.5694	8.11448	7.35016
Alkbh2	0.961077	4.50265	0.296075
Psmd3	5.5241	6.22385	4.47345
Tra2b	7.48201	8.56899	7.57161
Bcl3	5.33473	4.46653	3.2528
Fut8	6.44353	7.64042	5.53095
Actr3	8.20908	9.90188	9.76439
Grasp	2.64102	6.05134	3.64691
Cog3	5.21471	5.08303	5.73542
F8	1.4826	1.04541	0.280352
Vti1b	2.52812	1.44921	2.29304
Tnfaip3	5.77459	3.60879	4.38249
Copz1	5.04043	2.88399	5.81738
Trdmt1	1.89044	5.7674	1.83055
Tmem9	3.87924	4.11317	3.94371
Sec62	11.2816	10.235	10.8793
Zfp446	5.08158	1.69178	3.60492
Cdc26	6.67014	7.59139	6.782
Abcc1	5.94156	5.6031	4.68229
AW209491	3.31161	0.207772	3.017
Artn	0.0838987	4.46058	1.77554
Ipo7	5.86485	6.99877	7.33835
Cxcl10	3.96729	0.912375	1.21355
Rab1b	4.25236	3.7568	3.22637
Cenpq	1.44853	3.52202	3.45716
Mmachc	6.04007	7.91655	6.1638
Nadkd1	5.93542	5.46096	5.27192
Dgkh	3.49301	6.09004	2.50066
Aip	2.1242	0.672901	1.67089
Ikbkg	8.22495	8.32481	7.93268
Telo2	2.50178	1.93983	0.67846
C77370	2.81687	1.70525	5.07809
Gltp	5.23084	3.33324	5.53303
Rab35	4.33579	5.6827	3.72884
Vangl1	4.80629	3.39895	5.15769
Fkbp3	1.23332	2.26035	2.06427
Hgs	1.5865	2.28299	0.970671
Rpl18	5.90151	7.23547	6.5613
Rfc5	1.76319	5.99898	2.98098
Odf2l	4.20519	0.659126	3.42177
Slc25a44	6.29473	7.30347	6.87882
Zkscan1	6.5794	8.21772	7.60503
Fkbp14	5.43557	3.2111	6.3556
Mei4	4.28457	5.37404	1.09272
Rce1	1.89044	3.4932	1.91952
Pafah1b2	8.64094	9.65441	9.02228
Atn1	3.64814	2.01746	2.62102
Atp8b1	7.27466	7.48145	7.63683
Spice1	4.63058	2.97853	3.12438
Acox1	9.1935	8.11889	8.7011
Mboat2	2.17924	6.47523	2.5441
Cln5	7.00998	5.34959	7.22138
Deb1	5.27573	7.22133	6.03151
Vkorc1	2.26786	1.44118	1.36285
Specc1	2.30641	3.3289	4.43225
Tsc22d1	13.0001	11.3097	13.1177
Mprip	8.17185	8.16066	7.14936
Ppp2r2a	7.43036	7.4513	7.4539
Mageb16-ps1	0.808283	1.44921	1.31735
Mef2a	5.07712	5.9983	5.53303
Pwwp2a	5.81893	6.11516	5.92494
Rad9b	2.99028	3.87325	2.88027
Ovca2	2.31778	4.00297	2.07342
Xrcc2	3.71701	4.86109	4.23123
Dclre1c	4.0972	5.39393	4.64364
Uckl1	1.96944	2.64633	1.64657
Reps2	6.3391	2.71452	4.83001
Fxr1	4.2942	3.94312	4.42512
Eif3i	2.3328	1.75791	1.67089
Atp6v1c1	4.69955	5.98214	4.3233
Plekha7	2.26786	4.39144	3.76318
Slc20a2	4.96412	4.92724	4.18448
Spin4	1.77972	2.18063	1.6829
Brf1	2.02598	3.68894	1.02829
Rab11fip2	5.56362	1.95118	4.73227
Wdr18	2.16253	0.0688052	1.12829
Polb	3.70552	3.52961	3.55188
Cep120	5.83846	1.82113	5.51676
Bzw1	8.41648	9.16229	8.94873
Anxa1	7.04246	8.386	7.58667
Apc	6.22902	5.63731	7.90291
Mrpl15	3.19522	1.32384	2.08252
Dusp18	8.04871	8.06114	7.64874
Akap9	6.88867	5.33287	5.77978
Atg9a	1.74646	4.35024	2.28911
Rapgef6	7.78462	8.4016	8.10345
Serbp1	8.05112	8.9866	7.76901
G530011O06Rik	3.86898	5.37877	3.19736
Bcas2	5.80014	6.64973	5.53095
Zscan12	2.09807	2.44027	1.63425
Cep110	5.47714	4.27885	4.6313
Tpm4	7.66029	8.3672	8.15582
Tmed1	1.31121	0.865157	0.526801
H2-Q4	4.59832	1.93412	2.68213
Diablo	3.74535	1.43311	2.65495
Kctd20	3.18492	2.34883	3.63768
Trf	6.07983	5.32417	6.18084
Nab1	7.36623	8.25719	7.34781
Syap1	5.61098	3.92597	6.01469
Adrm1	4.59365	5.97798	1.30963
Mon1a	2.74291	1.02407	0.960841
Snapin	6.86028	5.34529	6.2068
Znrd1	2.93722	3.42361	2.61789
Usp40	3.79228	3.61772	4.23327
Frrs1	3.91959	6.17053	5.11401
Klf3	6.87543	6.7859	6.52236
Myo10	6.42526	7.19472	6.67971
Isg20l2	6.64723	7.75119	6.64809
Atg4a	4.89307	4.3481	4.88562
Ikzf2	7.41324	7.20008	7.29132
Rab9	5.4347	5.34206	6.23588
1600014C10Rik	6.72435	7.73374	5.80987
Ireb2	7.3227	5.16513	8.33352
9130023H24Rik	4.50112	1.12774	4.81508
Uck2	1.0272	3.03563	4.1546
Tmed9	5.35465	6.63529	6.1203
Fam214a	4.7702	3.93457	4.64594
Gstm4	3.46432	1.02407	3.71136
Clptm1l	6.30571	6.92892	6.15466
Slc35b4	5.33846	6.15467	5.23161
Agr2	0.797498	1.56455	1.83594
Mob1a	4.43046	3.21581	5.6164
Ergic1	4.46495	5.21129	5.46901
Rps11	7.17402	9.11348	7.38481
5430416N02Rik	0.764649	4.56215	2.02235
Mal2	9.09983	9.6099	10.0053
Ampd2	2.65004	5.07138	2.599
Gm20300	6.90179	4.64661	6.9746
Gsk3b	9.54518	8.91659	9.4925
Mvb12a	0.829615	3.30255	1.163
Slc25a36	7.48274	6.12616	8.19225
Cdip1	4.20213	3.45185	4.69124
Pml	3.8664	5.82907	4.77637
Vbp1	6.23027	6.40474	6.72289
Dcaf13	5.01738	5.26798	4.97197
Acd	4.06496	4.21319	5.20375
Plxna4	3.98641	4.80746	5.10679
Gm17644	4.65094	5.46295	5.12945
Klhl41	2.48843	3.03829	2.04113
Gpr89	6.13549	6.38474	6.25687
Sptlc1	7.84757	8.18212	7.26485
Ifngr1	7.55626	6.1678	6.85796
Spryd7	4.28361	3.50094	3.22021
Fgfr2	9.28031	8.63481	11.0825
Mroh1	2.87958	2.4523	2.54739
5730577I03Rik	3.06638	4.18343	2.97122
Herpud1	7.00075	7.04784	5.47809
Plgrkt	4.41731	2.80174	4.58645
Yap1	7.54975	8.88115	7.48477
Vrk2	2.92488	3.12603	3.05446
Naaa	4.23347	3.6266	3.03819
Icam1	6.93661	6.3716	7.38779
Wipf1	5.5159	5.78059	2.74648
Rqcd1	5.70632	6.2059	6.13376
Slc8a1	4.6321	1.12774	2.69404
Orai3	7.68189	6.9998	6.18902
Rbx1	6.7295	5.53402	6.65744
Brix1	5.0721	6.97029	5.60777
Tm9sf1	6.42591	6.57099	6.84916
Otub2	3.13224	0.980424	3.93495
Usp6nl	6.55998	7.11922	7.0497
Mex3d	2.38055	2.31848	1.3703
Styk1	2.27566	5.54201	2.04579
Taf9	5.14623	7.69903	5.40203
Tsc1	2.86674	6.17749	2.72921
Slc4a4	8.09355	9.23218	10.1036
Huwe1	7.37816	6.08972	7.63451
Snx25	6.20192	5.54529	6.79659
Ddx51	0.524172	1.83957	3.02174
Akr1a1	5.25025	5.85498	6.19794
Ccdc6	7.29649	7.4233	8.12342
Polr3f	5.34958	6.29879	5.77488
Ndufs3	5.47714	4.51226	6.11643
Gpd1l	6.42832	3.6529	5.01891
Mcm4	4.92996	5.92429	5.97066
Glipr2	4.12226	4.06305	4.36582
Sec11c	2.41976	3.21581	3.63614
Dmxl2	3.58212	0.498217	1.1969
Eif4h	6.83727	6.89314	8.87887
Rfesd	3.42632	2.83275	3.3614
Snx19	4.60297	0.558826	2.81901
Pde4dip	5.93727	5.31596	6.2346
Rhog	3.27514	4.32538	2.64884
Efr3a	8.31715	8.35816	8.01678
Rpl31	6.50883	8.66226	6.45151
Trip6	2.07592	5.11492	3.23251
Exosc8	4.01113	5.2944	3.61905
Siva1	3.15987	3.18009	4.58805
Dusp11	8.0644	7.37908	8.64605
Gmeb1	5.71637	7.01796	6.05654
Ffar4	6.46478	7.57761	7.07897
Sars	3.86898	2.75717	3.20571
1810026J23Rik	5.62133	5.67588	4.67555
Fam160b2	0.537197	2.55629	2.1747
Frk	5.95557	8.43729	7.43049
Man1b1	3.31539	3.86427	3.00509
Idh1	9.72436	8.55203	9.93027
Zfp459	2.05796	2.94203	2.06885
H13	5.04898	7.13719	5.04066
Unc119	1.76872	0.631173	1.65269
Faim	1.09923	0.245136	1.66485
Rps24	5.05409	5.73658	4.43314
Atpbd4	7.7983	9.10418	8.12603
Mis18a	2.63194	5.4743	4.03203
Rasgef1b	5.81893	3.65637	6.84816
Sdhaf1	0.661362	0.402244	0.486258
Mrpl20	3.11497	0.803875	1.72416
Gmds	2.43376	5.49964	3.96968
Spg11	3.65264	6.73325	3.9045
Acot2	4.41113	2.38694	2.78877
Sema4b	4.91132	4.49685	3.12658
Hnrnpr	6.81421	7.17972	7.15395
Slc9a8	4.75356	5.07398	4.59918
Zc3hav1	4.23647	6.33606	5.4485
Vrk1	4.53804	5.97486	5.40701
Phf8	4.54692	3.91442	4.39075
Npy1r	1.84926	3.01414	1.91952
Serpine2	7.3948	3.76003	4.79516
Zbtb4	7.16053	2.56371	6.08085
Tprgl	3.0091	2.28299	2.01762
Zfp266	7.79804	7.44278	9.35876
Ncor1	8.63825	10.4629	8.95922
Slmo2	5.30839	6.27837	6.73032
Tnfrsf21	6.54011	7.14138	6.76516
Fry	5.22481	1.7186	3.14623
Pus3	2.00269	4.43757	2.3878
Ccm2	0.153219	0.573588	0.416046
Mgat4a	4.69447	7.38196	4.9448
Nucb2	3.59619	4.25157	4.40984
St3gal4	6.33677	5.78456	7.21803
Gm20337	0.921888	1.36686	1.60299
Fam134c	2.72025	3.98237	2.99067
Kctd5	6.08317	4.98912	6.26563
Pi15	3.17453	3.11598	2.07342
Pabpn1	5.38378	7.20705	5.09391
Xrn2	5.23834	7.01846	6.2029
Dtx3	3.55356	3.4297	2.24929
Tfdp1	3.61474	6.75142	5.35261
Rpa2	1.97424	1.55714	2.05506
Aldh9a1	3.22571	2.5966	3.04519
Tmem50b	10.0968	9.32946	10.2593
Nop58	5.11888	6.17265	4.17707
Xpo4	3.81652	5.60893	4.22405
Pbrm1	8.36228	8.8146	8.80456
Gatad2a	6.58588	6.24389	6.74471
Chmp5	6.93723	5.76298	7.42547
Helz	5.28493	3.55773	5.99465
Limd1	5.29981	5.94678	5.49989
Lins	3.22973	3.91587	3.80224
Zc2hc1a	7.52217	6.3126	6.67822
Prps2	7.14971	6.39361	6.84966
Nsun5	1.88536	0.631173	0.910658
Wbp1	3.35087	5.09523	1.8088
Tcof1	5.46951	5.10479	4.58085
Cbln3	2.42328	2.77005	2.68213
Wdr44	3.85993	1.10759	4.123
Ipmk	7.1388	5.78019	7.17629
Supv3l1	4.9038	5.0238	5.10511
Reep4	3.09968	2.62877	2.91123
Stox2	6.18573	4.07736	3.58266
Arsb	3.84036	3.98652	4.96338
Slc39a6	2.97121	2.06002	2.36562
Repin1	3.44889	1.45719	2.94901
Frat2	4.89117	4.17013	3.75182
1200014J11Rik	5.22481	4.81369	4.79862
Phtf2	3.72415	3.34834	4.5017
Pkp4	6.40186	5.77939	6.1384
Pef1	5.09154	4.82453	5.74905
Wars	5.24083	3.79352	3.83759
Mmgt1	6.18418	6.97029	6.89537
Ppme1	5.41895	4.12199	6.38645
Topors	4.47344	3.96288	5.78083
4933426M11Rik	6.87318	5.8546	7.53263
Cdkn2c	3.05736	2.68423	3.9045
Gng5	5.4981	5.47332	5.67056
Lims1	7.36304	6.84755	8.41374
2810454H06Rik	1.9156	3.13601	2.87766
Hspa1b	6.10602	3.14345	4.44641
Slc25a22	3.12794	3.98237	3.83221
Dnajb6	7.01958	7.40575	6.97552
Mrgpre	3.18077	0.402244	1.91952
Rcor1	5.3574	6.33145	5.76185
Nim1	1.98378	0.245136	3.87732
Cdk12	6.14828	7.82371	6.56921
Gnai2	6.63422	7.09544	5.52262
Uba1y	1.62361	2.30527	1.81427
Tbc1d23	5.50143	5.24107	6.00933
4933436C20Rik	2.87702	0.402244	1.02829
Poli	4.27683	3.06987	2.73211
Cep192	2.40563	5.29273	4.18236
Pisd-ps2	2.77625	1.48088	1.49133
Slu7	5.10637	5.7658	4.29814
Rps18	4.24444	7.51111	3.55188
Pdxp	1.34123	3.93743	4.6282
Malt1	4.3123	4.61395	6.81392
Dhcr24	5.77973	7.05459	6.0212
Slc25a45	4.4658	2.23272	3.63614
Lcor	4.33206	0.245136	5.04008
Mphosph6	3.94058	5.85196	4.4983
Pagr1a	1.05463	3.1084	0.430364
Stat3	8.65071	7.08212	8.06962
Atp5a1	6.7272	6.95822	6.31783
Coq9	1.67755	0.299429	2.19161
Lrrc26	8.22003	1.86979	6.86324
Tmem150a	2.61361	4.127	2.9214
Lrig3	2.26786	0.99146	2.39512
Nat9	2.04889	0.969303	0.458582
Polq	0.588152	0.900714	2.59265
Enpp2	4.56849	3.12603	3.08646
Nfkbiz	6.57249	3.19687	5.41694
Ptpn3	6.27979	8.00132	6.92585
Tob2	8.074	8.04219	6.95322
Aldh2	7.21017	1.60822	3.84161
Ywhah	6.09588	6.19042	6.32407
Camsap3	2.07592	1.48088	2.07342
Bbs1	5.41499	2.34883	2.66103
Nsmaf	6.83017	4.34272	6.49729
Mcm3ap	4.23847	4.0273	4.19709
Prelid1	3.03917	4.31663	4.84077
Maged2	2.53787	1.14761	0.858667
Mtbp	3.81519	3.43173	5.1012
Fam83a	1.2413	1.73839	2.55721
Tipin	2.40563	4.6041	4.38892
Mrpl51	3.15987	4.25271	3.65455
Arih2	6.52241	5.53071	6.81102
Jak3	1.50266	1.91685	0.248383
Commd4	3.49968	3.88069	3.83355
Ap1b1	4.16694	0.434949	2.45587
Aim1l	4.79346	2.55257	0.702255
Cul9	3.51458	4.56677	2.36934
Spata2	6.36672	5.45001	5.75901
Arpc1a	4.85522	8.04078	4.56552
Exph5	6.77952	5.02581	7.7043
Pik3c2a	6.45752	6.78173	7.81279
BC027231	3.11062	1.56455	2.96139
Dram2	7.35616	7.52269	8.00562
Supt7l	4.23147	2.63933	4.09967
Nup50	6.69505	8.85886	7.52879
Rap1a	5.33892	5.47381	5.44981
Rhbdl2	1.2413	2.97298	2.64577
Hat1	2.95188	3.45384	3.57301
Lmnb2	3.23374	4.38099	3.4624
Daglb	4.33672	4.93727	3.58586
Fam117a	4.69374	5.39756	4.70823
Cdc27	6.29568	8.43274	7.36991
Hist1h2bc	1.37063	2.47607	0.540066
Atg13	3.9418	5.07398	4.39532
Mettl9	4.64569	5.33395	5.87478
Psph	6.04007	7.24039	6.27136
Uqcr11	4.35706	4.76629	4.1252
Cox11	4.36986	4.98083	4.41615
Edn1	7.36931	7.61522	7.73265
Arih1	7.96255	8.39985	8.3462
Zfp111	3.85993	0.36878	4.78127
Kat2a	2.93722	8.17608	3.17415
Ppp1r12b	3.64664	4.20136	4.17281
Anapc10	3.68518	6.18982	3.85361
Txndc5	8.212	8.33669	8.55984
Klhl2	4.59365	3.94738	4.60787
Invs	3.55516	0.385609	3.02646
5730408K05Rik	1.59275	4.49975	2.10054
Camk1d	5.32679	4.89381	4.96952
Mbd5	4.48944	3.7274	4.82798
Psmf1	4.72325	7.01323	4.36116
Strn4	1.83351	3.50094	2.64577
AI414108	3.68957	4.49782	5.80404
Dnph1	1.48932	5.30991	3.04286
Ing4	3.40871	1.7186	3.17415
Vps41	4.5437	2.35311	5.14852
Etohi1	1.4826	0.0894961	1.9743
Zfyve19	1.51588	0.778614	0.499899
Chd6	6.04321	6.48062	6.20992
Diap2	6.01788	2.87805	5.94378
Map1lc3b	9.3091	7.42775	8.40516
Metap1	5.94401	5.98145	6.95493
Il1r1	7.4076	4.65704	6.29184
Slc35a2	5.79269	2.99233	5.8201
Chd3	4.73954	2.53382	3.74468
Akr1c14	7.26601	5.26344	5.44321
Spsb2	3.36555	1.23377	1.77554
Rictor	6.87077	7.72612	7.81995
Ints5	4.15643	4.88718	3.97945
Polr2i	0.719654	1.07683	0.248383
Pigv	4.77777	3.71414	4.13507
4922501C03Rik	3.66307	5.02178	4.01075
1700113A16Rik	5.11942	4.76549	4.04256
Adam17	7.39804	8.79362	8.43636
Ldhb	8.09761	1.75143	4.90754
Rarg	4.2942	1.65061	2.01287
Pxdn	4.51189	5.47823	6.11366
Hnrnpk	8.47032	9.28912	8.79992
Tmem63a	5.72137	3.54093	5.03247
Txndc11	7.16814	8.0846	6.29966
Zmiz2	3.22571	2.87508	2.72921
Rrp1b	5.15893	5.99864	4.83472
Slc35b1	6.77196	9.05756	7.37536
Ppp4c	6.56257	7.44792	6.13513
Pop1	1.83878	5.72877	1.67691
Polr2h	3.47451	7.50547	3.17415
C3	6.45129	2.80174	3.40737
Letm2	2.45794	4.39768	2.39146
Gm5607	1.99327	3.02493	2.4024
Glt25d1	5.42071	5.47627	4.4949
Ube2e3	4.12334	4.38832	5.10511
Rhobtb2	4.53317	5.29551	5.74082
Pdf	3.2693	3.71747	2.63345
Ptprg	6.97181	7.38039	6.97872
Psmd2	7.29924	7.24472	7.25432
Drosha	4.22041	4.03799	3.86288
Stx4a	1.64181	0.877107	0.67846
Gmfb	8.04586	7.24487	8.24269
Hmgb3	4.29803	5.57861	5.38788
Klc4	2.56991	2.76362	1.47069
Trp53bp2	4.64117	1.85777	3.77445
Ttll4	3.59775	2.28747	2.62102
Cdc25a	3.5423	6.32629	5.39611
Golim4	5.54762	5.66299	5.72057
Stk4	6.19937	6.39802	6.52194
Yipf5	5.96344	4.92148	6.79917
Emd	7.2864	6.02036	6.19322
Mta1	5.11127	4.11317	4.99744
Tmem127	6.55259	5.58682	7.2513
Zfp322a	5.79845	5.96894	7.70742
Aaas	3.18698	5.07527	3.9109
Top3b	6.09257	5.90143	6.09637
Mir703	2.85118	3.78403	2.66709
Uba5	4.6901	4.54634	4.50593
Yif1a	6.28197	7.28003	6.14574
Gata6	6.87254	6.84679	6.61616
Tbc1d17	3.74675	3.96987	2.83255
Arl6ip1	8.37452	7.5799	8.23831
Mrpl4	2.98791	4.55194	3.42356
Tubgcp5	4.01346	3.06727	4.56876
Tmem67	7.76599	7.18799	4.77076
Gtf3c2	5.12751	5.7968	5.41334
2300009A05Rik	2.43027	2.20928	1.47761
Scamp1	6.44785	5.14674	7.26996
Gm10389	1.4826	3.76487	3.13097
Mtm1	5.90717	4.8199	6.42606
Prpf6	3.87924	4.59508	3.50192
Foxj2	7.00779	5.92104	6.43807
Phka1	5.92214	6.21004	6.4108
Pax9	2.35135	4.32756	2.43116
Ccnj	3.75653	3.53151	6.06201
Mark2	8.29982	8.27035	7.78093
Cisd2	5.84992	4.98153	5.72493
Cmc2	2.67971	4.86335	2.76355
Pnn	2.60745	3.58531	4.04837
Map3k3	3.06188	1.9847	3.1784
Yipf1	2.19577	2.35739	1.30963
Bfar	4.15537	2.28747	3.57784
Polr1e	3.44371	5.64389	4.10079
Nup133	2.61668	2.4878	2.52755
H2afz	6.04606	8.18023	6.53608
Zer1	3.2136	0.434949	2.84597
Raet1e	0.881604	2.61812	2.12275
2610301B20Rik	5.22733	4.48226	3.84161
Rdh1	1.56758	1.94551	2.01762
Cd82	7.01581	8.22234	4.0805
Erap1	5.52164	4.95992	5.31789
Zfand4	5.84666	2.02285	2.08252
Ttyh2	1.05463	4.63961	2.19161
Commd8	3.44889	3.98927	4.56146
Idh2	6.38237	5.58454	5.88554
Katnal1	4.89181	1.48869	4.05878
Tdrd3	6.0989	5.09203	6.16273
Hspbap1	3.4333	4.7056	3.95861
Zfp445	4.34137	4.20373	5.99736
Rpn1	7.91016	9.28141	8.21278
Zfp866	2.49512	2.02822	3.3614
Lepr	5.2601	3.05942	2.95398
Stard13	6.22374	5.51263	6.61047
Tmem101	2.83281	6.09995	3.32929
Pou6f1	6.00211	5.04182	4.41615
Pcmtd2	7.1604	7.51303	7.09843
Ctsz	2.88977	3.16311	2.82173
Rela	5.19328	5.08625	3.99879
Ppp1cb	8.61842	7.82948	8.43703
Mrpl44	4.38255	3.70913	5.26644
Myd88	6.88501	3.61058	4.31174
Slc7a5	2.5888	6.18232	5.01
B2m	7.07269	3.67189	5.88651
Cyc1	4.74165	5.53543	2.71173
Sash1	5.44726	1.72522	3.44487
Setd2	6.98048	6.35728	7.60207
Cx3cl1	5.78793	3.5428	4.14704
Adrbk2	7.77203	4.48616	8.14121
Prrc2b	8.36251	4.62816	7.90667
Cstf2	6.43551	6.52426	6.19898
Ncapd3	4.68499	5.8417	5.41108
Rpl5	8.20136	10.1805	7.8026
Nfia	7.99845	7.3036	8.71565
Il5ra	1.7352	2.34022	1.54495
Prkab2	5.7998	3.41338	5.28232
Pp2d1	2.3026	1.56455	2.71758
Nckap5	6.11935	7.28872	8.06001
Vamp8	4.24145	0.543911	2.48016
Actg1	10.8168	10.9621	10.6116
Cep89	2.67087	0.130008	1.89908
Nav2	6.99014	5.90945	5.26794
Sgcb	3.89577	2.52246	1.74722
Znhit1	2.46136	1.25224	2.44885
Ptp4a3	5.64484	4.46157	3.98552
Hcfc2	4.15432	4.5538	4.59522
Acad9	3.89324	3.98652	4.1427
Rrp1	3.97927	5.33612	2.67312
Sft2d1	5.91311	5.25029	6.0623
Rhno1	3.29445	6.2174	3.91727
Fam53b	6.08816	4.25958	5.18434
Mtap	4.57008	5.81244	5.20166
Col4a5	7.64185	8.20496	7.83491
Nup214	4.35062	5.05701	4.74593
Aarsd1	0.235433	3.33541	0.165216
Map3k9	4.3142	2.92198	5.12726
Ttbk2	5.34542	3.32454	4.95102
Haus6	3.15565	4.84369	4.96952
Ndufb11	5.32115	5.06486	5.69189
Sgta	3.73549	4.60859	3.19946
Rps6ka4	1.4277	2.75393	3.92866
Cks2	2.64403	5.55137	5.12396
Uggt1	7.19189	8.78799	7.45127
Cir1	4.44867	3.27346	3.97213
Pof1b	4.92625	4.64748	6.03151
Idnk	4.33393	4.91787	4.51687
AI480653	3.1408	1.79617	3.05677
Kif1c	5.93819	6.77795	4.43758
Ubr4	5.68928	5.34851	5.1817
Cep97	6.07761	1.84566	3.3331
Zcrb1	4.23247	4.79177	4.46565
Mest	2.70012	1.36686	2.47326
Sbno2	6.42416	5.84589	4.69939
Snx12	6.14536	4.6828	5.77733
Fam198b	5.0998	2.76362	4.07254
Zfp335	2.43027	2.24199	2.03646
Rnf38	6.94961	5.0325	7.71649
Abhd6	3.29061	3.32017	4.07482
Nipa2	6.68923	7.48731	6.91841
Atp5g2	4.9617	7.08663	4.55658
Tm2d3	3.45919	4.6828	2.82173
Pik3ca	7.18944	8.47617	7.59166
Phf2	3.83773	1.01328	4.0771
Dhrs7	6.57625	4.7379	6.37493
Ascc3	3.86382	6.6922	6.20264
Lsm7	5.36198	6.69473	5.06553
Lama5	4.18774	4.90115	3.45191
Znrd1as	0.989785	2.69777	1.47761
Phc3	7.60095	7.61511	8.34614
Gpt2	6.62796	7.47643	5.56461
Snord22	1.34864	2.19025	2.77481
2210016F16Rik	3.91461	5.49916	4.29912
Med19	7.44426	6.38369	7.07954
Spag1	4.28554	2.40768	1.99371
Rtn3	9.75904	9.82694	9.08217
Rab3ip	5.52491	4.54259	3.85229
U2af2	5.16628	5.81477	4.55085
Zbtb33	4.17738	2.17096	4.1086
Pgam5	3.98046	5.88673	4.23021
Trim11	3.50632	3.99751	2.65495
Abi1	8.74591	8.72016	9.3069
Tma16	3.02998	5.86889	2.21248
Fbxo8	6.24573	2.57842	6.57385
Mpg	2.29112	2.34453	2.38412
Cbx3	7.02609	7.32353	7.2324
Irf2bp1	4.74446	5.25487	3.67874
Nedd4l	7.74131	5.82907	8.20773
Timm8b	5.15998	6.37556	5.88586
Cc2d1b	3.01376	0.7913	2.64884
Cebpb	3.63306	0.865157	1.83055
Snx30	3.39804	4.09282	6.31759
Gpatch2	6.11311	6.31095	5.76609
Csde1	10.1766	10.5396	11.4766
Ubn2	8.15841	7.37421	8.20167
Fhl2	4.30756	2.08599	0.737229
Bola3	1.83878	2.55629	2.04113
Mrpl28	1.72385	1.41683	0.804731
Zc3h4	6.51913	6.20145	5.75511
Rpl37a	5.27135	6.59989	5.89525
Tsg101	6.38079	6.55573	6.06975
Fbxo30	6.47708	6.45095	5.04124
Nrd1	6.30166	6.58495	6.48169
Fam76b	5.88537	4.20965	6.29258
Rbm4b	4.22746	3.5725	3.08193
Rpl34	2.14986	3.56514	2.44533
Trim28	3.84168	4.28783	3.87993
Cops5	3.58683	5.74312	3.3312
1700013F07Rik	4.32925	2.36165	1.50492
S100a16	4.20213	3.47168	3.94246
Tgfa	5.55324	5.17424	6.02858
Sox13	4.74306	2.97298	3.84562
Sytl5	0.797498	2.11655	2.88288
Gas6	7.21157	4.60948	3.99639
Drg1	5.6221	5.91091	5.58635
Dhx58	3.76209	4.33516	6.93357
Cxcl17	6.53788	2.41999	4.84679
Ncstn	5.83977	4.91208	6.68588
Golga2	6.45387	4.92796	5.79404
2010300C02Rik	5.74753	4.14564	4.25455
Fabp5	5.71852	10.25	10.9538
Pmpca	4.79752	4.26641	5.37684
Snhg1	4.02622	7.5759	5.99435
Asah1	7.79914	7.94743	8.80065
Inpp5b	5.69945	6.63154	6.26463
Eml3	5.06368	4.84673	3.28861
Cflar	7.06061	7.48512	7.33645
Ids	7.64965	6.42905	7.89599
Plk4	4.20825	6.70168	4.41615
Tjp3	4.20008	3.23451	1.94468
Id2	8.57956	8.0297	10.0844
Cmah	5.56601	7.76462	6.90741
Fut4	3.00207	1.54221	2.15328
Aven	0.742327	1.38371	0.910658
Unc13b	4.33672	6.17629	3.82816
Soat1	8.31154	6.47768	9.37667
Lcp1	8.33573	7.53665	9.9833
Plk3	5.29694	2.72778	2.49386
2610034B18Rik	6.84252	5.65954	6.74972
1700030K09Rik	1.55483	2.63582	1.12829
2510039O18Rik	5.54601	3.76326	4.60235
Tmem219	4.75286	3.44182	3.88124
Areg	6.85834	6.90723	7.24195
Slc6a9	6.35274	5.74639	5.84169
Cutc	2.45794	3.63717	1.7978
Aph1c	2.32531	0.865157	1.34028
Wbp1l	4.4067	3.99751	3.84962
Kctd12	5.98469	5.20419	5.3294
Il8	10.9164	11.8486	13.6505
Sp1	8.38182	9.31937	8.74848
Rad18	1.27279	4.14441	3.83355
Wdr73	3.22772	1.00241	1.69481
Surf1	0.764649	0.498217	1.09272
Slc37a1	5.57827	4.62019	5.70814
Upk1b	2.73728	7.67794	1.30186
Syngr2	7.00589	6.38866	6.45064
Wdr7	5.50641	3.14592	5.04357
Exosc4	4.04229	4.8098	4.29424
Pafah2	6.41316	5.31541	7.05072
1600002H07Rik	0.511029	1.67819	1.84131
Ap5z1	0.537197	2.8601	0.617194
Ltbp1	3.5774	4.3481	2.88548
Ecm2	3.31161	1.36686	1.49133
Dnajb1	9.41342	5.86063	5.14201
Mmgt2	3.25951	3.00055	3.35766
Npc1	6.98999	6.84204	4.45344
1810019D21Rik	7.3794	0.631173	6.96741
Bre	4.23547	5.11681	3.72739
Glt8d2	1.20095	3.61058	0.748701
Psmc3	4.28071	5.99316	3.76601
Lrrc8c	5.41013	7.88583	7.68688
Pdk3	4.02043	3.63189	4.03321
Tfap2a	0.470863	0.281557	0.472486
Cct3	4.50776	5.09203	4.09068
Sqstm1	7.68327	5.9214	5.86361
Pcx	4.82168	0.498217	3.44134
Slc9a5	1.53548	3.79037	0.654265
Antxr2	6.85395	6.09963	5.23467
Chchd5	0.901887	0.281557	1.26239
Rdh9	0.297989	1.09741	2.60848
Slc25a39	5.03585	6.28736	6.01261
Pacsin3	1.65979	0.130008	1.24629
Brpf3	4.57087	6.33064	3.88774
Stbd1	2.59816	1.09741	3.64077
Tex9	5.36473	3.03296	1.6829
Rab18	7.93966	6.75567	7.83684
Txnrd1	9.55959	8.52618	8.62932
Micalcl	2.24819	1.73182	1.67691
Dclk1	5.25223	5.40995	7.64912
Grhl1	4.68645	3.43578	2.97611
Ankrd52	1.00861	4.59599	4.10637
Srxn1	6.79604	5.64476	5.25543
Tspyl4	6.23052	3.66329	6.59447
Zfp825	1.63577	0.149846	2.62414
Banp	4.64494	5.01233	4.42243
Vcpip1	4.52992	5.51502	5.92621
Slc30a4	6.44072	5.94891	7.12013
Pdcd4	6.86125	5.89299	4.41885
Emc1	6.93015	6.44494	7.25307
Ammecr1	2.2121	6.8188	5.24331
Zmiz1	7.49854	4.16527	7.66633
Trim8	6.48781	6.98245	6.14872
Usp33	7.16723	7.08421	7.69339
Slc25a32	3.36919	6.14481	3.78284
Rbms3	7.79008	8.80461	7.49386
Adam22	5.037	0.686547	2.72631
Tbp	5.78316	6.14141	5.44144
Ska2	3.35639	5.59045	5.28675
Lbh	5.26745	2.81111	2.50405
Alg5	3.96126	2.39527	3.94496
Nrp2	1.54841	5.23237	3.36513
Mrps23	5.21623	6.75911	5.03423
Ccnt1	3.09749	3.51439	3.23047
Tmem50a	8.70961	8.50624	8.48936
Ndufa6	4.02391	5.3055	4.11969
Azi2	6.86255	6.59085	7.23368
Tmem2	6.32743	6.84945	6.33053
Cox7a2l	4.78529	4.41212	4.86469
C530005A16Rik	2.94701	3.04625	1.72996
Nr3c1	7.62822	6.78312	8.5898
1110038F14Rik	3.39446	2.5966	2.80809
Tmem199	2.54434	0.513609	2.51752
Rnf121	6.06501	4.98843	5.95094
Cenpi	1.4826	6.39048	3.13097
Fam120a	9.36287	10.4766	9.53134
Sav1	5.66908	5.05963	4.87454
Tmem176b	6.60127	7.1606	6.70072
Ndufc2	6.70717	6.47866	6.21613
Kpna2	5.71279	8.2753	6.85862
Impad1	8.20373	9.51543	8.28054
Arid3b	4.04115	2.91039	3.91217
Ttll12	2.80346	5.10733	3.32163
Ormdl2	3.73267	5.57449	4.31464
Anapc2	3.59308	4.27434	3.71428
Mfsd10	4.54612	5.79365	5.22444
Rpusd2	2.63194	5.53449	3.59859
Myo9a	6.76038	7.16045	7.5316
D930016D06Rik	6.99339	8.72032	6.9611
Prdm4	7.33616	8.07466	6.39833
Ccndbp1	4.40492	4.65009	4.14378
Ubn1	5.60093	5.97486	5.61992
Gm16523	2.26786	1.06644	2.85926
Trpm7	7.26086	6.10758	7.61319
Gapdh	5.12428	7.23228	6.72107
Dstyk	6.5792	4.11443	5.78814
Aldh1a7	6.91229	6.09899	5.2838
Ech1	4.39869	3.40928	2.42402
Fam189a2	6.81988	5.31321	5.19014
Atf2	6.25389	5.84208	7.50953
Lrrc34	5.17828	0.130008	0.232129
Cwf19l2	4.20621	2.18063	4.91583
Trim59	2.55718	5.83137	5.68518
Nsd1	8.00594	8.62958	8.90085
Taco1	1.98853	2.37435	1.63425
Rnmt	3.42632	5.20063	4.24648
Mrp63	3.81251	2.50331	2.89067
Anxa8	6.24001	7.67613	2.23304
Mkrn1	5.15945	7.00048	3.86815
Cenpb	2.41271	2.65329	2.39876
Tbc1d8b	4.5677	3.17283	5.3587
Exosc9	3.90082	4.35452	3.69366
Pkn2	6.70248	6.99106	7.00362
Ptpn13	6.20167	6.69726	5.93282
Gm4791	0.101544	0.402244	0.458582
Tiparp	9.1353	7.08502	8.39999
Zfp217	5.70884	4.74932	6.39011
Rnf135	4.29228	3.89838	3.58746
Chuk	6.84694	5.96369	6.08877
Prkrir	4.80831	5.88562	4.98051
Zfp872	2.24819	0.877107	2.23304
Gm684	4.2865	5.98835	3.13971
Commd3	5.60712	5.63512	6.62143
Snrpd3	4.20825	6.01867	3.72158
Klhl20	5.05465	2.9133	5.29362
Parp2	4.04799	6.56523	3.57784
Cep70	6.27445	2.97853	4.66196
Rpf2	3.24767	3.87325	2.82445
Arfrp1	4.39691	4.42439	3.70695
Tspan8	7.33907	10.1784	9.38418
Prss23	3.68372	4.86034	1.62183
Dhx8	4.04001	3.44584	3.43426
Csf2	1.52898	4.02864	2.8619
Myo6	6.49137	1.44921	5.88196
2610507B11Rik	5.49519	6.17508	5.5971
Zdhhc24	3.26147	0.631173	3.11776
Arhgap12	4.75356	4.57505	5.15446
Zfp280b	3.11062	5.97173	5.65806
Afg3l2	3.49968	3.32236	3.47799
Cpsf1	4.62678	6.81317	4.04605
Slc22a15	4.85392	5.47627	4.08277
Sec23b	6.20448	7.07743	6.73951
Bod1l	5.82192	4.03399	6.32838
Gnas	6.77299	6.36843	6.66655
Rexo4	3.79364	6.08907	3.73029
Jup	7.65861	6.10789	6.52006
Usp34	6.49346	8.05794	7.20025
Fermt2	7.81427	7.09672	7.32392
Celf2	7.35501	6.98779	7.51132
Rbm38	0.484376	3.41543	0.702255
Pus7	4.91569	8.01279	4.28343
Smyd5	1.3263	1.47303	0.702255
Rassf7	2.1242	1.69178	0.604622
BC016423	6.34605	7.67238	6.94686
B430010I23Rik	7.44825	4.35452	2.95893
Ildr2	2.54434	2.80487	6.12196
Tmem189	6.262	8.31777	6.78862
5930403L14Rik	5.58063	6.1139	5.24686
Zzef1	7.61254	8.0245	7.37513
Atad3a	2.91494	0.513609	2.35064
Smarca5	5.87065	5.85044	6.6582
Parp16	5.60789	1.33255	3.44487
Rab40c	2.67382	1.1769	2.25734
Pla2g6	3.6024	2.12159	1.163
Hpcal1	2.87446	4.54353	3.62061
Rnf40	4.25236	5.48264	3.89292
2700070H01Rik	0.850636	1.18654	0.617194
Mon2	5.80553	3.62482	5.24584
C2cd5	6.02049	4.35131	5.15608
Srf	7.13157	6.00206	5.46554
Cpsf2	5.458	5.94856	6.35888
Mvp	2.5051	2.53759	1.74149
Tex2	5.08823	3.49707	4.99443
Cog4	3.28483	3.37808	2.67913
Hnrnph2	7.87196	7.9052	8.62728
Ero1l	6.60707	6.61937	10.8887
Ccdc59	3.63457	2.6944	3.06368
Ube3b	6.14669	5.83406	6.61537
Gm10069	2.11554	4.20017	1.90422
Rnf11	6.73375	7.54965	6.97993
1500012F01Rik	1.50928	4.35452	3.16562
Akt1s1	4.39869	5.28882	4.36396
Tmem41b	6.79451	8.42519	8.34177
Bcl2a1b	1.71241	1.05596	1.5839
Rbm26	4.19803	5.47725	4.61572
Cops8	4.27877	6.22707	4.32042
Aspscr1	1.41365	2.50331	0.748701
Tshz1	5.29742	6.43689	4.43492
Rpl23	6.55779	6.96471	6.87261
Cd55	8.02925	5.88118	6.96879
Dennd4a	5.9498	1.10759	3.4624
Mfap1b	1.26498	0.418689	0.472486
Gmppa	2.83017	3.7487	2.69701
Sdf2l1	4.6487	7.2184	5.92936
Agbl2	7.50436	0.52884	1.49133
Fubp3	5.04955	4.63434	5.96883
Ajuba	4.13731	7.38628	5.62538
Wiz	3.9332	3.77288	3.60807
Gm10791	1.78519	0.803875	2.48016
Pwp1	4.09939	4.95499	3.59065
Dnajc8	7.3534	7.44403	6.89746
Rasl11a	6.59135	6.49741	6.1302
Thtpa	5.84633	2.65329	5.07695
Pitrm1	3.27514	2.60021	3.14406
Aoc2	1.99327	2.214	1.62805
Sepn1	6.20906	5.91671	5.25241
Tnip1	2.70012	4.99187	1.7978
Mipep	3.34902	0.543911	0.702255
2810013P06Rik	6.19629	7.09784	3.39099
Nolc1	5.71422	7.59547	5.91829
Tmem14c	5.75973	6.13178	5.79646
Dctn1	4.98566	7.43105	0.760083
Paip2b	6.74993	7.59987	8.00629
Atad2	4.42958	7.46756	7.91298
Pllp	5.63579	6.76776	4.51771
Ddx1	2.43027	4.12575	2.72631
Arhgap17	5.25715	2.26945	4.48893
Rrm2b	6.00182	3.93457	5.51886
Abca5	3.66752	2.76362	3.96845
Fibp	4.62449	6.20738	4.83741
Utp18	5.45027	7.40819	4.75449
Trmt44	-0.00771543	0.7913	0.900408
Zfp953	3.18698	3.01144	4.24142
Msi2	9.8938	8.02576	8.95141
Dos	3.14506	2.1316	2.04113
Cd2bp2	5.51054	6.8504	5.02718
E430025E21Rik	4.80023	5.75451	4.4966
Rhpn2	4.48273	5.396	4.48465
Fbxw8	4.72894	2.78915	3.31971
Uqcrq	3.5423	4.73133	3.99999
Clcn4-2	6.37762	7.93793	5.52638
Vps25	4.23847	4.42133	3.93118
Dync1li1	6.09698	6.19729	6.80743
Eif3f	5.36655	4.59146	4.17919
Nap1l1	6.94228	7.85142	7.42503
Sgsm2	3.2437	4.49879	3.03351
Khdrbs1	9.34273	9.06664	8.5905
Gadd45gip1	0.357945	4.92076	2.50743
Grpel1	1.74084	1.39206	1.47761
Eea1	6.08483	4.56585	6.72942
Mpp7	6.07816	4.61306	7.4699
Tpst2	4.11468	1.92839	2.32787
Trappc10	6.37059	6.71026	5.95744
Fbxl12	3.85864	3.17041	2.30085
Lyn	7.45931	1.06644	5.56947
Noc2l	2.47496	4.38936	2.66103
2810025M15Rik	0.881604	0.482658	0.165216
Senp2	6.72275	6.52093	7.61084
Zmym6	4.1255	2.98683	3.30424
Plekha8	4.16275	2.05476	5.29948
Cul2	5.42466	4.69804	6.01795
Pum1	8.27471	7.55478	8.50567
Cast	6.10902	4.65531	5.23976
Mgat5	2.88469	5.56528	2.30085
Kdm6a	6.53828	6.71755	6.48962
Mtmr1	6.28511	6.17447	6.29942
Rnd3	8.68627	10.2558	8.56193
Rfx7	6.52833	7.79407	7.34427
Slc15a4	3.27514	2.33156	3.30424
Bace2	2.39494	2.66368	0.401584
Exoc8	5.06818	3.67017	5.13383
Kdm4c	4.84282	4.52276	5.04938
Zmynd19	1.87	3.15331	1.90422
Git1	3.85604	4.89161	2.9515
Zswim6	6.34975	7.22397	5.97677
Fbxl6	2.34025	3.38437	2.31249
Pigyl	3.09968	3.28023	1.71249
Adprhl2	1.94032	1.45719	1.70073
Vps33b	2.28727	2.2466	3.0003
Gpr137b-ps	4.25728	3.06204	3.07739
Bud13	3.68079	5.74679	3.37627
Krr1	7.12916	7.08389	6.41957
Ypel3	2.66791	0.739874	1.54495
Ccdc64b	2.63497	3.19925	2.11391
Arpc2	7.32153	8.24838	7.93072
Bloc1s1	3.82849	3.03563	3.96722
Rnf4	8.86603	8.35543	9.4198
Birc5	1.46226	2.71118	3.44487
BC017158	3.3379	3.99751	2.88548
Dcaf15	2.36967	3.84615	2.00332
Mettl7a1	9.28915	4.50842	6.92269
Dlg1	5.28782	5.93397	6.64963
Fam20b	7.51961	8.01236	7.69996
Hnrpdl	7.4284	7.89661	7.7624
Mllt3	6.1986	6.57053	6.85497
Gm16973	3.3135	1.95682	2.65799
AI846148	4.68133	5.4525	4.03789
Fam46c	5.91499	4.9128	5.57914
Pabpc4	3.53095	5.64214	4.45519
9230114K14Rik	2.71453	0.402244	2.15759
Ptrh2	4.60374	4.62462	4.47604
Cbx6	9.66769	9.7402	9.04648
Lin9	3.22973	8.38123	5.68107
Styx	5.22078	5.73206	5.41469
Elovl6	4.26611	7.93953	8.02417
Mad2l1	3.10407	7.34721	6.77044
1810043G02Rik	5.66834	4.44662	4.46478
Galnt2	6.13737	5.87299	7.31515
Pdzk1	2.69141	0.803875	3.39282
Ssh3	3.0551	1.70525	2.44885
Zfp219	1.72954	1.89938	0.940977
Fam63b	8.29162	9.35078	8.80439
Zfp160	3.11497	1.63662	4.23633
Zmym1	3.95884	5.23586	4.53851
Ilk	7.71603	9.30966	5.48924
Med10	5.3702	6.67026	4.95597
Sugt1	5.0133	2.04949	3.91217
Zdhhc3	6.16385	5.20122	8.10031
C1ra	1.90056	0.207772	1.03767
Dennd5b	6.23702	3.63189	4.42601
Crybg3	5.97694	3.20637	5.73794
Dlat	5.81559	3.69739	5.14418
Eya1	5.07489	6.41477	6.99521
Ldb1	3.0731	3.37598	2.2
Rngtt	5.62133	5.76981	5.63004
Cd200	6.2964	3.1873	6.10866
Nmrk1	2.92983	2.59298	2.9214
Kirrel	0.136199	3.30918	3.70989
Adamts9	4.18671	4.45162	5.68705
Tmem206	4.54773	4.64573	4.43136
Rpl23a	8.61459	9.87247	8.87389
Eif2c3	2.90743	1.20562	3.32929
Mycl1	6.47412	4.38518	2.66406
Aldh7a1	3.2437	3.08283	3.37071
Cd24a	11.45	10.0261	9.66485
Casz1	7.51509	4.78306	5.90393
Mtx1	4.76675	6.76012	4.1274
Cdc42ep1	3.44889	1.51951	1.03767
Rfc2	4.85911	5.67117	3.54861
Snrpe	8.50434	9.68678	8.78079
Kansl3	3.48463	2.06002	3.3407
Pskh1	5.72991	3.30034	4.85808
Lgals12	2.84333	4.15303	1.51839
2310061I04Rik	2.80884	2.49558	2.10946
6820431F20Rik	7.92456	8.14322	8.85536
Esf1	2.57624	2.50716	2.52755
Gm16197	0.649415	2.08599	3.43426
Lrp2	4.67986	0.765816	8.06482
Map3k2	7.62917	6.03876	7.68716
Smcr7	5.52818	6.12334	5.104
Gnpnat1	5.68526	5.585	5.63236
Mcmdc2	3.8818	4.59779	3.94246
Prdm15	4.3208	4.18583	4.40169
Smarce1	6.68338	7.06704	7.33097
Ist1	6.68868	4.24351	6.21277
Xpo1	8.21365	10.1701	9.27515
Gm8234	3.97089	3.23451	3.90706
Mkl2	6.63252	4.19302	6.32527
Slfn5	5.34264	4.16405	3.88254
Wdr35	7.18233	3.68724	4.8561
Limd2	4.80562	6.241	4.05763
Zfhx4	1.11669	3.75357	3.32929
Epm2aip1	6.81471	7.18213	8.1408
Pdpr	2.75411	2.58572	4.39714
Chrac1	2.51171	0.888959	1.34784
Nme1	2.976	4.88866	3.08872
Itih2	4.43829	5.09011	4.8273
Stradb	5.71494	2.41999	6.21199
Slc25a11	5.42772	5.48946	5.00642
Lmbrd2	2.75968	5.02983	4.65588
Srsf6	8.14325	9.46005	8.43003
Efcab4a	6.92396	4.63873	4.79655
Soga2	5.62133	4.8168	5.92305
Tor1aip2	8.26085	8.29603	9.54837
Aaed1	4.51929	1.51187	3.72303
Plac8	6.63952	5.37982	3.51541
Derl1	7.76659	7.63823	7.99692
Rnf145	5.69365	4.72639	5.89557
Anks1	5.37202	1.44921	3.43958
Mrpl35	3.41754	3.7158	3.07055
Ap1ar	5.31927	7.23562	5.13547
Mrpl11	1.84403	2.56001	1.23001
Fus	6.30666	6.52236	6.31566
Nupl2	2.44071	3.23219	1.27037
Blvra	0.901887	2.08599	1.62805
Wtip	2.70878	4.86034	2.93903
Erp29	2.39494	2.98131	1.78671
Rpl14	9.19726	10.5303	9.56461
Hsdl1	5.98884	5.28266	6.02061
Slc16a12	5.73733	5.73576	3.65912
Clcn5	1.79607	4.39144	5.21981
Mbd3	1.79607	1.1177	0.499899
Epn1	3.10407	3.29812	1.78671
Trappc6a	2.24025	1.44118	3.49512
Rgs19	1.99327	1.27951	1.26239
Ly6c1	4.78188	2.64633	4.62041
Tial1	7.55055	8.81615	7.35275
Prr11	1.3263	5.23528	3.74038
Slco3a1	6.41845	6.28034	6.29037
Aqp4	7.26552	8.1272	9.24386
Gjb3	0.387014	5.46641	2.65495
Rchy1	6.40075	7.06116	6.22873
Slc39a1	4.84805	3.1825	5.21258
Rbm5	6.22952	4.09538	5.47809
Tbcb	2.52158	2.14648	1.82515
Hexim1	5.93696	4.57688	6.61518
Hmbs	2.30641	0.588201	2.44885
Bcl2	5.71494	2.64283	4.96645
Fzd7	5.11725	5.6452	5.79818
Rab6a	7.90169	8.54847	7.03045
Tmem87a	6.36877	5.6513	6.24451
Sox2ot	1.75763	1.05596	1.5839
Oaz1	3.64514	3.35263	4.10637
Ttc8	6.13844	3.50287	3.50192
Adnp2	3.74254	1.9847	4.09967
Cars2	2.11988	3.98237	1.90934
Robo1	4.48944	1.80245	1.1017
Smpd1	4.28071	1.76435	3.46588
Csf3r	2.38416	2.20454	1.163
Matn4	4.11142	2.4483	6.72361
Fam3a	5.45199	4.65096	4.92597
Nras	8.45474	9.78799	8.31694
Cldn3	6.21439	5.09011	6.14845
Tjp2	7.14719	7.54029	6.37238
Zfp692	1.57391	1.94551	0.837334
Psmb1	5.64032	6.19878	5.96299
Dnajb5	3.12579	4.48324	1.65878
Gfra1	6.33747	6.54337	3.6315
Pom121	5.55924	6.5765	4.76229
Atg16l1	5.23983	6.64798	4.85411
Macc1	5.3338	6.17053	7.75513
Gm17821	6.82835	7.94584	7.14123
Twf2	2.38416	3.29589	1.83055
Tnks	4.91632	5.18028	5.81055
4833439L19Rik	7.00647	6.47375	7.51027
Eif4b	10.2598	10.5842	10.346
Ccdc71l	5.27864	2.30084	4.92534
Nos1ap	1.09042	1.47303	2.66709
Rasgrp4	1.89551	2.17096	0.748701
Shisa5	5.20046	3.76808	5.91097
Abcc5	6.27056	6.1324	6.41193
Vps51	1.3263	4.36411	1.27037
Wdr59	2.52485	0.385609	1.81427
Tox	2.56991	1.02407	1.93968
Arhgef19	3.19933	2.73107	0.999767
Mll3	7.74228	7.32612	7.43837
Rnps1	5.41057	5.60759	6.56435
Ado	3.96488	3.22986	4.84144
D14Abb1e	6.2009	5.18869	6.63753
Psmd7	6.76454	7.64272	6.88387
Fam108b	6.39919	5.83137	6.43918
Mlkl	3.19933	6.4232	6.4735
Sik2	1.58022	3.69063	2.42402
Suv39h2	2.55077	5.13185	3.32546
Actb	10.5945	11.162	11.2871
Supt5	4.30376	5.03584	3.6315
Thbs1	10.0214	10.306	9.89632
Actr2	8.73752	8.97969	9.57685
Cdc40	5.0954	5.16817	5.69522
Snrnp48	3.2437	5.16086	3.27677
Gskip	1.81758	2.73107	2.55394
Mpzl3	2.20804	5.07463	3.08872
Tle4	5.01272	3.32236	5.49777
Pip5k1b	4.3978	4.32538	5.08092
Gcsh	1.09042	1.92263	1.08369
Rsu1	2.92736	5.69077	3.44487
Coa6	1.85447	0.130008	1.9743
Sass6	5.60635	8.11975	5.32892
1110058L19Rik	4.78188	6.091	4.92723
Col4a3bp	7.14134	6.17508	7.68063
Spg7	2.59816	4.04727	3.19527
Bag4	5.70812	3.47954	6.7841
Pomt2	5.72387	3.74381	5.24736
Bdh1	2.00269	3.00055	2.35064
Noc4l	2.79535	5.24856	2.62414
Dcaf6	5.11562	4.05123	4.52106
Pja1	4.28554	3.3948	3.5633
Fam174b	5.07322	4.74607	4.90434
Ifit3	1.28828	0.935416	5.65197
Ndufa4	6.67475	7.7837	6.23001
Akirin2	5.16471	5.72009	4.93479
Senp7	6.16359	4.88866	6.70533
Ddr1	7.62822	5.9214	4.82392
Rcbtb2	6.17223	6.66445	5.97738
Arid4a	6.05684	5.4329	6.64924
Ccl9	5.03298	2.9306	1.91444
Wbscr22	4.71682	5.35867	4.50254
Sh3bp2	1.34864	0.36878	0.960841
Tns1	6.68503	1.10759	6.54207
Dnmt3b	2.70012	2.93918	2.64577
Kank2	3.10844	1.10759	4.29228
Snx1	3.66307	1.83957	4.222
Usp15	4.56532	5.55509	4.95906
Cd151	3.22973	3.41543	3.51709
Lmbr1	6.2669	8.31249	6.67446
Spin1	6.6605	6.06119	7.40828
Rapgef2	5.19328	5.04249	4.79724
Zfp407	3.39804	4.37889	3.49342
Dus3l	2.78447	1.08716	1.6829
Spcs2	8.39713	8.65934	8.64925
Usp19	5.63957	4.89602	3.65912
A630072M18Rik	2.75968	1.80245	2.05506
Tmem147	3.81385	5.48898	3.21401
Eif2b1	5.61098	10.3674	4.5093
Gmcl1	4.72325	4.55101	5.25039
Slc35c1	4.52584	6.98452	5.60224
2900026A02Rik	5.58416	7.22309	5.48411
AI987944	2.37694	2.26035	2.48702
Arhgef28	5.26696	5.46987	3.13097
Frs2	6.02078	4.1043	6.34264
App	8.53738	7.87237	8.44421
Ndufa11	2.53138	4.85582	2.83255
Zfp937	4.05932	3.95586	4.74879
Mapk9	6.22324	5.26571	6.53711
Atp6v1a	8.97377	8.01684	10.0255
2008-09-01	6.35159	7.35338	7.599
Gm15910	2.28727	4.29564	3.40193
Ctsl	7.01799	5.45051	6.97368
Mlph	6.07816	6.55271	5.75617
2310045N01Rik	0.719654	0.263462	0.804731
Minpp1	3.97209	3.65116	4.83405
Plxnd1	6.24845	5.79994	4.24547
Ccdc124	0.0296312	0.281557	0.19906
Hdac5	5.32913	4.10684	3.36327
Lyrm5	4.09939	1.20562	4.17919
Cpox	4.51106	5.06617	4.9535
Ndufb5	4.5061	5.18569	4.76088
Spp1	3.2536	1.50418	0.386975
1700021F05Rik	3.57582	3.13103	3.05677
Akap13	8.16111	7.73917	8.2867
Frmd6	5.76285	4.83069	5.91384
Sbf2	5.34357	4.19898	4.66348
Msantd2	5.02606	6.75547	5.02895
E2f1	0.575581	3.95162	2.26135
Enpp1	0.696619	2.26035	2.05506
Ranbp10	5.71673	6.99141	5.72312
Snrpb2	5.69909	6.74063	5.62693
Fundc2	5.97724	4.7719	5.61288
Nup85	3.11062	4.06305	1.87311
R3hcc1l	2.99736	2.72116	2.32787
Fkbp4	6.73199	6.37503	6.2369
Aptx	2.67382	4.70392	2.42402
Lamb2	2.96399	3.22519	1.85199
Rb1cc1	6.55979	4.80199	7.19056
Kdm5c	6.06501	4.72804	5.74619
Rabac1	4.29228	4.35986	1.69481
Serpine1	1.95009	2.45629	6.62026
Xpnpep1	4.1617	5.31596	5.20531
Cdkl5	4.66659	4.28334	5.08715
Pvrl4	6.24919	5.84551	4.88042
Mrps18c	1.96944	3.41748	2.06885
Snf8	4.6022	5.28322	3.15056
Rpl35a	6.15384	7.45379	6.33624
Wdr13	5.49769	3.0436	4.01907
Ddx46	5.85513	7.43231	5.97982
[truncated: 7,314 more rows]
