# Supplementary material for: Differentiation of Club Cells to Alveolar Epithelial Cells In Vitro
Source: Sci Rep. 2017 Jan 27;7:41661. doi: 10.1038/srep41661 (PMC5269679; doi:10.1038/srep41661)
Supplement: Supplementary Table 2 [file srep41661-s3.xls]

## Sheet: ClaraCells_Results
Gene	Day4/Day0					Day7/Day0					D4_D0	D7_D0
	Median_log2FC	TranscriptNum	Probability	PosteriorOdds	BFDR	Median_log2FC	TranscriptNum	Probability	PosteriorOdds	BFDR
Ak4	7.334	1	1	8.757	0	10.296	1	1	20.729	0	Up	Up
Anln	9.743	1	1	18.182	0	7.145	1	1	8.132	0	Up	Up
Aspm	13.601	1	1	38.953	0	10.477	1	1	21.596	0	Up	Up
Depdc1a	8.615	1	1	13.43	0	7.031	1	1	7.764	0	Up	Up
E2f8	8.976	1	1	14.886	0	8.523	1	1	13.067	0	Up	Up
Esco2	8.18	1	1	11.755	0	9.257	1	1	16.06	0	Up	Up
Gm15880	9.69	1	1	17.948	0	8.752	1	1	13.973	0	Up	Up
Gpc6	12.197	1	1	30.585	0	6.953	2	1	17.704	0	Up	Up
Hist1h2ae	7.745	1	1	10.172	0	7.335	1	1	8.76	0	Up	Up
Hist1h2bg	10.809	1	1	23.224	0	9.197	1	1	15.809	0	Up	Up
Hist1h4i	7.115	2	1	22.414	0	5.109	2	1	13.244	0	Up	Up
Melk	7.476	1	1	9.235	0	8.51	1	1	13.016	0	Up	Up
Mis18bp1	8.134	1	1	11.585	0	8.27	1	1	12.093	0	Up	Up
Mixl1	11.104	1	1	24.714	0	7.564	1	1	9.54	0	Up	Up
Mx1	7.301	1	1	8.645	0	8.114	1	1	11.508	0	Up	Up
P2ry12	8.944	1	1	14.755	0	7.787	1	1	10.323	0	Up	Up
Pvt1	10.03	1	1	19.485	0	7.762	1	1	10.231	0	Up	Up
Ttk	7.628	1	1	9.762	0	8.213	1	1	11.882	0	Up	Up
Krt4	6.977	1	0.999	7.593	0	8.014	1	1	11.139	0	Up	Up
Pbk	6.912	1	0.999	7.386	0	8.057	1	1	11.301	0	Up	Up
Phgr1	6.713	1	0.999	6.77	0	8.583	1	1	13.305	0	Up	Up
Hist1h2bj	9.228	1	1	15.94	0	6.932	1	0.999	7.449	0	Up	Up
Ndc80	10.927	1	1	23.816	0	6.917	1	0.999	7.402	0	Up	Up
Pole	7.771	1	1	10.263	0	6.671	1	0.999	6.642	0	Up	Up
Rad51ap1	8.236	1	1	11.967	0	6.805	1	0.999	7.053	0	Up	Up
Ube2c	8.29	1	1	12.173	0	6.489	1	0.998	6.097	0	Up	Up
Bub1	8.962	1	1	14.827	0	6.35	1	0.997	5.692	0	Up	Up
Wnt7a	7.19	1	1	8.279	0	6.326	1	0.996	5.621	0	Up	Up
Ncapg	7.14	1	1	8.117	0	6.276	1	0.996	5.478	0.001	Up
Ppp1r12b	4.771	2	1	10.256	0	3.5	2	0.995	5.318	0.001	Up
Cenpf	6.53	1	0.998	6.217	0	6.222	1	0.995	5.325	0.001	Up
Ccnf	6.452	1	0.997	5.987	0	5.956	1	0.99	4.591	0.001	Up
2810417H13Rik	6.92	1	0.999	7.411	0	5.915	1	0.989	4.481	0.002	Up
Cdc25c	7.196	1	1	8.3	0	5.837	1	0.986	4.273	0.002	Up
Cenpe	7.41	1	1	9.011	0	5.835	1	0.986	4.267	0.002	Up
Ccnb1	6.565	1	0.998	6.322	0	5.832	1	0.986	4.26	0.002	Up
Gtse1	7.257	1	1	8.5	0	5.65	1	0.978	3.786	0.003	Up
Kif20b	9.061	1	1	15.239	0	5.637	1	0.977	3.754	0.003	Up
Iqgap3	8.963	1	1	14.834	0	5.571	1	0.973	3.585	0.004	Up
Mcm10	7.16	1	1	8.183	0	5.446	1	0.964	3.274	0.005	Up
Cdca3	6.587	1	0.998	6.387	0	5.35	1	0.954	3.041	0.006	Up
Gpr34	6.474	1	0.998	6.053	0	5.275	1	0.946	2.861	0.007	Up
Neil3	6.645	1	0.999	6.561	0	5.262	1	0.944	2.831	0.008	Up
Psrc1	6.518	1	0.998	6.183	0	5.261	1	0.944	2.828	0.008	Up
Als2cr12	11.063	1	1	24.505	0	5.242	1	0.942	2.784	0.008	Up
Pbp2	7.368	1	1	8.872	0	5.222	1	0.939	2.736	0.008	Up
Kif11	6.316	1	0.996	5.593	0	5.181	1	0.933	2.639	0.009	Up
Lrp8	7.824	1	1	10.451	0	5.073	1	0.916	2.389	0.012	Up
Tacc3	8.494	1	1	12.954	0	5.04	1	0.91	2.316	0.013	Up
Cenpn	6.668	1	0.999	6.631	0	5.012	1	0.905	2.251	0.014	Up
Pak3	9.44	1	1	16.846	0	5.007	1	0.904	2.241	0.014	Up
Kif18b	9.597	1	1	17.534	0	4.951	1	0.892	2.114	0.016	Up
Mki67	6.332	1	0.996	5.638	0	4.934	1	0.889	2.078	0.017	Up
Efcab11	5.938	2	1	25.503	0	2.611	2	0.883	2.021	0.018	Up
Cep55	6.999	1	1	7.662	0	4.875	1	0.875	1.948	0.02	Up
Lgr5	7.814	1	1	10.419	0	4.874	1	0.875	1.945	0.02	Up
Rab38	4.918	2	1	20.157	0	3.189	2	0.823	1.534	0.028	Up
Bex1	7.033	1	1	7.771	0	4.663	1	0.817	1.493	0.03	Up
2010107G12Rik	12.161	1	1	30.384	0	4.638	1	0.808	1.44	0.032	Up
Tnip3	6.849	1	0.999	7.189	0	4.607	1	0.798	1.376	0.034	Up
Hdac8	6.425	1	0.997	5.909	0	4.599	1	0.796	1.36	0.035	Up
C1ql4	8.364	1	1	12.452	0	4.557	1	0.781	1.274	0.037	Up
Etv4	6.406	1	0.997	5.853	0	4.54	1	0.775	1.238	0.039	Up
Prr11	6.356	1	0.997	5.707	0	4.533	1	0.773	1.224	0.04	Up
R3hdml	10.284	1	1	20.673	0	4.472	1	0.75	1.101	0.044	Up
Olfr543	9.381	2	1	36.155	0	4.454	1	0.744	1.066	0.045	Up
Msln	6.897	1	0.999	7.338	0	4.29	1	0.678	0.746	0.059	Up
Parl	3.337	2	0.999	6.852	0	2.732	2	0.677	0.74	0.059	Up
Gcnt3	7.176	1	1	8.233	0	4.275	1	0.672	0.717	0.06	Up
1500015L24Rik	9.446	1	1	16.874	0	4.269	1	0.669	0.705	0.061	Up
Peak1	3.723	2	1	8.336	0	2.674	2	0.458	-0.168	0.128	Up
Cenpk	6.541	1	0.998	6.25	0	3.77	1	0.45	-0.199	0.13	Up
AI506816	6.789	1	0.999	7.003	0	3.759	1	0.445	-0.219	0.133	Up
Cenpu	7.779	1	1	10.291	0	3.715	1	0.427	-0.295	0.141	Up
Kifc5b	6.748	1	0.999	6.875	0	3.647	1	0.399	-0.411	0.152	Up
Exo1	6.663	1	0.999	6.616	0	3.404	1	0.307	-0.816	0.2	Up
Dctd	6.595	1	0.998	6.41	0	3.332	1	0.282	-0.932	0.216	Up
Tigit	9.636	1	1	17.707	0	3.289	1	0.269	-1	0.225	Up
Rad54l	6.786	1	0.999	6.992	0	3.164	1	0.232	-1.198	0.252	Up
Krt7	6.175	2	1	14.725	0	2.386	2	0.229	-1.214	0.255	Up
Nppb	7.438	1	1	9.108	0	3.061	1	0.205	-1.357	0.274	Up
Fam102b	6.112	2	1	21.627	0	2.887	1	0.166	-1.617	0.316	Up
Mir1953	7.11	1	1	8.019	0	2.757	1	0.141	-1.807	0.348	Up
Trip13	8.592	1	1	13.341	0	2.752	1	0.14	-1.814	0.35	Up
Tonsl	6.461	1	0.998	6.013	0	2.713	1	0.134	-1.87	0.358	Up
Cdh24	7.215	1	1	8.363	0	2.701	1	0.132	-1.887	0.36	Up
1700020D05Rik	7.872	1	1	10.626	0	2.465	1	0.098	-2.214	0.416	Up
Zfp850	7.2	1	1	8.313	0	2.358	1	0.087	-2.356	0.441	Up
1190002F15Rik	8.301	1	1	12.214	0	2.051	1	0.06	-2.747	0.511	Up
E130012A19Rik	6.609	1	0.998	6.453	0	1.92	1	0.052	-2.906	0.539	Up
Kif13a	5.162	2	1	9.131	0	1.89	2	0.042	-3.115	0.577	Up
Adap1	7.733	1	1	10.128	0	1.739	1	0.042	-3.116	0.578	Up
Ccne1	6.867	1	0.999	7.246	0	1.694	1	0.04	-3.167	0.587	Up
Aldh18a1	4.974	3	0.998	6.184	0	1.981	3	0.04	-3.179	0.589	Up
Hist1h2af	6.694	1	0.999	6.711	0	1.587	1	0.036	-3.286	0.609	Up
Apobec2	6.407	1	0.997	5.856	0	1.551	1	0.035	-3.325	0.616	Up
Chd2	3.127	3	0.998	6.352	0	0.406	3	0.027	-3.588	0.663	Up
Rab40b	10.765	1	1	23.004	0	1.28	1	0.026	-3.607	0.667	Up
Tbc1d7	7.3	1	1	8.644	0	1.233	1	0.025	-3.654	0.676	Up
2200002D01Rik	6.515	1	0.998	6.172	0	1.241	1	0.025	-3.647	0.674	Up
Kdm5a	5.982	2	1	15.799	0	1.178	1	0.024	-3.708	0.685	Up
Ndufab1	6.757	1	0.999	6.904	0	1.054	1	0.021	-3.826	0.705	Up
Cbx8	6.479	1	0.998	6.067	0	0.994	1	0.02	-3.882	0.715	Up
Ergic2	6.348	2	1	26.682	0	0.835	1	0.018	-4.024	0.737	Up
Heatr5b	3.563	2	0.998	6.359	0	0.866	1	0.018	-3.997	0.733	Up
Zfp932	6.396	2	1	16.466	0	0.694	1	0.016	-4.144	0.756	Up
Psme2	8.403	1	1	12.604	0	0.674	1	0.015	-4.16	0.758	Up
Ptprn2	6.478	1	0.998	6.064	0	0.517	1	0.014	-4.286	0.775	Up
Vamp1	6.78	1	0.999	6.975	0	0.503	1	0.013	-4.296	0.776	Up
Frs2	2.978	2	0.999	7.426	0	0.424	1	0.013	-4.357	0.78	Up
Stk35	5.151	2	1	8.127	0	0.341	1	0.012	-4.418	0.785	Up
Ergic1	4.918	2	1	14.903	0	1.331	2	0.012	-4.435	0.786	Up
Nol8	6.473	2	1	23.196	0	0.137	1	0.01	-4.363	0.796	Up
Slc16a2	4.727	2	1	15.757	0	0.128	1	0.01	-4.356	0.796	Up
Pbdc1	4.615	2	0.999	6.567	0	0.86	2	0.008	-4.81	0.803	Up
Tanc2	3.199	2	0.999	6.618	0	1.103	2	0.008	-4.867	0.803	Up
Exoc2	5.884	3	1	10.842	0	0.78	2	0.007	-4.968	0.803	Up
Zfhx3	3.923	4	0.997	5.668	0	1.094	4	0.005	-5.374	0.803	Up
Svil	7.535	2	1	22.191	0	0.473	2	0.003	-5.965	0.804	Up
Tgfa	4.369	2	1	11.891	0	0.422	2	0.002	-6.016	0.804	Up
Traf3	5.425	3	1	10.241	0	0.71	3	0.002	-6.018	0.804	Up
Tle1	1.977	3	1	9.25	0	0.228	2	0.002	-6.189	0.805	Up
Ikbkb	3.91	2	0.999	6.548	0	0.426	2	0.002	-6.037	0.804	Up
Greb1l	4.643	3	1	9.761	0	-0.7	3	0	-7.756	0.806	Up
Relt	6.434	1	0.997	5.934	0	-0.01	1	-0.014	-4.232	0.77	Up
Synj2bp	5.444	2	1	17.595	0	-0.044	1	-0.015	-4.201	0.765	Up
Itsn1	5.403	2	1	22.244	0	-0.31	1	-0.019	-3.944	0.725	Up
Tsc1	4.876	2	1	9.531	0	-0.344	1	-0.02	-3.908	0.719	Up
Ccser1	3.43	2	0.998	6.154	0	-0.685	1	-0.028	-3.544	0.656	Up
Ndufa10	5.199	2	1	12.608	0	-0.962	1	-0.038	-3.223	0.597	Up
Cog7	3.514	2	0.998	6.128	0	-1.131	1	-0.047	-3.014	0.559	Up
Macrod2	6.836	2	1	16.972	0	-1.303	1	-0.058	-2.795	0.519	Up
Exosc6	7.689	1	1	9.974	0	-1.331	1	-0.06	-2.758	0.513	Up
Slc22a21	3.611	2	1	12.442	0	-1.523	1	-0.076	-2.499	0.467	Up
Ppp2r2b	3.422	2	1	9.971	0	-1.925	1	-0.128	-1.922	0.367	Up
Vsig8	6.92	1	0.999	7.412	0	-2.076	1	-0.155	-1.694	0.328	Up
Pclo	3.799	2	1	8.247	0	-2.466	1	-0.255	-1.07	0.234	Up
4930528A17Rik	7.648	1	1	9.83	0						Up
9030204H09Rik	8.669	1	1	13.643	0						Up
Acot4	7.445	1	1	9.131	0						Up
Cyp2c44	8.049	1	1	11.27	0						Up
Gm6559	7.574	1	1	9.574	0						Up
Gm6592	8.039	1	1	11.234	0						Up
Il4	7.643	1	1	9.815	0						Up
Mir5622	10.775	1	1	23.056	0						Up
Mirlet7b,Mirlet7bhg,Mirlet7c-2	7.522	1	1	9.394	0						Up
Nyx	8.268	1	1	12.087	0						Up
Tns4	8.577	1	1	13.278	0						Up
Trim16	10.415	1	1	21.299	0						Up
Aars2	6.903	1	0.999	7.358	0						Up
Fam213b	6.643	1	0.999	6.557	0						Up
Slc30a2	6.936	1	0.999	7.461	0						Up
Gm10825	6.468	1	0.998	6.036	0						Up
Hormad1	6.457	1	0.998	6.001	0						Up
Ly6g6f	6.617	1	0.998	6.477	0						Up
Sfmbt2	6.574	1	0.998	6.347	0						Up
Stra6	6.491	1	0.998	6.101	0						Up
Grwd1	6.423	1	0.997	5.903	0						Up
Gm1564	6.331	1	0.996	5.635	0						Up
Oasl2	-6.36	1	-1	7.868	0	5.501	1	0.968	3.411	0.004	Down
Ifi44	-7.133	1	-1	10.395	0	5.001	1	0.903	2.226	0.015	Down
Ppp1r3b	-5.837	1	-0.998	6.319	0	4.172	1	0.628	0.522	0.071	Down
Gm4951	-6.636	1	-1	8.736	0	3.582	1	0.373	-0.521	0.164	Down
Phf11d	-6.046	1	-0.999	6.92	0	3.486	1	0.336	-0.68	0.182	Down
Trim30d	-8.186	1	-1	14.284	0	3.415	1	0.311	-0.797	0.199	Down
Tagln3	-7.793	1	-1	12.773	0	3.212	1	0.246	-1.122	0.241	Down
Chia1	-7.099	1	-1	10.277	0	3.053	1	0.203	-1.368	0.275	Down
Irf7	-6.763	1	-1	9.148	0	3.05	1	0.202	-1.373	0.276	Down
Mx2	-7.786	1	-1	12.744	0	2.543	1	0.108	-2.107	0.4	Down
Trim30a	-8.504	1	-1	15.563	0	2.528	1	0.106	-2.127	0.403	Down
Zfp385b	-6.143	1	-0.999	7.208	0	2.517	1	0.105	-2.143	0.405	Down
Orm1	-6.051	1	-0.999	6.936	0	2.419	1	0.093	-2.275	0.426	Down
Rnu11	-8.865	1	-1	17.071	0	2.264	1	0.077	-2.479	0.464	Down
Iigp1	-8.931	1	-1	17.354	0	2.187	1	0.071	-2.578	0.482	Down
B3gnt6	-5.838	1	-0.998	6.322	0	2.09	1	0.063	-2.7	0.503	Down
Pygm	-5.577	1	-0.996	5.594	0	1.979	1	0.055	-2.836	0.526	Down
Susd2	-6.473	1	-1	8.218	0	1.961	1	0.054	-2.857	0.53	Down
Irgm2	-8.014	1	-1	13.613	0	1.884	1	0.05	-2.948	0.546	Down
Cdyl2	-6.732	1	-1	9.047	0	1.679	1	0.04	-3.185	0.59	Down
Bpifa1	-8.15	1	-1	14.144	0	1.674	1	0.04	-3.189	0.591	Down
Gbp6	-7.018	1	-1	10.001	0	1.646	1	0.038	-3.221	0.596	Down
H2-Q2	-5.615	1	-0.997	5.699	0	1.558	1	0.035	-3.317	0.615	Down
A630007B06Rik	-3.501	2	-0.998	6.035	0	1.773	2	0.034	-3.344	0.62	Down
Flrt2	-6.874	1	-1	9.515	0	1.359	1	0.029	-3.527	0.653	Down
Txnl4b	-7.842	1	-1	12.956	0	1.357	1	0.028	-3.529	0.653	Down
Efna2	-6.412	1	-1	8.029	0	1.307	1	0.027	-3.58	0.662	Down
Csrnp2	-5.627	1	-0.997	5.73	0	1.28	1	0.026	-3.607	0.667	Down
Angptl2	-6.115	1	-0.999	7.125	0	1.244	1	0.026	-3.643	0.673	Down
Ctnnd2	-9.033	1	-1	17.792	0	1.515	2	0.026	-3.615	0.668	Down
Qpct	-7.692	1	-1	12.394	0	1.263	1	0.026	-3.625	0.67	Down
N28178	-5.985	1	-0.999	6.742	0	1.211	1	0.025	-3.676	0.68	Down
Gm14403	-6.332	1	-1	7.781	0	1.228	1	0.025	-3.659	0.677	Down
Gbp8	-6.865	1	-1	9.486	0	1.209	1	0.025	-3.678	0.68	Down
Snap29	-5.857	1	-0.998	6.374	0	1.151	1	0.023	-3.734	0.69	Down
Rgn	-6.065	1	-0.999	6.977	0	1.142	1	0.023	-3.743	0.691	Down
Rnu12	-7.972	1	-1	13.451	0	1.139	1	0.023	-3.746	0.692	Down
Ccr9	-5.88	1	-0.998	6.44	0	1.109	1	0.022	-3.775	0.697	Down
Mat1a	-6.031	1	-0.999	6.877	0	1.106	1	0.022	-3.777	0.697	Down
Pde7b	-6.969	1	-1	9.834	0	1.086	1	0.022	-3.797	0.701	Down
4632428C04Rik	-6.045	1	-0.999	6.918	0	1.035	1	0.021	-3.844	0.708	Down
BC052040	-6.418	1	-1	8.048	0	1.046	1	0.021	-3.834	0.706	Down
9330159M07Rik	-6.653	1	-1	8.792	0	1.012	1	0.021	-3.865	0.712	Down
Arg1	-6.337	1	-1	7.795	0	0.968	1	0.02	-3.905	0.719	Down
5430416O09Rik	-5.598	1	-0.997	5.652	0	0.896	1	0.019	-3.971	0.729	Down
Rint1	-5.869	1	-0.998	6.408	0	0.926	1	0.019	-3.943	0.724	Down
Zfp85	-5.912	1	-0.999	6.531	0	0.951	1	0.019	-3.921	0.721	Down
Nlrc5	-8.196	1	-1	14.323	0	0.952	1	0.019	-3.92	0.721	Down
Fbxl18	-5.684	1	-0.997	5.89	0	0.878	1	0.018	-3.986	0.731	Down
C630043F03Rik	-7.354	1	-1	11.168	0	0.884	1	0.018	-3.981	0.731	Down
Fmn1	-7.129	1	-1	10.378	0	0.846	1	0.018	-4.014	0.736	Down
Ggt5	-6.985	1	-1	9.888	0	0.836	1	0.018	-4.023	0.737	Down
Gm12250	-6.017	1	-0.999	6.836	0	0.796	1	0.017	-4.057	0.742	Down
Nmnat1	-6.881	1	-1	9.539	0	0.827	1	0.017	-4.031	0.738	Down
Oas2	-8.213	1	-1	14.392	0	0.827	1	0.017	-4.031	0.738	Down
Lag3	-6.861	1	-1	9.471	0	0.787	1	0.017	-4.065	0.744	Down
Arl4d	-8.402	1	-1	15.148	0	0.768	1	0.017	-4.082	0.746	Down
Irgm1	-6.061	1	-0.999	6.964	0	0.708	1	0.016	-4.132	0.754	Down
Steap4	-7.375	1	-1	11.242	0	0.727	1	0.016	-4.116	0.751	Down
Mapk1ip1	-6.603	1	-1	8.632	0	0.703	1	0.016	-4.136	0.755	Down
Rgs16,Rnasel	-6.759	1	-1	9.134	0	0.694	1	0.016	-4.143	0.756	Down
Purg	-6.2	1	-0.999	7.378	0	0.657	1	0.015	-4.174	0.76	Down
Mill2	-9.264	1	-1	18.808	0	0.631	1	0.015	-4.196	0.764	Down
Htatip2	-7.966	1	-1	13.429	0	0.621	1	0.015	-4.204	0.765	Down
Gbp3	-8.377	1	-1	15.045	0	0.613	1	0.015	-4.21	0.766	Down
Noxo1	-6.985	1	-1	9.887	0	0.61	1	0.015	-4.212	0.766	Down
Ubxn1	-6.472	1	-1	8.216	0	0.609	1	0.015	-4.213	0.767	Down
Alg14	-5.884	1	-0.998	6.452	0	0.594	1	0.014	-4.225	0.768	Down
Nbl1	-5.976	1	-0.999	6.716	0	0.593	1	0.014	-4.226	0.768	Down
Rec8	-7.106	1	-1	10.299	0	0.571	1	0.014	-4.244	0.771	Down
Anapc7	-6.625	1	-1	8.702	0	0.525	1	0.014	-4.28	0.774	Down
Gbp2	-7.691	1	-1	12.391	0	0.518	1	0.014	-4.285	0.775	Down
Tmem56	-5.815	1	-0.998	6.255	0	0.478	1	0.013	-4.316	0.777	Down
Nprl2	-5.787	1	-0.998	6.177	0	0.415	1	0.013	-4.363	0.781	Down
Cenpo	-6.07	1	-0.999	6.991	0	0.507	1	0.013	-4.293	0.775	Down
St6galnac4,St6galnac6	-9.221	1	-1	18.618	0	0.455	1	0.013	-4.333	0.779	Down
Ifi47,Olfr56	-9.482	1	-1	19.792	0	0.415	1	0.013	-4.364	0.781	Down
Cdkl1	-5.947	1	-0.999	6.634	0	0.395	1	0.012	-4.379	0.782	Down
Zfp629	-6.223	1	-0.999	7.449	0	0.397	1	0.012	-4.377	0.782	Down
Hyi	-7.449	1	-1	11.506	0	0.363	1	0.012	-4.402	0.784	Down
Rtn4ip1	-10.13	1	-1	22.838	0	0.363	1	0.012	-4.402	0.784	Down
Tmem120b	-6.409	1	-1	8.019	0	0.362	1	0.012	-4.403	0.784	Down
Tmem14a	-7.335	1	-1	11.098	0	0.359	1	0.012	-4.405	0.784	Down
Hnmt	-7.165	1	-1	10.504	0	0.321	1	0.012	-4.432	0.786	Down
Zfp707	-5.595	1	-0.996	5.645	0	0.219	1	0.011	-4.434	0.792	Down
Fcamr	-6.138	1	-0.999	7.192	0	0.288	1	0.011	-4.456	0.788	Down
Kif3c	-5.972	1	-0.999	6.706	0	0.24	1	0.011	-4.452	0.79	Down
Ndrg3	-6.325	1	-1	7.759	0	0.272	1	0.011	-4.467	0.789	Down
Gbp7	-10.186	1	-1	23.114	0	0.252	1	0.011	-4.462	0.79	Down
N4bp2l1	-6.539	1	-1	8.427	0	0.919	2	0.011	-4.478	0.79	Down
Sft2d3	-5.59	1	-0.996	5.631	0	0.031	1	0.01	-4.27	0.801	Down
3110052M02Rik	-5.639	1	-0.997	5.764	0	0.054	1	0.01	-4.29	0.8	Down
Dennd2c	-5.765	1	-0.998	6.113	0	0.078	1	0.01	-4.312	0.799	Down
1700052K11Rik	-5.868	1	-0.998	6.407	0	0.037	1	0.01	-4.275	0.801	Down
Alpk1	-6.049	1	-0.999	6.932	0	0.04	1	0.01	-4.277	0.801	Down
Klhl32	-9.517	1	-1	19.952	0	0.15	1	0.01	-4.375	0.795	Down
Sema4a	-8.539	1	-1	15.705	0	0.127	1	0.01	-4.355	0.796	Down
Tap1	-7.249	1	-1	10.797	0	0.139	1	0.01	-4.365	0.796	Down
Zfp365	-7.021	1	-1	10.011	0	0.124	1	0.01	-4.352	0.796	Down
Dnajc17	-8.294	1	-1	14.713	0	0.102	1	0.01	-4.333	0.797	Down
Tmem8b	-7.823	1	-1	12.884	0	0.12	1	0.01	-4.349	0.797	Down
Endov	-6.824	1	-1	9.348	0	0.067	1	0.01	-4.301	0.799	Down
Epm2a	-7.701	1	-1	12.427	0	0.068	1	0.01	-4.303	0.799	Down
Siae	-6.545	1	-1	8.445	0	0.073	1	0.01	-4.307	0.799	Down
Kcng2	-6.796	1	-1	9.259	0	0.366	2	0.01	-4.622	0.8	Down
Mir199a-1	-6.79	1	-1	9.237	0	0.048	1	0.01	-4.284	0.8	Down
Ppp1r21	-7.695	1	-1	12.405	0	0.03	1	0.01	-4.269	0.801	Down
Il34	-3.296	2	-0.999	6.883	0	0.467	2	0.004	-5.639	0.804	Down
Atxn7l1	-3.469	2	-1	8.163	0	0.572	2	0.003	-5.813	0.804	Down
Ccdc12	-3.529	2	-0.998	6.088	0	0.329	2	0.002	-6.141	0.805	Down
Cpeb3	-4.689	2	-1	8.488	0	0.036	2	0.002	-6.456	0.805	Down
Patz1	-3.649	2	-1	8.832	0	0.316	2	0.002	-6.102	0.805	Down
Klf3	-3.409	2	-0.999	7.318	0	-0.117	2	-0.001	-6.507	0.805	Down
Arid5b	-3.67	2	-0.997	5.848	0	-0.3	2	-0.002	-6.151	0.805	Down
S100pbp	-6.43	2	-1	30.806	0	-0.138	2	-0.002	-6.15	0.805	Down
Zfp945	-4.528	2	-1	8.305	0	-0.259	2	-0.002	-6.218	0.805	Down
Otud3	-4.157	2	-0.998	6.091	0	-0.319	2	-0.003	-5.768	0.804	Down
Rfx3	-5.986	2	-1	17.382	0	-0.331	2	-0.003	-5.902	0.804	Down
Leprel1	-2.134	2	-0.998	6.303	0	-0.749	2	-0.006	-5.189	0.803	Down
9230112J17Rik	-5.948	1	-0.999	6.637	0	-0.718	2	-0.006	-5.084	0.803	Down
Palld	-5.651	2	-1	13.874	0	-0.934	2	-0.009	-4.689	0.802	Down
Bcas3	-7.972	2	-1	29.272	0	-1.068	2	-0.012	-4.39	0.783	Down
Wnt5a	-6.44	1	-1	8.114	0	-0.02	1	-0.014	-4.223	0.768	Down
Slc1a3	-7.668	1	-1	12.305	0	-0.012	1	-0.014	-4.23	0.769	Down
Mea1	-5.58	1	-0.996	5.602	0	-0.078	1	-0.015	-4.169	0.76	Down
Meis3	-5.828	1	-0.998	6.292	0	-0.077	1	-0.015	-4.17	0.76	Down
Zfp658	-5.873	1	-0.998	6.419	0	-0.078	1	-0.015	-4.169	0.76	Down
3110057O12Rik	-5.843	1	-0.998	6.334	0	-0.044	1	-0.015	-4.201	0.765	Down
Vps52	-5.855	1	-0.998	6.368	0	-0.043	1	-0.015	-4.202	0.765	Down
Amz1	-5.938	1	-0.999	6.607	0	-0.074	1	-0.015	-4.173	0.76	Down
Zfp810	-7.51	1	-1	11.726	0	-0.094	1	-0.015	-4.154	0.757	Down
Car2	-6.902	1	-1	9.61	0	-0.054	1	-0.015	-4.192	0.763	Down
Tmco4	-7.39	1	-1	11.294	0	-0.042	1	-0.015	-4.202	0.765	Down
P2ry2	-6.555	1	-1	8.478	0	-0.035	1	-0.015	-4.209	0.766	Down
Coro7	-5.674	1	-0.997	5.86	0	-0.11	1	-0.016	-4.139	0.755	Down
Agbl5	-5.733	1	-0.998	6.024	0	-0.15	1	-0.016	-4.101	0.749	Down
Pla2g15	-5.912	1	-0.999	6.53	0	-0.131	1	-0.016	-4.119	0.752	Down
Cmpk2	-9.208	1	-1	18.562	0	-0.158	1	-0.016	-4.093	0.748	Down
Ly6d	-7.036	1	-1	10.06	0	-0.159	1	-0.016	-4.092	0.748	Down
Scrn3	-7.846	1	-1	12.972	0	-0.156	1	-0.016	-4.095	0.748	Down
Ing2	-5.644	1	-0.997	5.778	0	-0.192	1	-0.017	-4.06	0.743	Down
Gm10560	-9.173	1	-1	18.408	0	-0.218	1	-0.017	-4.034	0.739	Down
Dnm3	-7.22	1	-1	10.694	0	-0.201	1	-0.017	-4.052	0.741	Down
Ebpl	-8.133	1	-1	14.075	0	-0.19	1	-0.017	-4.062	0.743	Down
Naip6,Naip7	-6.283	1	-1	7.63	0	-0.184	1	-0.017	-4.068	0.744	Down
Pcca	-3.536	2	-1	13.258	0	-1.204	2	-0.017	-4.078	0.746	Down
2010002M12Rik	-5.668	1	-0.997	5.843	0	-0.282	1	-0.018	-3.971	0.729	Down
Pced1b	-6.038	1	-0.999	6.898	0	-0.275	1	-0.018	-3.979	0.73	Down
1810019D21Rik	-6.188	1	-0.999	7.343	0	-0.272	1	-0.018	-3.981	0.731	Down
Kiss1r	-6.672	1	-1	8.851	0	-0.263	1	-0.018	-3.99	0.732	Down
Spry4	-7.912	1	-1	13.221	0	-0.258	1	-0.018	-3.995	0.733	Down
Naa60	-6.895	1	-1	9.586	0	-0.236	1	-0.018	-4.017	0.736	Down
Slc5a1	-10.993	1	-1	27.206	0	-0.235	1	-0.018	-4.018	0.736	Down
Idua	-7.518	1	-1	11.756	0	-0.227	1	-0.018	-4.026	0.738	Down
Nfatc2	-6.606	1	-1	8.64	0	-0.227	1	-0.018	-4.026	0.738	Down
Nkd1	-10.019	1	-1	22.303	0	-0.226	1	-0.018	-4.027	0.738	Down
Dnajc16	-5.928	1	-0.999	6.577	0	-0.312	1	-0.019	-3.941	0.724	Down
Pfkm	-7.313	1	-1	11.022	0	-0.329	1	-0.019	-3.924	0.721	Down
Dcp1b	-7.76	1	-1	12.648	0	-0.31	1	-0.019	-3.944	0.725	Down
Man2b2	-6.888	1	-1	9.562	0	-0.283	1	-0.019	-3.97	0.729	Down
Kcnj2	-6.895	1	-1	9.585	0	-0.368	1	-0.02	-3.885	0.715	Down
Edar	-7.362	1	-1	11.194	0	-0.36	1	-0.02	-3.893	0.716	Down
Lcn2	-8.172	1	-1	14.231	0	-0.366	1	-0.02	-3.887	0.716	Down
Nptx1	-8.345	1	-1	14.919	0	-0.355	1	-0.02	-3.897	0.717	Down
Chd3os	-5.729	1	-0.998	6.012	0	-0.415	1	-0.021	-3.836	0.707	Down
Atg10	-7.604	1	-1	12.068	0	-0.398	1	-0.021	-3.854	0.71	Down
Ntpcr	-5.863	1	-0.998	6.392	0	-0.455	1	-0.022	-3.794	0.7	Down
Hist2h2be	-10.893	1	-1	26.684	0	-0.474	1	-0.022	-3.774	0.697	Down
Sestd1	-6.501	1	-1	8.308	0	-0.473	1	-0.022	-3.776	0.697	Down
Taf8	-6.495	1	-1	8.287	0	-0.468	1	-0.022	-3.78	0.698	Down
Sec14l2	-6.558	1	-1	8.488	0	-0.46	1	-0.022	-3.789	0.699	Down
Fam115c	-8.083	1	-1	13.882	0	-0.432	1	-0.022	-3.818	0.704	Down
Garnl3	-6.025	1	-0.999	6.861	0	-0.515	1	-0.023	-3.73	0.689	Down
1700001G17Rik	-6.922	1	-1	9.677	0	-0.502	1	-0.023	-3.744	0.691	Down
Wdr55	-6.963	1	-1	9.813	0	-0.49	1	-0.023	-3.757	0.693	Down
H2-T10	-6.62	1	-1	8.685	0	-0.482	1	-0.023	-3.765	0.695	Down
Kcne2	-9.047	1	-1	17.856	0	-0.484	1	-0.023	-3.764	0.695	Down
Cgrrf1	-5.844	1	-0.998	6.338	0	-0.532	1	-0.024	-3.712	0.686	Down
Zfp74	-5.827	1	-0.998	6.289	0	-0.528	1	-0.024	-3.717	0.687	Down
Elf5	-6.821	1	-1	9.338	0	-0.551	1	-0.024	-3.692	0.682	Down
Entpd1	-9.668	1	-1	20.645	0	-0.523	1	-0.024	-3.721	0.687	Down
Zfp512	-8.662	1	-1	16.215	0	-0.527	1	-0.024	-3.718	0.687	Down
Tlr13	-6.921	1	-1	9.672	0	-0.521	1	-0.024	-3.725	0.688	Down
9530082P21Rik	-5.798	1	-0.998	6.208	0	-0.578	1	-0.025	-3.662	0.677	Down
Rilp,Scarf1	-10.696	1	-1	25.666	0	-0.594	1	-0.025	-3.645	0.674	Down
Them4	-7.919	1	-1	13.25	0	-0.585	1	-0.025	-3.655	0.676	Down
Reg3g	-8.265	1	-1	14.6	0	-0.578	1	-0.025	-3.663	0.677	Down
C130046K22Rik	-7.81	1	-1	12.837	0	-0.569	1	-0.025	-3.672	0.679	Down
9030617O03Rik	-5.928	1	-0.999	6.577	0	-0.607	1	-0.026	-3.63	0.671	Down
Triqk	-7.916	1	-1	13.236	0	-0.622	1	-0.026	-3.615	0.668	Down
Gpr124	-12.351	1	-1	34.784	0	-0.614	1	-0.026	-3.624	0.67	Down
Megf11	-9.008	1	-1	17.684	0	-0.605	1	-0.026	-3.633	0.672	Down
1700020N18Rik	-7.699	1	-1	12.42	0	-0.598	1	-0.026	-3.64	0.673	Down
Gm16287	-5.795	1	-0.998	6.197	0	-0.634	1	-0.027	-3.601	0.666	Down
Mettl7a1	-4.661	2	-1	8.354	0	-1.212	2	-0.027	-3.567	0.659	Down
Hibch	-6.643	1	-1	8.76	0	-0.651	1	-0.027	-3.582	0.662	Down
Cdon	-6.399	1	-1	7.987	0	-0.645	1	-0.027	-3.589	0.663	Down
Col6a1	-8.011	1	-1	13.601	0	-0.635	1	-0.027	-3.6	0.665	Down
Fzd8	-7.099	1	-1	10.277	0	-0.638	1	-0.027	-3.596	0.665	Down
E130308A19Rik	-5.68	1	-0.997	5.878	0	-0.688	1	-0.028	-3.541	0.655	Down
Dok4	-5.672	1	-0.997	5.856	0	-0.67	1	-0.028	-3.561	0.658	Down
Irx5	-3.751	2	-0.997	5.984	0	-1.357	2	-0.028	-3.557	0.658	Down
Plekhm3	-5.847	1	-0.998	6.345	0	-0.672	1	-0.028	-3.559	0.658	Down
Mlc1	-9.713	1	-1	20.854	0	-0.697	1	-0.028	-3.531	0.653	Down
Tcea3	-7.598	1	-1	12.049	0	-0.698	1	-0.028	-3.53	0.653	Down
Frs3	-6.44	1	-1	8.115	0	-0.681	1	-0.028	-3.548	0.656	Down
Aqp11	-5.954	1	-0.999	6.652	0	-0.726	1	-0.029	-3.498	0.647	Down
Swsap1	-5.943	1	-0.999	6.62	0	-0.714	1	-0.029	-3.512	0.65	Down
Cyp4v3	-8.793	1	-1	16.766	0	-0.721	1	-0.029	-3.504	0.648	Down
Jmjd4	-6.787	1	-1	9.228	0	-0.714	1	-0.029	-3.512	0.65	Down
Smagp	-5.987	1	-0.999	6.749	0	-0.757	1	-0.03	-3.462	0.641	Down
Slc39a13	-5.718	1	-0.997	5.984	0	-0.778	1	-0.031	-3.439	0.637	Down
Map9	-5.808	1	-0.998	6.234	0	-0.789	1	-0.031	-3.426	0.634	Down
A330035P11Rik	-5.873	1	-0.998	6.421	0	-0.783	1	-0.031	-3.433	0.636	Down
3010026O09Rik	-5.908	1	-0.999	6.52	0	-0.786	1	-0.031	-3.429	0.635	Down
Psd	-5.94	1	-0.999	6.612	0	-0.784	1	-0.031	-3.432	0.635	Down
9230114K14Rik	-7.079	1	-1	10.209	0	-0.778	1	-0.031	-3.439	0.637	Down
Rftn2	-8.789	1	-1	16.747	0	-0.815	1	-0.032	-3.397	0.629	Down
Stoml1	-6.351	1	-1	7.84	0	-0.813	1	-0.032	-3.398	0.629	Down
Cluap1	-5.742	1	-0.998	6.048	0	-0.821	1	-0.033	-3.39	0.628	Down
Fmnl2	-7.263	1	-1	10.845	0	-0.837	1	-0.033	-3.371	0.624	Down
Mtmr10	-6.842	1	-1	9.411	0	-0.831	1	-0.033	-3.378	0.626	Down
Ccdc28a	-7.556	1	-1	11.893	0	-0.87	1	-0.034	-3.332	0.618	Down
Lama3	-7.93	1	-1	13.29	0	-0.861	1	-0.034	-3.343	0.619	Down
Hsd11b2	-5.801	1	-0.998	6.216	0	-0.889	1	-0.035	-3.31	0.613	Down
Prr15l	-5.75	1	-0.998	6.073	0	-0.888	1	-0.035	-3.311	0.614	Down
Smap2	-5.847	1	-0.998	6.346	0	-0.874	1	-0.035	-3.327	0.617	Down
Tssc1	-6.073	1	-0.999	7.002	0	-0.874	1	-0.035	-3.327	0.617	Down
Tbc1d32	-9.173	1	-1	18.408	0	-0.895	1	-0.035	-3.303	0.612	Down
Angpt1	-6.444	1	-1	8.129	0	-0.883	1	-0.035	-3.317	0.615	Down
Cacna1d	-8.269	1	-1	14.613	0	-0.871	1	-0.035	-3.331	0.617	Down
Phactr1	-9.074	1	-1	17.971	0	-0.871	1	-0.035	-3.331	0.617	Down
Pygl	-5.737	1	-0.998	6.037	0	-0.91	1	-0.036	-3.284	0.608	Down
Adcy5	-6.136	1	-0.999	7.188	0	-0.907	1	-0.036	-3.289	0.609	Down
4930577N17Rik	-8.034	1	-1	13.692	0	-0.913	1	-0.036	-3.281	0.608	Down
Snn	-7.175	1	-1	10.539	0	-0.915	1	-0.036	-3.279	0.608	Down
Adamtsl1	-6.571	1	-1	8.527	0	-0.909	1	-0.036	-3.286	0.609	Down
Gfod1	-4.157	2	-1	10.256	0	-1.477	2	-0.036	-3.286	0.609	Down
Elmo1	-7.594	1	-1	12.035	0	-0.939	1	-0.037	-3.25	0.602	Down
Sbsn	-8.628	1	-1	16.073	0	-0.925	1	-0.037	-3.267	0.605	Down
Nphp1	-5.638	1	-0.997	5.761	0	-0.947	1	-0.038	-3.24	0.6	Down
Hectd3	-9.622	1	-1	20.432	0	-0.958	1	-0.038	-3.227	0.598	Down
Il10	-9.765	1	-1	21.097	0	-0.957	1	-0.038	-3.228	0.598	Down
Reck	-6.92	1	-1	9.67	0	-0.956	1	-0.038	-3.23	0.598	Down
Tifa	-5.597	1	-0.996	5.649	0	-0.995	1	-0.04	-3.182	0.589	Down
Pcyt1b	-7.02	1	-1	10.006	0	-1.017	1	-0.041	-3.156	0.585	Down
Dennd1c	-7.496	1	-1	11.674	0	-1.046	1	-0.042	-3.12	0.578	Down
Cd300a	-7.053	1	-1	10.118	0	-1.036	1	-0.042	-3.132	0.58	Down
Rgp1	-7.131	1	-1	10.384	0	-1.032	1	-0.042	-3.138	0.581	Down
Eif2b3	-6.02	1	-0.999	6.846	0	-1.069	1	-0.043	-3.092	0.573	Down
Ccdc130	-7.088	1	-1	10.239	0	-1.064	1	-0.043	-3.098	0.574	Down
Fam212b	-7.045	1	-1	10.092	0	-1.063	1	-0.043	-3.099	0.574	Down
Pdxk	-6.179	1	-0.999	7.316	0	-1.073	1	-0.044	-3.087	0.572	Down
5730508B09Rik	-4.938	2	-1	16.482	0	-1.371	2	-0.045	-3.047	0.565	Down
Efemp2	-6.399	1	-1	7.988	0	-1.124	1	-0.046	-3.023	0.56	Down
Fbxl2	-7.24	1	-1	10.764	0	-1.143	1	-0.047	-2.999	0.556	Down
Galm	-8.156	1	-1	14.167	0	-1.143	1	-0.047	-3	0.556	Down
BC068157	-6.939	1	-1	9.733	0	-1.136	1	-0.047	-3.008	0.557	Down
Adora2b	-7.238	1	-1	10.759	0	-1.132	1	-0.047	-3.013	0.558	Down
Cxcl2	-7.484	1	-1	11.632	0	-1.132	1	-0.047	-3.014	0.558	Down
Arrb1	-7.679	1	-1	12.347	0	-1.128	1	-0.047	-3.018	0.559	Down
Evi2a,Evi2a-evi2b,Evi2b	-5.976	1	-0.999	6.717	0	-1.16	1	-0.048	-2.979	0.552	Down
Gm5089	-6.536	1	-1	8.419	0	-1.155	1	-0.048	-2.984	0.553	Down
Zfp11	-8.939	1	-1	17.387	0	-1.177	1	-0.049	-2.956	0.548	Down
Sema5a	-6.735	1	-1	9.058	0	-1.173	1	-0.049	-2.962	0.549	Down
Slc25a28	-6.384	1	-1	7.941	0	-1.17	1	-0.049	-2.965	0.55	Down
Tcf7	-6.288	1	-1	7.646	0	-1.168	1	-0.049	-2.968	0.551	Down
Kcnj13	-5.716	1	-0.997	5.976	0	-1.19	1	-0.05	-2.94	0.545	Down
Nuak1	-8.703	1	-1	16.386	0	-1.188	1	-0.05	-2.942	0.545	Down
Csf1r	-6.463	1	-1	8.187	0	-1.226	1	-0.052	-2.893	0.537	Down
Sec14l4	-7.318	1	-1	11.039	0	-1.22	1	-0.052	-2.901	0.538	Down
2610002J02Rik	-6.165	1	-0.999	7.275	0	-1.253	1	-0.054	-2.86	0.53	Down
Slc38a11	-6.01	1	-0.999	6.815	0	-1.248	1	-0.054	-2.866	0.532	Down
Btrc	-9.561	1	-1	20.15	0	-1.249	1	-0.054	-2.864	0.532	Down
Gm8234	-6.823	1	-1	9.346	0	-1.244	1	-0.054	-2.871	0.533	Down
Zfp420	-7.234	1	-1	10.743	0	-1.283	1	-0.056	-2.82	0.524	Down
Sh3bp5l	-6.082	1	-0.999	7.028	0	-1.296	1	-0.057	-2.803	0.521	Down
Edil3	-6.896	1	-1	9.59	0	-1.308	1	-0.058	-2.787	0.518	Down
Fam161b	-6.257	1	-0.999	7.552	0	-1.327	1	-0.059	-2.763	0.514	Down
Zfp446	-6.686	1	-1	8.9	0	-1.324	1	-0.059	-2.766	0.515	Down
Zfp963	-7.713	1	-1	12.472	0	-1.342	1	-0.06	-2.744	0.51	Down
Klhdc1	-7.398	1	-1	11.322	0	-1.331	1	-0.06	-2.758	0.513	Down
Glyctk	-5.781	1	-0.998	6.159	0	-1.345	1	-0.061	-2.738	0.509	Down
Mrgpre	-6.287	1	-1	7.642	0	-1.354	1	-0.061	-2.727	0.507	Down
Efnb3	-7.797	1	-1	12.788	0	-1.352	1	-0.061	-2.73	0.508	Down
Gpr155	-8.719	1	-1	16.453	0	-1.353	1	-0.061	-2.729	0.508	Down
4833418N02Rik	-8.562	1	-1	15.801	0	-1.345	1	-0.061	-2.739	0.509	Down
Grin1os,Lrrc26	-6.107	1	-0.999	7.101	0	-1.361	1	-0.062	-2.718	0.506	Down
Akap7	-6.078	1	-0.999	7.016	0	-1.377	1	-0.063	-2.697	0.502	Down
Thbs3	-6.085	1	-0.999	7.036	0	-1.38	1	-0.063	-2.693	0.502	Down
Btbd6	-6.174	1	-0.999	7.301	0	-1.4	1	-0.065	-2.666	0.497	Down
Usp20	-6.062	1	-0.999	6.968	0	-1.429	1	-0.067	-2.627	0.49	Down
Disp2	-6.917	1	-1	9.658	0	-1.441	1	-0.068	-2.611	0.487	Down
Tnfrsf13c	-5.784	1	-0.998	6.169	0	-1.445	1	-0.069	-2.605	0.486	Down
Zfp438	-6.527	1	-1	8.389	0	-1.454	1	-0.07	-2.593	0.485	Down
4632428N05Rik	-8.863	1	-1	17.065	0	-1.471	1	-0.071	-2.571	0.48	Down
Morn1	-9.088	1	-1	18.031	0	-1.465	1	-0.071	-2.579	0.482	Down
Tnfsf10	-5.734	1	-0.998	6.028	0	-1.487	1	-0.072	-2.549	0.475	Down
Dyrk1b	-6.957	1	-1	9.794	0	-1.479	1	-0.072	-2.559	0.477	Down
Pifo	-3.34	2	-0.997	5.796	0	-1.405	2	-0.073	-2.536	0.473	Down
Stk10	-6.107	1	-0.999	7.103	0	-1.494	1	-0.073	-2.539	0.473	Down
Plxna3	-6.313	1	-1	7.724	0	-1.489	1	-0.073	-2.546	0.475	Down
A830010M20Rik,Btbd8	-6.606	1	-1	8.641	0	-1.506	1	-0.074	-2.523	0.471	Down
Lyz1,Lyz2	-10.43	1	-1	24.315	0	-1.516	1	-0.075	-2.508	0.468	Down
Peg13	-5.861	1	-0.998	6.385	0	-1.527	1	-0.076	-2.493	0.466	Down
BC002163	-10.281	1	-1	23.58	0	-1.524	1	-0.076	-2.498	0.467	Down
Rab4b	-6.441	1	-1	8.119	0	-1.536	1	-0.077	-2.481	0.464	Down
Mzt2	-7.707	1	-1	12.449	0	-1.557	1	-0.079	-2.452	0.459	Down
Muc5b	-8.117	1	-1	14.014	0	-1.551	1	-0.079	-2.461	0.461	Down
Rassf4	-5.833	1	-0.998	6.305	0	-1.567	1	-0.08	-2.438	0.457	Down
Fpr2	-7.356	1	-1	11.176	0	-1.563	1	-0.08	-2.444	0.457	Down
Lox	-9.188	1	-1	18.471	0	-1.564	1	-0.08	-2.443	0.457	Down
Acpp	-9.288	1	-1	18.916	0	-1.561	1	-0.08	-2.447	0.458	Down
Fmo5	-9.181	1	-1	18.44	0	-1.582	1	-0.082	-2.417	0.453	Down
Rims2	-6.688	1	-1	8.906	0	-1.596	1	-0.083	-2.398	0.45	Down
Mme	-10.37	1	-1	24.018	0	-1.602	1	-0.084	-2.39	0.448	Down
Ttc26	-6.604	1	-1	8.635	0	-1.615	1	-0.085	-2.372	0.445	Down
Tceal1	-6.616	1	-1	8.672	0	-1.622	1	-0.086	-2.362	0.443	Down
Slc10a6	-3.646	2	-1	13.148	0	-1.988	3	-0.086	-2.366	0.444	Down
BC005624	-6.145	1	-0.999	7.213	0	-1.631	1	-0.087	-2.349	0.44	Down
Lyn	-6.038	1	-0.999	6.898	0	-1.667	1	-0.091	-2.298	0.431	Down
Iqck	-7.137	1	-1	10.406	0	-1.792	2	-0.093	-2.282	0.427	Down
Tnfsf12,Tnfsf12Tnfsf13,Tnfsf13	-8.404	1	-1	15.155	0	-1.677	1	-0.093	-2.283	0.428	Down
Pard6g	-6.157	1	-0.999	7.251	0	-1.691	1	-0.094	-2.264	0.424	Down
Lrrn3	-8.384	1	-1	15.076	0	-1.693	1	-0.094	-2.261	0.424	Down
Plch1	-6.594	1	-1	8.601	0	-1.695	1	-0.095	-2.259	0.423	Down
Kctd13	-8.048	1	-1	13.744	0	-1.703	1	-0.096	-2.247	0.422	Down
5930430L01Rik	-6.415	1	-1	8.037	0	-1.728	1	-0.099	-2.212	0.416	Down
Pcdh17	-9.301	1	-1	18.977	0	-1.739	1	-0.1	-2.195	0.413	Down
Cep41	-7.28	1	-1	10.907	0	-1.747	1	-0.101	-2.184	0.41	Down
2010109I03Rik	-6.66	1	-1	8.814	0	-1.742	1	-0.101	-2.192	0.412	Down
Cc2d2a	-5.636	1	-0.997	5.755	0	-1.753	1	-0.102	-2.176	0.409	Down
Phf7	-6.521	1	-1	8.371	0	-1.765	1	-0.104	-2.159	0.407	Down
Dcdc2b,Iqcc	-9.565	1	-1	20.169	0	-1.805	1	-0.109	-2.1	0.399	Down
Ptpdc1	-5.984	1	-0.999	6.741	0	-1.82	1	-0.111	-2.078	0.394	Down
Map4k2	-5.601	1	-0.997	5.659	0	-1.829	1	-0.113	-2.064	0.391	Down
Mmd	-5.95	1	-0.999	6.64	0	-1.831	1	-0.113	-2.061	0.39	Down
Hspa1a	-6.245	1	-0.999	7.515	0	-1.829	1	-0.113	-2.065	0.391	Down
Tshz2	-6.923	1	-1	9.679	0	-1.835	1	-0.113	-2.056	0.389	Down
Arl16	-5.582	1	-0.996	5.609	0	-1.844	1	-0.115	-2.042	0.387	Down
Klhdc7a	-5.86	1	-0.998	6.382	0	-1.844	1	-0.115	-2.043	0.387	Down
Zfp213	-6.149	1	-0.999	7.227	0	-1.854	1	-0.116	-2.029	0.385	Down
Ccdc114	-6.016	1	-0.999	6.833	0	-1.852	1	-0.116	-2.031	0.386	Down
Gm12185	-7.126	1	-1	10.367	0	-1.867	1	-0.118	-2.009	0.382	Down
Nek11	-5.736	1	-0.998	6.032	0	-1.875	1	-0.119	-1.997	0.38	Down
Gprc5c	-5.713	1	-0.997	5.969	0	-1.879	1	-0.12	-1.992	0.379	Down
Nipal3	-8.607	1	-1	15.988	0	-1.882	1	-0.121	-1.987	0.377	Down
Rpgrip1	-6.925	1	-1	9.686	0	-1.891	1	-0.122	-1.973	0.374	Down
Gm7120	-8.309	1	-1	14.773	0	-1.915	1	-0.126	-1.937	0.369	Down
Zdhhc23	-7.37	1	-1	11.225	0	-1.915	1	-0.126	-1.937	0.369	Down
Sybu	-5.866	1	-0.998	6.401	0	-1.926	1	-0.128	-1.921	0.366	Down
Ugt1a1,Ugt1a10,Ugt1a2,Ugt1a5,Ugt1a6a,Ugt1a6b,Ugt1a7c,Ugt1a9	-8.472	1	-1	15.431	0	-1.925	1	-0.128	-1.923	0.367	Down
4932416H05Rik	-6.091	1	-0.999	7.054	0	-1.933	1	-0.129	-1.91	0.364	Down
Auts2	-8.786	1	-1	16.737	0	-1.933	1	-0.129	-1.911	0.364	Down
Plekhb1	-6.657	1	-1	8.806	0	-1.935	1	-0.129	-1.908	0.364	Down
Tlr5	-8.494	1	-1	15.523	0	-1.932	1	-0.129	-1.912	0.365	Down
Pdzd2	-5.782	1	-0.998	6.163	0	-1.95	1	-0.132	-1.886	0.36	Down
Tmem231	-7.849	1	-1	12.984	0	-1.957	1	-0.133	-1.875	0.358	Down
Ogfod3	-7.344	1	-1	11.131	0	-1.954	1	-0.133	-1.879	0.359	Down
Zbtb42	-8.699	1	-1	16.371	0	-1.979	1	-0.137	-1.841	0.353	Down
Edf1	-7.297	1	-1	10.965	0	-1.992	1	-0.139	-1.822	0.351	Down
Bco2	-7.353	1	-1	11.164	0	-1.997	1	-0.14	-1.814	0.349	Down
Klf11	-7.104	1	-1	10.292	0	-2.009	1	-0.142	-1.795	0.346	Down
Zfp287	-6.893	1	-1	9.58	0	-2.008	1	-0.142	-1.797	0.346	Down
Lrrc20	-5.854	1	-0.998	6.365	0	-2.017	1	-0.144	-1.784	0.344	Down
Dzip1	-6.587	1	-1	8.579	0	-2.021	1	-0.145	-1.778	0.343	Down
Mks1	-8.034	1	-1	13.69	0	-2.031	1	-0.146	-1.763	0.34	Down
Cytip	-9.789	1	-1	21.21	0	-2.032	1	-0.147	-1.762	0.34	Down
Satb2	-8.449	1	-1	15.34	0	-2.055	1	-0.151	-1.726	0.333	Down
Rpgrip1l	-6.092	1	-0.999	7.058	0	-2.088	1	-0.158	-1.674	0.325	Down
Mfhas1	-5.807	1	-0.998	6.232	0	-2.109	1	-0.162	-1.643	0.32	Down
Fes	-7.83	1	-1	12.91	0	-2.112	1	-0.163	-1.638	0.319	Down
Fam217a	-6.337	1	-1	7.796	0	-2.121	1	-0.165	-1.624	0.317	Down
Fam26e	-6.64	1	-1	8.75	0	-2.128	1	-0.166	-1.613	0.315	Down
Stard8	-7.253	1	-1	10.812	0	-2.13	1	-0.167	-1.609	0.314	Down
BC030307	-6.976	1	-1	9.857	0	-2.138	1	-0.168	-1.597	0.312	Down
Cers4	-6.76	1	-1	9.141	0	-2.136	1	-0.168	-1.6	0.313	Down
Art3	-6.714	1	-1	8.988	0	-2.155	1	-0.172	-1.571	0.307	Down
Dixdc1	-7.152	1	-1	10.458	0	-2.153	1	-0.172	-1.574	0.308	Down
Dkk3	-6.703	1	-1	8.953	0	-2.159	1	-0.173	-1.565	0.306	Down
Cdh11	-6.601	1	-1	8.625	0	-2.169	1	-0.175	-1.549	0.304	Down
Nrn1	-5.668	1	-0.997	5.843	0	-2.173	1	-0.176	-1.542	0.303	Down
Tle2	-6.803	1	-1	9.281	0	-2.177	1	-0.177	-1.537	0.302	Down
Mia	-6.483	1	-1	8.252	0	-2.197	1	-0.182	-1.504	0.298	Down
Lonrf1	-8.18	1	-1	14.261	0	-2.228	1	-0.189	-1.455	0.29	Down
Ispd	-7.967	1	-1	13.433	0	-2.266	1	-0.198	-1.396	0.281	Down
Wdpcp	-8.161	1	-1	14.188	0	-2.281	1	-0.203	-1.37	0.276	Down
1700012D14Rik	-6.701	1	-1	8.948	0	-2.307	1	-0.209	-1.33	0.271	Down
Bnipl	-7.441	1	-1	11.477	0	-2.324	1	-0.214	-1.301	0.266	Down
Efcab2	-7.704	1	-1	12.439	0	-2.344	1	-0.219	-1.269	0.262	Down
Lypd6	-6.106	1	-0.999	7.098	0	-2.346	1	-0.22	-1.266	0.262	Down
Nr4a3	-9.802	1	-1	21.271	0	-2.348	1	-0.22	-1.264	0.261	Down
Fez2	-6.036	1	-0.999	6.891	0	-2.356	1	-0.223	-1.25	0.259	Down
Dnase1l1	-7.307	1	-1	10.999	0	-2.356	1	-0.223	-1.251	0.259	Down
Csgalnact1	-8.038	1	-1	13.708	0	-2.403	1	-0.236	-1.174	0.249	Down
Dbndd1	-6.358	1	-1	7.861	0	-2.407	1	-0.237	-1.167	0.247	Down
Slc25a53	-9.463	1	-1	19.703	0	-2.429	1	-0.244	-1.13	0.242	Down
Acsf2	-7.831	1	-1	12.916	0	-2.433	1	-0.245	-1.125	0.242	Down
Add3	-7.538	1	-1	11.829	0	-2.442	1	-0.248	-1.109	0.24	Down
BC029214	-6.337	1	-1	7.798	0	-2.455	1	-0.252	-1.087	0.237	Down
Pde3b	-7.71	1	-1	12.46	0	-2.499	1	-0.266	-1.014	0.227	Down
Cd274	-5.981	1	-0.999	6.733	0	-2.536	1	-0.278	-0.953	0.218	Down
Dock8	-8.442	1	-1	15.311	0	-2.556	1	-0.285	-0.919	0.214	Down
Stk36	-7.969	1	-1	13.439	0	-2.565	1	-0.288	-0.904	0.212	Down
Ctrl,Psmb10	-8.536	1	-1	15.693	0	-2.583	1	-0.294	-0.874	0.208	Down
Abat	-7.314	1	-1	11.023	0	-2.585	1	-0.295	-0.87	0.207	Down
Msrb2	-5.979	1	-0.999	6.726	0	-2.594	1	-0.298	-0.855	0.205	Down
AU022754	-6.302	1	-1	7.691	0	-2.605	1	-0.302	-0.836	0.203	Down
Slc16a7	-5.802	1	-0.998	6.22	0	-2.606	1	-0.303	-0.834	0.203	Down
Runx1t1	-8.106	1	-1	13.971	0	-2.615	1	-0.306	-0.818	0.201	Down
Ankrd44	-5.759	1	-0.998	6.096	0	-2.656	1	-0.321	-0.749	0.192	Down
Rwdd3	-6.68	1	-1	8.878	0	-2.658	1	-0.322	-0.746	0.192	Down
Lrrc19	-6.175	1	-0.999	7.305	0	-2.674	1	-0.328	-0.718	0.187	Down
Egfr	-10.019	1	-1	22.303	0	-2.68	1	-0.33	-0.707	0.185	Down
2310002F09Rik,Klk11	-8.581	1	-1	15.881	0	-2.691	1	-0.334	-0.689	0.183	Down
Rassf5	-7.689	1	-1	12.382	0	-2.693	1	-0.335	-0.685	0.182	Down
Srcin1	-7.898	1	-1	13.167	0	-2.699	1	-0.337	-0.675	0.181	Down
Il17rd	-7.983	1	-1	13.495	0	-2.709	1	-0.341	-0.657	0.179	Down
Gsta3	-7.043	1	-1	10.085	0	-2.711	1	-0.342	-0.654	0.178	Down
Igflr1	-6.562	1	-1	8.5	0	-2.724	1	-0.347	-0.632	0.176	Down
Cd59a	-6.973	1	-1	9.847	0	-2.74	1	-0.353	-0.604	0.173	Down
Fhdc1	-6.853	1	-1	9.445	0	-2.738	1	-0.353	-0.607	0.173	Down
Tk2	-6.411	1	-1	8.025	0	-2.745	1	-0.355	-0.596	0.172	Down
Pax7	-5.682	1	-0.997	5.883	0	-2.755	1	-0.359	-0.578	0.17	Down
Katnal2	-6.538	1	-1	8.424	0	-2.759	1	-0.361	-0.571	0.169	Down
Ackr3	-11.072	1	-1	27.62	0	-2.762	1	-0.362	-0.565	0.168	Down
Ikzf1	-9.832	1	-1	21.413	0	-2.786	1	-0.372	-0.523	0.164	Down
Kank1	-6.197	1	-0.999	7.369	0	-2.794	1	-0.375	-0.509	0.162	Down
Il22ra1	-9.35	1	-1	19.195	0	-2.799	1	-0.378	-0.5	0.162	Down
Klhl38	-7.052	1	-1	10.114	0	-2.802	1	-0.379	-0.495	0.161	Down
Armc2	-6.888	1	-1	9.563	0	-2.813	1	-0.383	-0.476	0.159	Down
D030018L15Rik	-7.943	1	-1	13.339	0	-2.822	1	-0.387	-0.459	0.156	Down
Fhad1	-9.511	1	-1	19.925	0	-2.824	1	-0.388	-0.456	0.156	Down
Smad6	-5.814	1	-0.998	6.254	0	-2.828	1	-0.389	-0.449	0.155	Down
Adra1a	-6.538	1	-1	8.424	0	-2.835	1	-0.392	-0.437	0.154	Down
Gem	-5.711	1	-0.997	5.965	0	-2.837	1	-0.393	-0.433	0.154	Down
H2-Ke6	-7.242	1	-1	10.771	0	-2.839	1	-0.394	-0.429	0.153	Down
Adcy4,Ripk3	-7.701	1	-1	12.429	0	-2.841	1	-0.395	-0.426	0.153	Down
2001-03-01	-6.304	1	-1	7.697	0	-2.849	1	-0.399	-0.412	0.152	Down
Zfp36	-6.217	1	-0.999	7.431	0	-2.861	1	-0.404	-0.39	0.15	Down
2310034G01Rik	-6.93	1	-1	9.702	0	-2.863	1	-0.404	-0.388	0.15	Down
Plekho2	-6.998	1	-1	9.932	0	-2.886	1	-0.414	-0.347	0.146	Down
Egr1	-5.743	1	-0.998	6.054	0	-2.887	1	-0.415	-0.345	0.146	Down
Iqsec2	-7.287	1	-1	10.93	0	-2.893	1	-0.417	-0.333	0.145	Down
Mcf2l	-8.265	1	-1	14.598	0	-2.912	1	-0.426	-0.3	0.141	Down
Rprm	-5.805	1	-0.998	6.226	0	-2.914	1	-0.427	-0.295	0.141	Down
Sdcbp2	-5.849	1	-0.998	6.353	0	-2.938	1	-0.437	-0.252	0.135	Down
Pink1	-5.926	1	-0.999	6.571	0	-2.954	1	-0.444	-0.224	0.134	Down
Cnksr2	-5.916	1	-0.999	6.542	0	-2.967	1	-0.45	-0.201	0.13	Down
Kcnh7	-7.185	1	-1	10.574	0	-2.983	1	-0.457	-0.172	0.128	Down
Bbs2	-8.273	1	-1	14.632	0	-2.988	1	-0.459	-0.163	0.127	Down
Ccdc148	-6.278	1	-1	7.615	0	-3.003	1	-0.466	-0.136	0.125	Down
Rasd1	-8.16	1	-1	14.184	0	-3.037	1	-0.482	-0.074	0.119	Down
Plp1	-6.535	1	-1	8.413	0	-3.042	1	-0.484	-0.065	0.117	Down
Cxxc5	-8.253	1	-1	14.552	0	-3.052	1	-0.489	-0.045	0.115	Down
Capsl	-8.626	1	-1	16.065	0	-3.073	1	-0.498	-0.007	0.111	Down
Mxra7	-7.845	1	-1	12.967	0	-3.084	1	-0.503	0.013	0.109	Down
Tff2	-5.644	1	-0.997	5.779	0	-3.088	1	-0.505	0.021	0.109	Down
Rasip1	-7.57	2	-1	28.202	0	-2.556	2	-0.508	0.032	0.108	Down
Cpn1	-7.441	1	-1	11.479	0	-3.109	1	-0.515	0.059	0.105	Down
Extl1	-7.251	1	-1	10.804	0	-3.124	1	-0.522	0.087	0.102	Down
Tsga10	-7.097	1	-1	10.27	0	-3.173	1	-0.545	0.179	0.094	Down
Nr4a1	-6.585	1	-1	8.573	0	-3.177	1	-0.546	0.186	0.094	Down
Itpr2	-7.298	1	-1	10.968	0	-3.194	1	-0.554	0.219	0.092	Down
Atp2b2	-9.281	1	-1	18.883	0	-3.199	1	-0.557	0.227	0.091	Down
Cox6c	-4.291	2	-1	18.216	0	-2.072	2	-0.558	0.232	0.09	Down
Ldhb	-6.511	1	-1	8.339	0	-3.242	1	-0.576	0.308	0.085	Down
Cyp2j6	-6.188	1	-0.999	7.344	0	-3.249	1	-0.58	0.322	0.084	Down
Gadd45g	-6.431	1	-1	8.086	0	-3.268	1	-0.588	0.357	0.082	Down
Tnfaip2	-7.247	1	-1	10.788	0	-3.28	1	-0.594	0.38	0.081	Down
Agrp	-5.753	1	-0.998	6.081	0	-3.304	1	-0.605	0.426	0.078	Down
Osbpl5	-5.933	1	-0.999	6.593	0	-3.304	1	-0.605	0.427	0.078	Down
Atp6v0e2	-8.392	1	-1	15.109	0	-3.316	1	-0.61	0.449	0.076	Down
Fbxl13	-9.663	1	-1	20.624	0	-3.321	1	-0.613	0.459	0.075	Down
Fgf9	-6.816	1	-1	9.325	0	-3.326	1	-0.615	0.469	0.075	Down
Anpep	-7.609	1	-1	12.087	0	-3.343	1	-0.623	0.502	0.073	Down
Ptprz1	-10.273	1	-1	23.537	0	-3.345	1	-0.624	0.505	0.072	Down
Rbm24	-7.719	1	-1	12.496	0	-3.352	1	-0.627	0.519	0.071	Down
Vwf	-8.389	1	-1	15.094	0	-3.354	1	-0.628	0.523	0.071	Down
Plekhg1	-6.44	1	-1	8.115	0	-3.357	1	-0.629	0.527	0.07	Down
Cyp3a13	-7.686	1	-1	12.373	0	-3.361	1	-0.631	0.536	0.07	Down
Obsl1	-6.207	1	-0.999	7.402	0	-3.384	1	-0.641	0.581	0.067	Down
Nr1d1	-7.245	1	-1	10.783	0	-3.395	1	-0.646	0.602	0.066	Down
Wdr31	-6.085	1	-0.999	7.035	0	-3.401	1	-0.649	0.614	0.065	Down
Stat4	-10.078	1	-1	22.587	0	-3.416	1	-0.655	0.642	0.063	Down
Morn4	-6.455	1	-1	8.164	0	-3.438	1	-0.665	0.685	0.062	Down
Pde4b	-10.346	1	-1	23.899	0	-3.469	1	-0.679	0.747	0.059	Down
Ankrd42	-7.382	1	-1	11.268	0	-3.472	1	-0.68	0.752	0.059	Down
Irf8	-7.534	1	-1	11.812	0	-3.48	1	-0.683	0.767	0.058	Down
Egr2	-10.57	1	-1	25.024	0	-3.508	1	-0.695	0.823	0.056	Down
Hecw2	-7.333	1	-1	11.09	0	-3.514	1	-0.697	0.834	0.056	Down
D930020B18Rik	-7.012	1	-1	9.979	0	-3.517	1	-0.698	0.84	0.055	Down
Ccdc96	-9.13	1	-1	18.219	0	-3.518	1	-0.699	0.843	0.055	Down
Foxf2	-7.56	1	-1	11.908	0	-3.517	1	-0.699	0.841	0.055	Down
Gpr182	-5.936	1	-0.999	6.601	0	-3.522	1	-0.701	0.851	0.055	Down
Dnal1	-6.197	1	-0.999	7.37	0	-3.528	1	-0.703	0.863	0.054	Down
Antxr1	-6.799	1	-1	9.268	0	-3.529	1	-0.704	0.864	0.054	Down
Map1a	-7.495	1	-1	11.673	0	-3.531	1	-0.704	0.868	0.054	Down
Wdr27	-5.872	1	-0.998	6.418	0	-3.542	1	-0.709	0.891	0.053	Down
Lzts3	-7.426	1	-1	11.424	0	-3.561	1	-0.717	0.929	0.051	Down
Igfbp5	-9.565	1	-1	20.172	0	-3.57	1	-0.72	0.946	0.05	Down
Reep1	-6.902	1	-1	9.609	0	-3.577	1	-0.723	0.96	0.05	Down
Rab20	-6.474	1	-1	8.222	0	-3.594	1	-0.73	0.994	0.048	Down
Synm	-6.65	1	-1	8.783	0	-3.595	1	-0.73	0.996	0.048	Down
Pecam1	-9.573	1	-1	20.206	0	-3.601	1	-0.733	1.008	0.048	Down
Prickle1	-6.016	1	-0.999	6.833	0	-3.608	1	-0.735	1.022	0.047	Down
Dcxr	-6.391	1	-1	7.962	0	-3.609	1	-0.736	1.024	0.047	Down
Tspyl5	-8.098	1	-1	13.938	0	-3.609	1	-0.736	1.024	0.047	Down
Fam227a	-7.664	1	-1	12.292	0	-3.612	1	-0.737	1.029	0.047	Down
Btla	-6.866	1	-1	9.49	0	-3.622	1	-0.741	1.05	0.046	Down
Tiam1	-7.119	1	-1	10.343	0	-3.624	1	-0.742	1.054	0.046	Down
Ifitm1	-10.359	1	-1	23.966	0	-3.629	1	-0.743	1.064	0.046	Down
Shank2	-6.795	1	-1	9.253	0	-3.63	1	-0.744	1.066	0.045	Down
Aldh3b1	-6.601	1	-1	8.625	0	-3.629	1	-0.744	1.065	0.046	Down
Figf	-6.526	1	-1	8.386	0	-3.635	1	-0.746	1.076	0.045	Down
Ptplad2	-7.817	1	-1	12.861	0	-3.682	1	-0.763	1.17	0.042	Down
Akr1c13	-5.656	1	-0.997	5.811	0	-3.71	1	-0.773	1.227	0.039	Down
Nynrin	-8.586	1	-1	15.9	0	-3.709	1	-0.773	1.226	0.039	Down
Asb14	-6.666	1	-1	8.833	0	-3.712	1	-0.774	1.232	0.039	Down
Slc38a4	-12.129	1	-1	33.489	0	-3.737	1	-0.783	1.283	0.037	Down
Ces1e	-6.957	1	-1	9.795	0	-3.749	1	-0.787	1.308	0.036	Down
Slc23a2	-8.304	1	-1	14.753	0	-3.762	1	-0.791	1.333	0.036	Down
Hsf4	-5.64	1	-0.997	5.766	0	-3.767	1	-0.793	1.344	0.036	Down
Gucy1b3	-7.633	1	-1	12.174	0	-3.78	1	-0.797	1.371	0.035	Down
Ttc21a	-7.699	1	-1	12.422	0	-3.783	1	-0.799	1.378	0.034	Down
Scgb3a1	-10.496	1	-1	24.651	0	-3.803	1	-0.805	1.417	0.033	Down
Icam4	-6.134	1	-0.999	7.18	0	-3.849	1	-0.819	1.512	0.029	Down
Raver2	-7.133	1	-1	10.394	0	-3.855	1	-0.821	1.526	0.029	Down
Pdgfra	-8.007	1	-1	13.589	0	-3.858	1	-0.822	1.532	0.028	Down
Aatk	-6.574	1	-1	8.539	0	-3.866	1	-0.825	1.549	0.028	Down
1810011O10Rik	-8.161	1	-1	14.185	0	-3.87	1	-0.826	1.557	0.028	Down
Rab6b	-10.194	1	-1	23.152	0	-3.874	1	-0.827	1.566	0.027	Down
Abhd3	-9.903	1	-1	21.75	0	-3.879	1	-0.829	1.576	0.027	Down
Ccdc129	-5.923	1	-0.999	6.564	0	-3.896	1	-0.834	1.612	0.026	Down
Rps6ka2	-8.715	1	-1	16.438	0	-3.997	1	-0.861	1.824	0.022	Down
Tmem178b	-9.13	1	-1	18.216	0	-4.018	1	-0.866	1.868	0.021	Down
Pih1d2	-6.112	1	-0.999	7.116	0	-4.073	1	-0.879	1.985	0.019	Down
Sphk1	-7.399	1	-1	11.327	0	-4.08	1	-0.881	2.002	0.018	Down
Lama4	-9.37	1	-1	19.285	0	-4.104	1	-0.886	2.053	0.017	Down
Kank4	-7.515	1	-1	11.743	0	-4.11	1	-0.887	2.065	0.017	Down
Pdk4	-5.659	1	-0.997	5.818	0	-4.125	1	-0.891	2.099	0.017	Down
4931428L18Rik	-8.323	1	-1	14.828	0	-4.136	1	-0.893	2.123	0.016	Down
Tcp11	-7.243	1	-1	10.774	0	-4.14	1	-0.894	2.13	0.016	Down
Arc	-6.024	1	-0.999	6.856	0	-4.151	1	-0.896	2.154	0.016	Down
Ces1d	-9.891	1	-1	21.692	0	-4.164	1	-0.899	2.183	0.015	Down
Mok	-6.787	1	-1	9.229	0	-4.185	1	-0.903	2.227	0.015	Down
Slc27a2	-5.87	1	-0.998	6.411	0	-4.189	1	-0.904	2.238	0.014	Down
Plet1,Plet1os	-6.91	1	-1	9.634	0	-4.201	1	-0.906	2.262	0.014	Down
Wdr78	-7.831	1	-1	12.915	0	-4.227	1	-0.911	2.321	0.013	Down
Pacrg	-6.587	1	-1	8.581	0	-4.235	1	-0.912	2.337	0.013	Down
Ccdc146	-8.222	1	-1	14.428	0	-4.251	1	-0.915	2.373	0.012	Down
Cetn4	-9.147	1	-1	18.293	0	-4.266	1	-0.917	2.405	0.012	Down
Iyd	-8.117	1	-1	14.014	0	-4.271	1	-0.918	2.417	0.012	Down
Vim	-8.8	1	-1	16.794	0	-4.294	1	-0.922	2.466	0.011	Down
Lpar3	-10.134	1	-1	22.857	0	-4.32	1	-0.926	2.526	0.011	Down
Tppp	-6.299	1	-1	7.681	0	-4.326	1	-0.927	2.538	0.01	Down
Slc4a8	-9.385	1	-1	19.349	0	-4.338	1	-0.929	2.565	0.01	Down
Vdr	-6.812	1	-1	9.311	0	-4.351	1	-0.93	2.594	0.01	Down
Acbd7	-5.697	1	-0.997	5.925	0	-4.356	1	-0.931	2.604	0.01	Down
Pigr	-9.353	1	-1	19.207	0	-4.353	1	-0.931	2.597	0.01	Down
Ppara	-5.581	1	-0.996	5.605	0	-4.373	1	-0.933	2.642	0.009	Down
Slco1a5	-5.688	1	-0.997	5.901	0	-4.394	1	-0.936	2.69	0.009	Down
Kif27	-7.554	1	-1	11.885	0	-4.411	1	-0.939	2.728	0.009	Down
Ulk4	-8.725	1	-1	16.478	0	-4.424	1	-0.94	2.757	0.008	Down
Fyn	-4.716	2	-1	8.761	0	-4.432	1	-0.941	2.775	0.008	Down
Foxj1	-8.022	1	-1	13.643	0	-4.471	1	-0.946	2.864	0.007	Down
Gm6484	-6.215	1	-0.999	7.426	0	-4.501	1	-0.949	2.931	0.007	Down
Rptoros	-7.623	1	-1	12.139	0	-4.521	1	-0.951	2.976	0.007	Down
Nek10	-9.035	1	-1	17.802	0	-4.545	1	-0.954	3.032	0.006	Down
Rasgrf2	-8.827	1	-1	16.909	0	-4.548	1	-0.954	3.039	0.006	Down
Rab36	-6.034	1	-0.999	6.886	0	-4.577	1	-0.957	3.104	0.006	Down
Caskin2	-7.763	1	-1	12.658	0	-4.574	1	-0.957	3.098	0.006	Down
Esrrg	-6.496	1	-1	8.291	0	-4.577	1	-0.957	3.104	0.006	Down
Mef2c	-6.506	1	-1	8.324	0	-4.582	1	-0.958	3.117	0.006	Down
A330021E22Rik	-6.832	1	-1	9.375	0	-4.602	1	-0.959	3.163	0.006	Down
Igj	-6.764	1	-1	9.151	0	-4.613	1	-0.96	3.188	0.005	Down
Dnah2	-5.877	1	-0.998	6.431	0	-4.618	1	-0.961	3.198	0.005	Down
Scnn1b	-7.318	1	-1	11.039	0	-4.617	1	-0.961	3.197	0.005	Down
Erich2	-8.149	1	-1	14.139	0	-4.635	1	-0.962	3.237	0.005	Down
4930562C15Rik	-6.449	1	-1	8.144	0	-4.662	1	-0.964	3.301	0.005	Down
Serpinb1a	-9.586	1	-1	20.268	0	-4.663	1	-0.965	3.305	0.005	Down
Il6ra	-8.928	1	-1	17.341	0	-4.687	1	-0.966	3.359	0.005	Down
Efcab12	-8.494	1	-1	15.522	0	-4.692	1	-0.967	3.37	0.005	Down
Ppil6	-5.925	1	-0.999	6.569	0	-4.713	1	-0.968	3.419	0.004	Down
Fam65b	-6.142	1	-0.999	7.205	0	-4.725	1	-0.969	3.449	0.004	Down
Gdpd2	-9.361	1	-1	19.242	0	-4.725	1	-0.969	3.448	0.004	Down
Itih5	-9.81	1	-1	21.307	0	-4.716	1	-0.969	3.428	0.004	Down
Plekhg3	-6.048	1	-0.999	6.929	0	-4.745	1	-0.971	3.495	0.004	Down
Cbr2	-8.475	1	-1	15.444	0	-4.787	1	-0.973	3.594	0.004	Down
Abcg2	-7.304	1	-1	10.988	0	-4.802	1	-0.974	3.629	0.003	Down
Acer2	-10.63	1	-1	25.328	0	-4.806	1	-0.974	3.638	0.003	Down
1700030J22Rik	-8.458	1	-1	15.376	0	-4.827	1	-0.976	3.689	0.003	Down
Prkg2	-7.338	1	-1	11.109	0	-4.829	1	-0.976	3.693	0.003	Down
5430425K12Rik	-9.912	1	-1	21.791	0	-4.861	1	-0.977	3.768	0.003	Down
Enho	-7.151	1	-1	10.457	0	-4.861	1	-0.977	3.77	0.003	Down
Scn3b	-9.541	1	-1	20.061	0	-4.846	1	-0.977	3.734	0.003	Down
Spink5	-8.71	1	-1	16.416	0	-4.848	1	-0.977	3.738	0.003	Down
Enkur	-7.991	1	-1	13.525	0	-4.877	1	-0.978	3.808	0.003	Down
Cyp2b10	-4.413	2	-0.999	7.388	0	-3.636	2	-0.98	3.911	0.003	Down
Plscr4	-7.837	1	-1	12.937	0	-4.919	1	-0.98	3.908	0.003	Down
Fam169b	-5.621	1	-0.997	5.716	0	-4.932	1	-0.981	3.938	0.003	Down
Rapgef4	-6.071	1	-0.999	6.995	0	-4.96	1	-0.982	4.007	0.002	Down
Fsd1l	-9.919	1	-1	21.826	0	-4.96	1	-0.982	4.008	0.002	Down
5330417C22Rik	-6.126	1	-0.999	7.158	0	-4.989	1	-0.983	4.077	0.002	Down
Grip1	-4.635	2	-1	10.241	0	-3.673	2	-0.984	4.147	0.002	Down
Npr1	-9.172	1	-1	18.4	0	-4.996	1	-0.984	4.095	0.002	Down
Ccdc176	-9.092	1	-1	18.052	0	-5.05	1	-0.986	4.228	0.002	Down
Chil1	-11.972	1	-1	32.58	0	-5.069	1	-0.986	4.274	0.002	Down
Efcab1	-7.705	1	-1	12.441	0	-5.059	1	-0.986	4.251	0.002	Down
Ltbp2	-6.781	1	-1	9.207	0	-5.059	1	-0.986	4.25	0.002	Down
Gm867	-8.893	1	-1	17.192	0	-5.093	1	-0.987	4.334	0.002	Down
Ccl9	-6.387	1	-1	7.951	0	-5.123	1	-0.988	4.409	0.002	Down
Nov	-8.202	1	-1	14.348	0	-5.111	1	-0.988	4.378	0.002	Down
Abhd12b	-9.637	1	-1	20.502	0	-5.166	1	-0.989	4.517	0.001	Down
Loxl1	-6.862	1	-1	9.477	0	-5.163	1	-0.989	4.51	0.001	Down
Casc1	-6.184	1	-0.999	7.33	0	-5.195	1	-0.99	4.591	0.001	Down
Glp1r	-23.866	1	-1	133.87	0	-5.215	1	-0.99	4.642	0.001	Down
Slc16a10	-8.081	1	-1	13.876	0	-5.196	1	-0.99	4.593	0.001	Down
Bmx	-9.382	1	-1	19.34	0	-5.229	1	-0.991	4.677	0.001	Down
Riiad1	-10.059	1	-1	22.493	0	-5.261	1	-0.991	4.759	0.001	Down
Sdc3	-7.59	1	-1	12.017	0	-5.307	1	-0.992	4.879	0.001	Down
Sema6d	-10.602	1	-1	25.183	0	-5.266	1	-0.992	4.771	0.001	Down
Cdkl4	-8.681	1	-1	16.297	0	-5.333	1	-0.993	4.947	0.001	Down
Gjc1	-8.124	1	-1	14.041	0	-5.363	1	-0.993	5.024	0.001	Down
Nsg1	-8.915	1	-1	17.285	0	-5.317	1	-0.993	4.904	0.001	Down
Scgb3a2	-10.995	1	-1	27.216	0	-5.345	1	-0.993	4.977	0.001	Down
Glb1l2	-8.715	1	-1	16.435	0	-5.406	1	-0.994	5.136	0.001	Down
Smpd3	-7.091	1	-1	10.249	0	-5.382	1	-0.994	5.074	0.001	Down
Tmcc2	-6.455	1	-1	8.164	0	-5.385	1	-0.994	5.083	0.001	Down
Erf	-5.967	1	-0.999	6.69	0	-5.5	1	-0.995	5.387	0.001	Down
6820408C15Rik	-9.237	1	-1	18.691	0	-5.43	1	-0.995	5.2	0.001	Down
Egr3	-7.076	1	-1	10.196	0	-5.431	1	-0.995	5.203	0.001	Down
H2-Ab1	-8.01	1	-1	13.597	0	-5.504	1	-0.995	5.399	0.001	Down
Kcnh1	-6.756	1	-1	9.128	0	-5.465	1	-0.995	5.293	0.001	Down
Mlf1	-8.403	1	-1	15.153	0	-5.45	1	-0.995	5.254	0.001	Down
Plxdc1	-6.279	1	-1	7.62	0	-5.481	1	-0.995	5.337	0.001	Down
Gata3	-5.866	1	-0.998	6.401	0	-5.524	1	-0.996	5.451	0.001	Down
Ctss	-9.58	1	-1	20.237	0	-5.505	1	-0.996	5.402	0.001	Down
Sema6a	-9.805	1	-1	21.285	0	-5.549	1	-0.996	5.519	0.001	Down
Agbl2	-6.982	1	-1	9.879	0	-5.646	1	-0.997	5.784	0	Down	Down
Cachd1	-9.015	1	-1	17.718	0	-5.672	1	-0.997	5.854	0	Down	Down
Mmrn2	-6.712	1	-1	8.982	0	-5.672	1	-0.997	5.855	0	Down	Down
Nme5	-8.9	1	-1	17.219	0	-5.674	1	-0.997	5.86	0	Down	Down
Ace	-9.188	1	-1	18.474	0	-5.836	1	-0.998	6.315	0	Down	Down
Arhgap30	-9.857	1	-1	21.53	0	-5.9	1	-0.998	6.498	0	Down	Down
Ccdc17	-8.072	1	-1	13.839	0	-5.735	1	-0.998	6.031	0	Down	Down
Diras2	-8.244	1	-1	14.515	0	-5.75	1	-0.998	6.071	0	Down	Down
Eno4	-9.517	1	-1	19.948	0	-5.885	1	-0.998	6.454	0	Down	Down
Kcnip4	-7.973	2	-1	29.311	0	-3.644	2	-0.998	6.376	0	Down	Down
Npr3	-10.869	1	-1	26.557	0	-5.825	1	-0.998	6.285	0	Down	Down
Podxl	-11.18	1	-1	28.196	0	-5.837	1	-0.998	6.317	0	Down	Down
Rhoj	-8.534	1	-1	15.687	0	-5.758	1	-0.998	6.093	0	Down	Down
Sirpa	-8.026	1	-1	13.659	0	-5.826	1	-0.998	6.288	0	Down	Down
Spef2	-6.715	1	-1	8.991	0	-5.736	1	-0.998	6.033	0	Down	Down
Tmem252	-7.538	1	-1	11.829	0	-5.768	1	-0.998	6.123	0	Down	Down
1700023L04Rik	-5.853	1	-0.998	6.364	0	-5.974	1	-0.999	6.712	0	Down	Down
Hint2	-5.743	1	-0.998	6.052	0	-6.145	1	-0.999	7.215	0	Down	Down
Pilra	-5.873	1	-0.998	6.419	0	-6.165	1	-0.999	7.275	0	Down	Down
Adarb1	-6.889	1	-1	9.566	0	-6.185	1	-0.999	7.335	0	Down	Down
Adra2a	-6.545	1	-1	8.447	0	-6.24	1	-0.999	7.501	0	Down	Down
B3galt4	-7.38	1	-1	11.26	0	-6.1	1	-0.999	7.08	0	Down	Down
Ccdc65	-8.811	1	-1	16.843	0	-6.096	1	-0.999	7.069	0	Down	Down
Cdhr3	-9.405	1	-1	19.443	0	-5.965	1	-0.999	6.686	0	Down	Down
Col23a1	-10.684	1	-1	25.603	0	-5.976	1	-0.999	6.716	0	Down	Down
Esr1	-10.817	1	-1	26.285	0	-6.18	1	-0.999	7.32	0	Down	Down
Gata2	-10.851	1	-1	26.461	0	-6.195	1	-0.999	7.365	0	Down	Down
Gm12695	-7.154	1	-1	10.464	0	-6.142	1	-0.999	7.205	0	Down	Down
Hpgd	-10.546	1	-1	24.899	0	-6.097	1	-0.999	7.07	0	Down	Down
Lrrc6	-7.999	1	-1	13.557	0	-6.243	1	-0.999	7.51	0	Down	Down
Mak	-9.437	1	-1	19.588	0	-6.185	1	-0.999	7.334	0	Down	Down
Meis2	-7.018	1	-1	10.001	0	-6.031	1	-0.999	6.877	0	Down	Down
Mir1195	-6.992	1	-1	9.912	0	-6.066	1	-0.999	6.98	0	Down	Down
Ppp1r16b	-10.139	1	-1	22.883	0	-6.116	1	-0.999	7.13	0	Down	Down
Tmem232	-10.339	1	-1	23.863	0	-6.113	1	-0.999	7.121	0	Down	Down
Dnaaf3,Tnni3	-5.639	1	-0.997	5.764	0	-7.502	1	-1	11.696	0	Down	Down
Ak7	-5.772	1	-0.998	6.135	0	-8.706	1	-1	16.398	0	Down	Down
Foxf1	-5.779	1	-0.998	6.154	0	-7.488	1	-1	11.648	0	Down	Down
Ptpru	-5.806	1	-0.998	6.23	0	-7.143	1	-1	10.426	0	Down	Down
Slc16a9	-5.88	1	-0.998	6.441	0	-9.36	1	-1	19.238	0	Down	Down
1700007G11Rik	-5.997	1	-0.999	6.778	0	-12.316	1	-1	34.577	0	Down	Down
Ankrd45	-6.259	1	-0.999	7.559	0	-9.542	1	-1	20.063	0	Down	Down
Cyp4b1	-6.261	1	-0.999	7.564	0	-6.908	1	-1	9.628	0	Down	Down
Fsip1	-6.06	1	-0.999	6.963	0	-9.156	1	-1	18.332	0	Down	Down
Pdlim3	-6.119	1	-0.999	7.137	0	-8.967	1	-1	17.507	0	Down	Down
Rsph9	-6.17	1	-0.999	7.29	0	-7.322	1	-1	11.053	0	Down	Down
Slc28a2	-6.26	1	-0.999	7.562	0	-6.567	1	-1	8.516	0	Down	Down
Sntn	-6.177	1	-0.999	7.31	0	-7.593	1	-1	12.029	0	Down	Down
Trim47	-6.16	1	-0.999	7.258	0	-6.438	1	-1	8.109	0	Down	Down
1700001L19Rik	-8.574	1	-1	15.85	0	-9.008	1	-1	17.684	0	Down	Down
1700009P17Rik	-8.188	1	-1	14.292	0	-7.246	1	-1	10.787	0	Down	Down
1700028P14Rik	-10.401	1	-1	24.171	0	-9.344	1	-1	19.166	0	Down	Down
1700034E13Rik,Zfp474	-7.527	1	-1	11.787	0	-7.036	1	-1	10.061	0	Down	Down
1700101E01Rik	-10.976	1	-1	27.119	0	-6.926	1	-1	9.691	0	Down	Down
4932411E22Rik	-8.95	1	-1	17.435	0	-7.148	1	-1	10.444	0	Down	Down
Abcc9	-7.79	1	-1	12.762	0	-6.513	1	-1	8.346	0	Down	Down
Abcg1	-8.128	1	-1	14.057	0	-10.017	1	-1	22.291	0	Down	Down
Acvrl1	-9.235	1	-1	18.68	0	-8.116	1	-1	14.011	0	Down	Down
Adcy2	-7.032	1	-1	10.048	0	-7.331	1	-1	11.085	0	Down	Down
Agr3	-8.483	1	-1	15.478	0	-9.73	1	-1	20.934	0	Down	Down
Aldh3a1	-6.274	1	-1	7.602	0	-7.703	1	-1	12.436	0	Down	Down
Arhgef15	-8.586	1	-1	15.902	0	-6.547	1	-1	8.453	0	Down	Down
Asgr1	-9.664	1	-1	20.629	0	-7.092	1	-1	10.252	0	Down	Down
Ass1	-8.63	1	-1	16.084	0	-7.335	1	-1	11.099	0	Down	Down
BC051019	-6.987	1	-1	9.896	0	-8.269	1	-1	14.616	0	Down	Down
Bmp6	-7.189	1	-1	10.589	0	-7.18	1	-1	10.556	0	Down	Down
Btg4	-7.888	1	-1	13.129	0	-6.596	1	-1	8.609	0	Down	Down
Calcrl	-9.983	1	-1	22.132	0	-8.573	1	-1	15.848	0	Down	Down
Calml3	-9.375	1	-1	19.306	0	-7.373	1	-1	11.235	0	Down	Down
Calml4	-7.345	1	-1	11.136	0	-6.912	1	-1	9.641	0	Down	Down
Car4	-10.53	1	-1	24.819	0	-10.826	1	-1	26.332	0	Down	Down
Ccdc108	-9.84	1	-1	21.452	0	-7.576	1	-1	11.968	0	Down	Down
Ccdc113	-9.256	1	-1	18.775	0	-9.561	1	-1	20.153	0	Down	Down
Ccdc81	-9.704	1	-1	20.812	0	-9.966	1	-1	22.048	0	Down	Down
Ccl6	-8.985	1	-1	17.584	0	-7.954	1	-1	13.384	0	Down	Down
Cd83	-10.56	1	-1	24.969	0	-7.7	1	-1	12.424	0	Down	Down
Cd93	-10.282	1	-1	23.583	0	-11.239	1	-1	28.515	0	Down	Down
Cdh5	-11.882	1	-1	32.07	0	-10.094	1	-1	22.665	0	Down	Down
Clec14a	-10.121	1	-1	22.797	0	-9.435	1	-1	19.578	0	Down	Down
Cmklr1	-11.043	1	-1	27.472	0	-8.338	1	-1	14.89	0	Down	Down
Coro1a	-9.683	1	-1	20.716	0	-6.812	1	-1	9.31	0	Down	Down
Ctsk	-10.795	1	-1	26.175	0	-6.467	1	-1	8.199	0	Down	Down
Cxxc4	-9.188	1	-1	18.473	0	-7.907	1	-1	13.204	0	Down	Down
Cybb	-10.568	1	-1	25.012	0	-7.701	1	-1	12.426	0	Down	Down
Cyyr1	-10.998	1	-1	27.229	0	-10.306	1	-1	23.7	0	Down	Down
D430036J16Rik	-3.785	2	-1	11.837	0	-8.582	2	-1	34.065	0	Down	Down
Dcdc2a	-8.077	1	-1	13.859	0	-10.201	1	-1	23.186	0	Down	Down
Ddo	-9.826	1	-1	21.385	0	-8.727	1	-1	16.486	0	Down	Down
Dnah10	-8.544	1	-1	15.728	0	-8.553	1	-1	15.763	0	Down	Down
Dnah9	-10.085	1	-1	22.621	0	-6.54	1	-1	8.429	0	Down	Down
Dnaic2	-7.822	1	-1	12.882	0	-6.409	1	-1	8.018	0	Down	Down
Dnali1	-11.534	1	-1	30.121	0	-7.45	1	-1	11.511	0	Down	Down
Drc1	-7.178	1	-1	10.549	0	-8.035	1	-1	13.696	0	Down	Down
Dyx1c1	-8.066	1	-1	13.817	0	-7.483	1	-1	11.629	0	Down	Down
E030019B06Rik	-9.844	1	-1	21.469	0	-9.48	1	-1	19.783	0	Down	Down
E230008N13Rik	-8.31	1	-1	14.778	0	-8.119	1	-1	14.022	0	Down	Down
Ednrb	-8.994	1	-1	17.627	0	-8.315	1	-1	14.798	0	Down	Down
Eng	-9.968	1	-1	22.061	0	-6.823	1	-1	9.347	0	Down	Down
Esm1	-11.569	1	-1	30.316	0	-8.11	1	-1	13.988	0	Down	Down
Fam161a	-12.241	1	-1	34.137	0	-6.659	1	-1	8.81	0	Down	Down
Fam47e	-11.599	1	-1	30.481	0	-10.914	1	-1	26.794	0	Down	Down
Fam81a	-9.348	1	-1	19.186	0	-8.43	1	-1	15.26	0	Down	Down
Fam92b	-11.334	1	-1	29.029	0	-8.475	1	-1	15.445	0	Down	Down
Fank1	-6.672	1	-1	8.854	0	-7.28	1	-1	10.904	0	Down	Down
Fibin	-7.311	1	-1	11.014	0	-7.79	1	-1	12.761	0	Down	Down
Flt1	-11.38	1	-1	29.28	0	-6.841	1	-1	9.407	0	Down	Down
Fmo2	-8.331	1	-1	14.861	0	-10.842	1	-1	26.415	0	Down	Down
Fmo3	-11.171	1	-1	28.151	0	-10.617	1	-1	25.26	0	Down	Down
Fmo6	-6.758	1	-1	9.133	0	-9.116	1	-1	18.156	0	Down	Down
Galnt13	-8.358	1	-1	14.972	0	-6.715	1	-1	8.993	0	Down	Down
Gja4	-8.292	1	-1	14.704	0	-7.587	1	-1	12.007	0	Down	Down
Gm5141	-6.797	1	-1	9.261	0	-8.501	1	-1	15.552	0	Down	Down
Gucy1a3	-10.541	1	-1	24.877	0	-9.537	1	-1	20.043	0	Down	Down
H2-Aa	-8.356	1	-1	14.963	0	-6.499	1	-1	8.301	0	Down	Down
Hdac9	-7.949	1	-1	13.365	0	-8.261	1	-1	14.581	0	Down	Down
Hmgcs2	-10.403	1	-1	24.181	0	-8.895	1	-1	17.198	0	Down	Down
Hs6st2	-6.505	1	-1	8.318	0	-8.396	1	-1	15.122	0	Down	Down
Htr1b	-7.94	1	-1	13.33	0	-6.396	1	-1	7.978	0	Down	Down
Hydin	-11.217	1	-1	28.398	0	-7.007	1	-1	9.962	0	Down	Down
Icam2	-10.425	1	-1	24.294	0	-10.74	1	-1	25.891	0	Down	Down
Inmt	-10	1	-1	22.213	0	-10.318	1	-1	23.759	0	Down	Down
Itga1	-4.195	2	-1	14.223	0	-4.523	2	-1	8.215	0	Down	Down
Itk	-6.628	1	-1	8.71	0	-6.946	1	-1	9.756	0	Down	Down
Kcnb1	-8.704	1	-1	16.392	0	-6.994	1	-1	9.917	0	Down	Down
Kcnk3	-10.841	1	-1	26.413	0	-11.152	1	-1	28.048	0	Down	Down
Kcnmb2	-11.085	1	-1	27.69	0	-9.438	1	-1	19.591	0	Down	Down
Khdrbs3	-6.971	1	-1	9.842	0	-7.573	1	-1	11.955	0	Down	Down
Kif6	-8.537	1	-1	15.698	0	-7.058	1	-1	10.135	0	Down	Down
Kndc1	-9.918	1	-1	21.818	0	-7.193	1	-1	10.602	0	Down	Down
Ldlrad1	-6.728	1	-1	9.035	0	-7.264	1	-1	10.849	0	Down	Down
Lphn3	-7.782	1	-1	12.729	0	-8.1	1	-1	13.95	0	Down	Down
Lrguk	-8.568	1	-1	15.828	0	-8.918	1	-1	17.298	0	Down	Down
Lrrc10b	-6.781	1	-1	9.208	0	-6.284	1	-1	7.634	0	Down	Down
Lrrc23	-7.679	1	-1	12.345	0	-7.727	1	-1	12.524	0	Down	Down
Lrrc36	-12.589	1	-1	36.204	0	-6.573	1	-1	8.536	0	Down	Down
Lyve1	-10.783	1	-1	26.11	0	-8.475	1	-1	15.445	0	Down	Down
Meig1	-6.816	1	-1	9.323	0	-6.306	1	-1	7.7	0	Down	Down
Myct1	-9.584	1	-1	20.257	0	-6.643	1	-1	8.759	0	Down	Down
Nek5	-9.107	1	-1	18.117	0	-6.437	1	-1	8.106	0	Down	Down
Nme9	-10.096	1	-1	22.676	0	-7.527	1	-1	11.79	0	Down	Down
Npl	-8.459	1	-1	15.379	0	-6.75	1	-1	9.105	0	Down	Down
Nwd2	-9.514	1	-1	19.935	0	-6.359	1	-1	7.865	0	Down	Down
Pcp4l1	-8.284	1	-1	14.673	0	-7.579	1	-1	11.977	0	Down	Down
Plek	-9.527	1	-1	19.996	0	-6.849	1	-1	9.433	0	Down	Down
Pltp	-10.573	1	-1	25.038	0	-7.294	1	-1	10.954	0	Down	Down
Pon1	-11.001	1	-1	27.246	0	-7.964	1	-1	13.421	0	Down	Down
Ppp1r36	-7.609	1	-1	12.087	0	-6.958	1	-1	9.795	0	Down	Down
Prelp	-10.056	1	-1	22.48	0	-10.359	1	-1	23.962	0	Down	Down
Prickle2	-10.42	1	-1	24.266	0	-8.064	1	-1	13.807	0	Down	Down
Ptprb	-11.182	1	-1	28.211	0	-9.544	1	-1	20.073	0	Down	Down
Pygo1	-12.216	1	-1	33.993	0	-8.389	1	-1	15.095	0	Down	Down
Rasgrp3	-8.556	1	-1	15.777	0	-10.444	1	-1	24.39	0	Down	Down
Rgs22	-10.034	1	-1	22.377	0	-5.955	2	-1	15.073	0	Down	Down
Ripply3	-8.156	1	-1	14.168	0	-6.473	1	-1	8.22	0	Down	Down
Rsph1	-7.039	1	-1	10.072	0	-6.62	1	-1	8.686	0	Down	Down
Ryr2	-10.106	1	-1	22.723	0	-8.731	1	-1	16.506	0	Down	Down
S1pr1	-10.723	1	-1	25.803	0	-9.43	1	-1	19.553	0	Down	Down
Scgb1a1	-7.244	1	-1	10.778	0	-10.224	1	-1	23.297	0	Down	Down
Scn7a	-11.698	1	-1	31.032	0	-7.687	1	-1	12.377	0	Down	Down
Sema3g	-7.269	1	-1	10.865	0	-6.939	1	-1	9.734	0	Down	Down
Slc5a12	-6.974	1	-1	9.851	0	-7.281	1	-1	10.907	0	Down	Down
Spag6	-6.367	1	-1	7.889	0	-7.336	1	-1	11.102	0	Down	Down
Spata18	-6.279	2	-1	17.118	0	-8.393	2	-1	32.12	0	Down	Down
Srgn	-10.258	1	-1	23.465	0	-10.541	1	-1	24.877	0	Down	Down
St6gal1	-9.546	1	-1	20.083	0	-4.972	2	-1	11.032	0	Down	Down
Stk33	-9.635	1	-1	20.491	0	-9.93	1	-1	21.875	0	Down	Down
Styxl1	-6.696	1	-1	8.931	0	-8.646	1	-1	16.147	0	Down	Down
Sult1a1	-9.943	1	-1	21.941	0	-6.56	1	-1	8.495	0	Down	Down
Syne1	-7.137	1	-1	10.407	0	-8.468	1	-1	15.416	0	Down	Down
Syt10	-7.824	1	-1	12.889	0	-8.724	1	-1	16.474	0	Down	Down
Tagap	-6.326	1	-1	7.761	0	-6.47	1	-1	8.21	0	Down	Down
Tmem212	-10.264	1	-1	23.496	0	-8.367	1	-1	15.006	0	Down	Down
Trp73	-6.828	1	-1	9.364	0	-8.932	1	-1	17.358	0	Down	Down
Tspan18	-9.227	1	-1	18.643	0	-9.116	1	-1	18.155	0	Down	Down
Ttc29	-8.72	1	-1	16.457	0	-9.196	1	-1	18.507	0	Down	Down
Ttll6	-10.161	1	-1	22.989	0	-9.585	1	-1	20.261	0	Down	Down
Vpreb3	-9.18	1	-1	18.439	0	-6.472	1	-1	8.216	0	Down	Down
Vwa3a	-6.849	1	-1	9.431	0	-6.762	1	-1	9.146	0	Down	Down
Pex5l	-5.584	1	-0.996	5.613	0						Down
Aoc1	-5.662	1	-0.997	5.826	0						Down
S100a9	-6.151	1	-0.999	7.234	0						Down
Ankfn1	-6.632	1	-1	8.724	0						Down
Cyp2g1	-7.325	1	-1	11.064	0						Down
Dkkl1	-7.281	1	-1	10.91	0						Down
Dock2	-8.084	1	-1	13.885	0						Down
Dpt	-8.807	1	-1	16.823	0						Down
Efcab6	-7.238	1	-1	10.757	0						Down
Erich3	-7.156	1	-1	10.471	0						Down
Fendrr	-9.029	1	-1	17.777	0						Down
Fmo1	-10.724	1	-1	25.805	0						Down
Inpp5d	-8.247	1	-1	14.527	0						Down
2004-03-01	-9.453	1	-1	19.66	0						Down
Mdh1b	-8.048	1	-1	13.745	0						Down
Ms4a1	-7.103	1	-1	10.291	0						Down
Olfm1	-6.969	1	-1	9.834	0						Down
Satb1	-9.602	1	-1	20.34	0						Down
Slc14a1	-6.417	1	-1	8.044	0						Down
Uckl1os	-9.694	1	-1	20.765	0						Down
Unc45b	-8.894	1	-1	17.193	0						Down
Unc79	-8.342	1	-1	14.905	0						Down
Zbbx	-7.176	1	-1	10.543	0						Down
Ndnf	6.158	1	0.994	5.146	0.001	7.135	1	1	8.099	0		Up
Trp63	5.599	1	0.975	3.656	0.003	7.494	1	1	9.299	0		Up
Pla2g4c	4.844	1	0.867	1.879	0.021	8.228	1	1	11.936	0		Up
Krt79	3.437	1	0.318	-0.762	0.194	7.105	1	1	8.003	0		Up
Acpt	0.929	1	0.019	-3.941	0.724	5.383	2	1	9.487	0		Up
Adam32						7.19	1	1	8.279	0		Up
Apol7b						9.06	1	1	15.234	0		Up
Atf7ip2						9.013	2	1	33.214	0		Up
Bcl2l15						9.178	1	1	15.726	0		Up
Fbn2						8.232	1	1	11.953	0		Up
Fgf13						8.11	1	1	11.495	0		Up
Gen1						7.816	1	1	10.423	0		Up
Gm11110						7.089	1	1	7.951	0		Up
Hif3a						7.892	1	1	10.696	0		Up
Il17f						9.321	1	1	16.335	0		Up
Kif14						8.261	1	1	12.062	0		Up
Klk10						7.333	1	1	8.752	0		Up
Lect1						8.459	1	1	12.818	0		Up
Mfsd2a						10.539	1	1	21.894	0		Up
Muc19,Smgc						7.614	1	1	9.714	0		Up
Olfr171						10.163	1	1	20.106	0		Up
Olfr267						9.58	1	1	17.459	0		Up
Pla2g12b						7.009	1	1	7.695	0		Up
Plac8l1						9.115	1	1	15.462	0		Up
Prdm14						8.238	1	1	11.974	0		Up
Reg4						10.072	1	1	19.68	0		Up
Scamp5						7.068	1	1	7.882	0		Up
Tcfl5						10.136	1	1	19.981	0		Up
Tldc2						8.017	1	1	11.152	0		Up
Tph2						8.919	1	1	14.652	0		Up
Klk13	0.01	1	0.01	-4.25	0.802	5.052	2	0.999	7.526	0		Up
Filip1	-5.244	1	-0.991	4.715	0.001	5.018	2	0.999	7.331	0		Up
3110045C21Rik						6.719	1	0.999	6.787	0		Up
Cort						6.702	1	0.999	6.736	0		Up
Matn3						6.815	1	0.999	7.082	0		Up
Mir7234						6.94	1	0.999	7.474	0		Up
Oas1g						6.935	1	0.999	7.458	0		Up
Oas3						6.697	1	0.999	6.719	0		Up
Rbm44						6.926	1	0.999	7.429	0		Up
Zbtbd6						6.707	1	0.999	6.749	0		Up
Capn6	5.472	1	0.966	3.339	0.005	6.59	1	0.998	6.398	0		Up
Ereg	5.037	1	0.909	2.307	0.014	6.467	1	0.998	6.032	0		Up
4632434I11Rik	4.991	1	0.901	2.204	0.015	6.62	1	0.998	6.488	0		Up
Stc2	4.184	1	0.633	0.544	0.069	6.377	1	0.997	5.77	0		Up
Hist1h4k	2.418	1	0.093	-2.276	0.427	6.364	1	0.997	5.732	0		Up
Dfnb59						6.387	1	0.997	5.797	0		Up
Fam19a4						6.387	1	0.997	5.797	0		Up
Ptk6						6.424	1	0.997	5.905	0		Up
Dgat2						-5.585	1	-0.996	5.616	0		Down
Lgr6						-5.584	1	-0.996	5.615	0		Down
Ncf2						-5.584	1	-0.996	5.615	0		Down
Rnf19a	4.007	1	0.555	0.221	0.091	-5.68	1	-0.997	5.877	0		Down
Bcl6b	-3.114	1	-0.517	0.069	0.104	-5.612	1	-0.997	5.691	0		Down
Spag17	-1.937	2	-0.698	0.837	0.056	-5.704	1	-0.997	5.944	0		Down
Ccdc78	-3.852	1	-0.821	1.52	0.029	-5.678	1	-0.997	5.871	0		Down
Ust	-5.491	1	-0.995	5.364	0.001	-5.621	1	-0.997	5.716	0		Down
1700034J05Rik						-5.675	1	-0.997	5.864	0		Down
6330403K07Rik						-5.71	1	-0.997	5.962	0		Down
BC051142						-5.655	1	-0.997	5.809	0		Down
Cyp2j9						-5.7	1	-0.997	5.932	0		Down
Gng2						-5.666	1	-0.997	5.84	0		Down
Grap						-5.677	1	-0.997	5.869	0		Down
Hs3st6						-5.692	1	-0.997	5.911	0		Down
Klhl3						-5.704	1	-0.997	5.943	0		Down
Pcbp3						-5.671	1	-0.997	5.854	0		Down
Plvap						-5.64	1	-0.997	5.767	0		Down
Siglecg						-5.672	1	-0.997	5.855	0		Down
Slc38a5						-5.623	1	-0.997	5.721	0		Down
Tmem204						-5.62	1	-0.997	5.712	0		Down
Tmprss13						-5.674	1	-0.997	5.861	0		Down
4930469G21Rik	1.938	1	0.053	-2.884	0.535	-5.772	1	-0.998	6.134	0		Down
Lrriq1	1.429	1	0.031	-3.455	0.64	-5.815	1	-0.998	6.254	0		Down
Hspa12b	-0.382	1	-0.02	-3.87	0.713	-5.876	1	-0.998	6.43	0		Down
Mir7224	-0.742	1	-0.03	-3.481	0.644	-5.866	1	-0.998	6.401	0		Down
Ttc28	-1.319	1	-0.059	-2.774	0.516	-5.822	1	-0.998	6.274	0		Down
Prr18	-1.9	1	-0.123	-1.96	0.372	-5.782	1	-0.998	6.162	0		Down
Slc16a11	-1.966	1	-0.135	-1.861	0.356	-5.738	1	-0.998	6.038	0		Down
Fam154b	-2.201	1	-0.183	-1.499	0.297	-5.741	1	-0.998	6.048	0		Down
Tm4sf1	-2.941	1	-0.438	-0.248	0.135	-5.723	1	-0.998	5.996	0		Down
Npr2	-3.204	1	-0.559	0.237	0.09	-5.879	1	-0.998	6.436	0		Down
Trpc6	-3.932	1	-0.844	1.687	0.024	-5.821	1	-0.998	6.272	0		Down
Tnik	-4.29	1	-0.921	2.458	0.011	-3.916	2	-0.998	6.06	0		Down
Tnn	-4.366	1	-0.933	2.628	0.009	-5.772	1	-0.998	6.135	0		Down
Mfsd6l	-5.216	1	-0.99	4.643	0.001	-5.833	1	-0.998	6.306	0		Down
Bin2						-5.874	1	-0.998	6.424	0		Down
Ccdc37						-5.883	1	-0.998	6.449	0		Down
Cd300lg						-5.882	1	-0.998	6.445	0		Down
Dpep1						-5.766	1	-0.998	6.117	0		Down
Evl						-5.725	1	-0.998	6.003	0		Down
Fabp12						-5.729	1	-0.998	6.015	0		Down
Fam216b						-5.846	1	-0.998	6.343	0		Down
Galnt6						-5.779	1	-0.998	6.153	0		Down
Hcar2						-5.872	1	-0.998	6.416	0		Down
Lrrc46						-5.859	1	-0.998	6.381	0		Down
Map3k6						-5.781	1	-0.998	6.16	0		Down
Myom3						-5.726	1	-0.998	6.006	0		Down
Ncam2						-5.818	1	-0.998	6.263	0		Down
Nkd2						-5.857	1	-0.998	6.373	0		Down
Prr16						-5.857	1	-0.998	6.376	0		Down
Rhov						-5.821	1	-0.998	6.271	0		Down
Tgfbi						-5.813	1	-0.998	6.25	0		Down
Wdr54						-5.882	1	-0.998	6.445	0		Down
D630024D03Rik	0.198	1	0.011	-4.416	0.793	-5.912	1	-0.999	6.532	0		Down
1500009L16Rik	0.02	1	0.01	-4.259	0.802	-6.051	1	-0.999	6.937	0		Down
Odf3b,Sco2,Tymp	-0.776	1	-0.031	-3.441	0.637	-6.216	1	-0.999	7.427	0		Down
Ttc16	-1.181	1	-0.05	-2.951	0.547	-6.267	1	-0.999	7.583	0		Down
Fhod1	-1.881	1	-0.12	-1.989	0.378	-6.033	1	-0.999	6.884	0		Down
P2rx6	-2.105	1	-0.161	-1.648	0.321	-6.227	1	-0.999	7.461	0		Down
Cilp	-3.29	1	-0.599	0.4	0.079	-5.903	1	-0.999	6.506	0		Down
Neurl1a	-3.313	1	-0.609	0.443	0.076	-6.061	1	-0.999	6.966	0		Down
Pknox2	-4.052	1	-0.874	1.941	0.02	-6.15	1	-0.999	7.229	0		Down
Arap2	-4.152	1	-0.896	2.157	0.016	-6.026	1	-0.999	6.863	0		Down
Hspb1	-4.573	1	-0.957	3.095	0.006	-6.036	1	-0.999	6.893	0		Down
Gpx3	-4.684	1	-0.966	3.352	0.005	-5.985	1	-0.999	6.743	0		Down
Thbd	-4.958	1	-0.982	4.003	0.002	-6.258	1	-0.999	7.555	0		Down
Arid5a	-5.238	1	-0.991	4.7	0.001	-5.959	1	-0.999	6.669	0		Down
4930505A04Rik						-5.989	1	-0.999	6.755	0		Down
Adora1						-5.923	1	-0.999	6.563	0		Down
Adrb3						-5.92	1	-0.999	6.554	0		Down
Alox5ap						-6.204	1	-0.999	7.393	0		Down
Ccdc40						-5.955	1	-0.999	6.655	0		Down
Ccdc74a						-6.089	1	-0.999	7.047	0		Down
Cd19						-6.222	1	-0.999	7.445	0		Down
Cd40lg						-6.075	1	-0.999	7.008	0		Down
Dbpht2						-6.149	1	-0.999	7.227	0		Down
Dnaic1						-6.113	1	-0.999	7.118	0		Down
Emilin1						-6.189	1	-0.999	7.345	0		Down
Fam217b						-5.956	1	-0.999	6.658	0		Down
Galnt18						-6.132	1	-0.999	7.175	0		Down
Gimap8						-6.101	1	-0.999	7.082	0		Down
Gm11696						-6.03	1	-0.999	6.874	0		Down
Gm13889						-6.013	1	-0.999	6.824	0		Down
Gpr18						-6.171	1	-0.999	7.292	0		Down
Hip1						-6.032	1	-0.999	6.879	0		Down
Hoxb5						-5.954	1	-0.999	6.652	0		Down
Hsd11b1						-6.084	1	-0.999	7.033	0		Down
Irg1						-6.05	1	-0.999	6.934	0		Down
Kcnh3						-6.241	1	-0.999	7.505	0		Down
Lmo2						-5.934	1	-0.999	6.596	0		Down
Lrat						-5.96	1	-0.999	6.67	0		Down
Mfap4						-6.21	1	-0.999	7.409	0		Down
Oprd1						-5.97	1	-0.999	6.7	0		Down
Pgm5						-6.04	1	-0.999	6.905	0		Down
Plin5						-6.042	1	-0.999	6.91	0		Down
Pou2af1						-5.911	1	-0.999	6.529	0		Down
Ptprc						-6.247	1	-0.999	7.523	0		Down
Rasa4						-5.92	1	-0.999	6.554	0		Down
Scarf2						-5.971	1	-0.999	6.702	0		Down
Scgb1c1						-5.98	1	-0.999	6.727	0		Down
Spock2						-6.053	1	-0.999	6.941	0		Down
Syngap1						-6.226	1	-0.999	7.457	0		Down
Tbx5						-5.903	1	-0.999	6.506	0		Down
Ttc18						-5.951	1	-0.999	6.646	0		Down
Art2a-ps	3.188	1	0.239	-1.159	0.246	-7.021	1	-1	10.008	0		Down
Cdan1	2.634	1	0.121	-1.981	0.376	-3.665	2	-1	9.259	0		Down
Fbxo16	2.627	1	0.12	-1.99	0.378	-6.531	1	-1	8.401	0		Down
Leprel2	0.289	1	0.011	-4.455	0.788	-6.88	1	-1	9.535	0		Down
Efhc2	0.035	1	0.01	-4.273	0.801	-6.469	1	-1	8.206	0		Down
Angptl4	0.005	1	0.01	-4.246	0.802	-6.316	1	-1	7.732	0		Down
Aebp1	-0.112	1	-0.016	-4.137	0.755	-6.944	1	-1	9.751	0		Down
Rp1	-0.266	1	-0.018	-3.987	0.732	-9.007	1	-1	17.681	0		Down
Arhgap24	-1.269	2	-0.02	-3.888	0.716	-5.798	2	-1	15.267	0		Down
Klk11	-0.7	1	-0.029	-3.528	0.653	-7.332	1	-1	11.089	0		Down
1110017D15Rik	-1.07	1	-0.043	-3.091	0.573	-10.393	1	-1	24.131	0		Down
Dnah5	-1.26	1	-0.055	-2.85	0.529	-8.15	1	-1	14.145	0		Down
Catip	-1.326	1	-0.059	-2.765	0.514	-6.762	1	-1	9.147	0		Down
B3gnt4	-1.621	1	-0.086	-2.363	0.443	-6.316	1	-1	7.733	0		Down
Ccdc184	-1.673	1	-0.092	-2.29	0.429	-6.454	1	-1	8.16	0		Down
Ccdc30	-1.861	1	-0.117	-2.018	0.384	-7.089	1	-1	10.243	0		Down
4833427G06Rik	-2.165	1	-0.174	-1.556	0.305	-6.431	1	-1	8.086	0		Down
Ubxn10	-2.745	1	-0.355	-0.595	0.172	-6.459	1	-1	8.175	0		Down
Spag16	-2.799	1	-0.378	-0.5	0.161	-6.817	1	-1	9.327	0		Down
Adgb	-2.919	1	-0.429	-0.288	0.14	-8.344	1	-1	14.913	0		Down
Wdr63	-2.944	1	-0.44	-0.243	0.135	-9.489	1	-1	19.823	0		Down
Hoxa5	-3.03	1	-0.479	-0.085	0.12	-7.534	1	-1	11.815	0		Down
BC048546	-3.033	1	-0.48	-0.081	0.119	-4.354	2	-1	11.911	0		Down
C1qtnf5,Mfrp	-3.103	1	-0.512	0.049	0.106	-9.491	1	-1	19.833	0		Down
Wnt11	-3.162	1	-0.539	0.157	0.096	-7.835	1	-1	12.93	0		Down
1700007K13Rik	-3.285	1	-0.596	0.39	0.08	-6.49	1	-1	8.273	0		Down
Lfng	-3.348	1	-0.625	0.51	0.072	-6.991	1	-1	9.907	0		Down
4930444P10Rik	-3.423	1	-0.658	0.656	0.063	-6.469	1	-1	8.206	0		Down
Snhg4,Snora74a	-3.505	1	-0.694	0.817	0.056	-6.748	1	-1	9.101	0		Down
Akap12	-3.525	1	-0.702	0.857	0.054	-6.624	1	-1	8.699	0		Down
Wdr52	-3.549	1	-0.712	0.903	0.052	-7.702	1	-1	12.433	0		Down
Lrrc56	-3.802	1	-0.805	1.416	0.033	-7.156	1	-1	10.472	0		Down
Elmod1	-3.812	1	-0.808	1.436	0.032	-7.73	1	-1	12.534	0		Down
Boc	-3.862	1	-0.824	1.541	0.028	-8.119	1	-1	14.022	0		Down
Hoxa3	-3.891	1	-0.832	1.6	0.027	-5.698	2	-1	16.911	0		Down
Myo1g	-3.987	1	-0.858	1.802	0.022	-7.381	1	-1	11.263	0		Down
Ccdc60	-4.006	1	-0.863	1.842	0.021	-6.605	1	-1	8.639	0		Down
Dnah6	-4.088	1	-0.883	2.019	0.018	-8.1	1	-1	13.949	0		Down
Iqub	-4.219	1	-0.909	2.302	0.014	-6.658	1	-1	8.809	0		Down
Col8a2	-4.328	1	-0.927	2.543	0.01	-7.575	1	-1	11.964	0		Down
Mamdc2	-4.33	1	-0.927	2.548	0.01	-6.638	1	-1	8.742	0		Down
Fam114a1	-4.459	1	-0.945	2.836	0.008	-4.045	2	-1	9.98	0		Down
AU040972	-4.49	1	-0.948	2.906	0.007	-6.794	1	-1	9.25	0		Down
Pde3a	-4.565	1	-0.956	3.077	0.006	-6.903	1	-1	9.613	0		Down
Lrrc48	-4.622	1	-0.961	3.208	0.005	-6.602	1	-1	8.628	0		Down
1700003M02Rik	-5.005	1	-0.984	4.117	0.002	-8.054	1	-1	13.77	0		Down
Iqcd	-5.036	1	-0.985	4.193	0.002	-7.277	2	-1	24.401	0		Down
Ccdc170	-5.11	1	-0.988	4.378	0.002	-6.855	1	-1	9.454	0		Down
Cyp2b19	-5.174	1	-0.989	4.537	0.001	-7.716	1	-1	12.484	0		Down
Spata17	-5.223	1	-0.991	4.663	0.001	-8.268	1	-1	14.61	0		Down
Tekt2	-5.236	1	-0.991	4.695	0.001	-8.334	1	-1	14.876	0		Down
Fam49a	-5.454	1	-0.995	5.264	0.001	-7.303	1	-1	10.986	0		Down
1700016K19Rik						-6.369	1	-1	7.895	0		Down
1700026L06Rik						-6.46	1	-1	8.178	0		Down
1700040L02Rik						-6.288	1	-1	7.648	0		Down
4921507P07Rik						-6.573	1	-1	8.534	0		Down
4930451C15Rik						-6.42	1	-1	8.054	0		Down
4930487H11Rik						-6.601	1	-1	8.626	0		Down
4931429I11Rik						-6.554	1	-1	8.474	0		Down
5330413P13Rik						-5.669	2	-1	13.757	0		Down
6430531B16Rik						-7.017	1	-1	9.996	0		Down
6430573F11Rik						-8.574	1	-1	15.852	0		Down
AB124611						-7.052	1	-1	10.116	0		Down
Aard						-6.638	1	-1	8.742	0		Down
Abca9						-7.264	1	-1	10.849	0		Down
Abcb1a						-7.382	1	-1	11.268	0		Down
Adamts20						-6.943	1	-1	9.745	0		Down
Aff3						-8.006	1	-1	13.584	0		Down
Aplnr						-6.666	1	-1	8.834	0		Down
Apob						-7.136	1	-1	10.403	0		Down
Aqp1						-8.631	1	-1	16.088	0		Down
Armc4						-7.814	1	-1	12.852	0		Down
Atp2b4						-6.85	1	-1	9.435	0		Down
B230217O12Rik						-6.376	1	-1	7.915	0		Down
Bbox1						-6.527	1	-1	8.391	0		Down
Bcas1						-7.035	1	-1	10.057	0		Down
Bend6						-7.034	1	-1	10.052	0		Down
Bzrap1						-8.206	1	-1	14.365	0		Down
C130021I20Rik						-6.471	1	-1	8.214	0		Down
C1qc						-7.314	1	-1	11.027	0		Down
C7						-9.353	1	-1	19.209	0		Down
Calca						-7.02	1	-1	10.006	0		Down
Ccdc121						-8.468	1	-1	15.415	0		Down
Ccdc153						-8.904	1	-1	17.24	0		Down
Ccm2l						-7.177	1	-1	10.546	0		Down
Ccr5						-6.359	1	-1	7.864	0		Down
Cd3g						-7.038	1	-1	10.067	0		Down
Cd52						-7.601	1	-1	12.057	0		Down
Cd53						-7.677	1	-1	12.337	0		Down
Cd69						-6.525	1	-1	8.382	0		Down
Ces1f						-7.534	1	-1	11.814	0		Down
Chst11						-7.998	1	-1	13.551	0		Down
Clec1a						-7.642	1	-1	12.21	0		Down
Clec4a2						-7.2	1	-1	10.624	0		Down
Clec4d						-6.689	1	-1	8.909	0		Down
Clec9a						-9.737	1	-1	20.968	0		Down
Clstn3						-7.383	1	-1	11.271	0		Down
Crispld2						-6.568	1	-1	8.52	0		Down
Cttnbp2						-6.714	1	-1	8.989	0		Down
Cyp4f15						-9.53	1	-1	20.008	0		Down
Cyth4						-7.155	1	-1	10.468	0		Down
D830026I12Rik						-9.377	1	-1	19.316	0		Down
Dact2						-7.554	1	-1	11.888	0		Down
Daw1						-6.419	1	-1	8.05	0		Down
Dio1						-6.471	1	-1	8.213	0		Down
Dnaaf1						-7.321	1	-1	11.049	0		Down
Dnah1						-7.84	1	-1	12.95	0		Down
Dock10						-8.54	1	-1	15.709	0		Down
Dync1i1						-9.579	1	-1	20.235	0		Down
Dynlrb2						-6.636	1	-1	8.736	0		Down
Eltd1						-11.696	1	-1	31.021	0		Down
Eml1						-6.317	1	-1	7.735	0		Down
Erich5						-6.716	1	-1	8.995	0		Down
F5						-8.509	1	-1	15.585	0		Down
Fam166b						-10.506	1	-1	24.698	0		Down
Fbln1						-7.68	1	-1	12.35	0		Down
Fgd5						-8.92	1	-1	17.305	0		Down
Fli1						-7.533	1	-1	11.808	0		Down
Frem1						-7.372	1	-1	11.229	0		Down
Galnt15						-6.348	1	-1	7.83	0		Down
Ggt6						-6.297	1	-1	7.675	0		Down
Gimap3						-7.922	1	-1	13.261	0		Down
Gja5						-8.06	1	-1	13.791	0		Down
Gm101						-8.65	1	-1	16.165	0		Down
Gm1661						-7.018	1	-1	9.998	0		Down
Gm20755						-8.641	1	-1	16.129	0		Down
Gm4262						-6.834	1	-1	9.384	0		Down
Gm973						-7.263	1	-1	10.847	0		Down
Gng11						-7.005	1	-1	9.954	0		Down
Gpihbp1						-7.619	1	-1	12.124	0		Down
Gpr132						-7.205	1	-1	10.642	0		Down
Gpr171						-6.78	1	-1	9.205	0		Down
Gzma						-6.749	1	-1	9.102	0		Down
Hmcn1						-7.296	1	-1	10.961	0		Down
Hpcal4						-7.664	1	-1	12.289	0		Down
Ifi203,Mndal						-7.036	1	-1	10.062	0		Down
Igfbp2						-7.888	1	-1	13.13	0		Down
Il1a						-6.738	1	-1	9.068	0		Down
Ipcef1						-6.442	1	-1	8.122	0		Down
Itga4						-9.168	1	-1	18.385	0		Down
Itgb2						-6.73	1	-1	9.042	0		Down
Kcne3						-8.905	1	-1	17.244	0		Down
Kcnmb4						-6.46	1	-1	8.177	0		Down
Kctd15						-6.525	1	-1	8.382	0		Down
Kdr						-11.886	1	-1	32.094	0		Down
Kif26b						-6.699	1	-1	8.942	0		Down
Klkb1						-7.246	1	-1	10.785	0		Down
Klrb1f						-5.545	2	-1	15.588	0		Down
Klrk1						-6.605	1	-1	8.637	0		Down
Krt1						-6.857	1	-1	9.46	0		Down
Lat						-6.624	1	-1	8.699	0		Down
Lhb						-7.858	1	-1	13.018	0		Down
Lilrb4						-6.472	1	-1	8.215	0		Down
Ltbp4						-6.365	1	-1	7.882	0		Down
Mapk15						-11.562	1	-1	30.275	0		Down
Mfng						-6.569	1	-1	8.522	0		Down
Mgll						-7.946	1	-1	13.351	0		Down
Mgp						-7.23	1	-1	10.73	0		Down
Ms4a6b						-6.831	1	-1	9.371	0		Down
Ncald						-7.169	1	-1	10.518	0		Down
Notum						-6.328	1	-1	7.768	0		Down
Ntf3						-6.426	1	-1	8.072	0		Down
P2ry10						-9.03	1	-1	17.782	0		Down
Parvb						-9.107	1	-1	18.119	0		Down
Plcb2						-6.391	1	-1	7.964	0		Down
Plin4						-6.69	1	-1	8.912	0		Down
Pmis2						-6.777	1	-1	9.195	0		Down
Postn						-10.4	1	-1	24.167	0		Down
Prox1						-7.734	1	-1	12.551	0		Down
Ptpn20						-6.972	1	-1	9.844	0		Down
Pydc3						-7.879	1	-1	13.098	0		Down
Rcsd1						-8.877	1	-1	17.122	0		Down
Rgs1						-9.919	1	-1	21.826	0		Down
Rgs9						-6.692	1	-1	8.917	0		Down
Robo4						-9.109	1	-1	18.126	0		Down
Rtdr1						-7.459	1	-1	11.541	0		Down
Scn5a						-7.78	1	-1	12.722	0		Down
Serpina12						-6.966	1	-1	9.823	0		Down
Sgip1						-7.446	1	-1	11.496	0		Down
Sla						-6.959	1	-1	9.8	0		Down
Slfn3						-8.52	1	-1	15.628	0		Down
Sox7						-10.449	1	-1	24.414	0		Down
St6galnac3						-6.999	1	-1	9.937	0		Down
St8sia2						-7.73	1	-1	12.537	0		Down
St8sia4						-8.819	1	-1	16.876	0		Down
Stox1						-6.657	1	-1	8.805	0		Down
Stpg1						-8.241	1	-1	14.502	0		Down
Sult1d1						-10.432	1	-1	24.326	0		Down
Syt5						-8.892	1	-1	17.188	0		Down
T2						-7.55	1	-1	11.872	0		Down
Tal1						-9.556	1	-1	20.127	0		Down
Tbx3						-7.4	1	-1	11.331	0		Down
Tcf21						-7.826	1	-1	12.895	0		Down
Tctex1d4						-6.942	1	-1	9.743	0		Down
Tek						-8.12	1	-1	14.028	0		Down
Tekt4						-8.705	1	-1	16.397	0		Down
Tfec						-7.371	1	-1	11.226	0		Down
Tmem100						-8.51	1	-1	15.586	0		Down
Topaz1						-6.797	1	-1	9.262	0		Down
Tsnaxip1						-7.554	1	-1	11.887	0		Down
Ttll9						-6.28	1	-1	7.623	0		Down
Tusc5						-6.655	1	-1	8.797	0		Down
Wdr65						-7.977	1	-1	13.471	0		Down
Wdr93						-6.463	1	-1	8.188	0		Down
Wif1						-9.391	1	-1	19.38	0		Down
Wnk2						-10.259	1	-1	23.469	0		Down
