# Supplementary material for: Differentiation of Club Cells to Alveolar Epithelial Cells In Vitro
Source: Sci Rep. 2017 Jan 27;7:41661. doi: 10.1038/srep41661 (PMC5269679; doi:10.1038/srep41661)
Supplement: Supplementary Table 3 [file srep41661-s4.xls]

## Sheet: Gene_UpD4
Category	Term	Count	%	PValue	Genes	List Total	Pop Hits	Pop Total	Fold Enrichment	Bonferroni	Benjamini	FDR
GOTERM_BP_FAT	GO:0022403~cell cycle phase	27	21.6	2.06037e-17	TTK, ANLN, CEP55, GTSE1, CCNE1, NCAPG, KRT7, BUB1, ASPM, TRIP13, CDCA3, EXO1, KIF11, MKI67, CCNF, POLE, CENPF, CENPE, NDC80, PBK, UBE2C, TACC3, CDC25C, RAD54L, CCNB1, EREG, KIF20B	102	414	13528	8.64962	1.93468e-14	1.93468e-14	3.2292e-14
GOTERM_BP_FAT	GO:0000279~M phase	23	18.4	2.55297e-15	EXO1, KIF11, MKI67, CCNF, CENPF, TTK, NDC80, CENPE, ANLN, PBK, CEP55, TACC3, UBE2C, CDC25C, RAD54L, CCNB1, EREG, NCAPG, KIF20B, BUB1, ASPM, CDCA3, TRIP13	102	329	13528	9.27183	2.39775e-12	1.19882e-12	3.9968e-12
GOTERM_BP_FAT	GO:0022402~cell cycle process	28	22.4	4.4848e-15	TTK, ANLN, CEP55, GTSE1, CCNE1, NCAPG, KRT7, BUB1, ASPM, TRIP13, CDCA3, EXO1, KIF11, MKI67, CCNF, POLE, CENPF, CENPE, NDC80, PBK, UBE2C, TACC3, CDC25C, RAD54L, CCNB1, EREG, PSME2, KIF20B	102	565	13528	6.57269	4.17e-12	1.39e-12	6.9611e-12
GOTERM_BP_FAT	GO:0007049~cell cycle	31	24.8	2.82914e-14	E2F8, TTK, ANLN, CEP55, GTSE1, CCNE1, NCAPG, KRT7, BUB1, ASPM, TRIP13, CDCA3, EXO1, KIF11, MKI67, CCNF, PSRC1, POLE, CENPF, CENPE, NDC80, PBK, UBE2C, TACC3, CDC25C, RAD54L, ESCO2, CCNB1, EREG, PSME2, KIF20B	102	776	13528	5.29826	2.65837e-11	6.64591e-12	4.43756e-11
GOTERM_BP_FAT	GO:0000278~mitotic cell cycle	21	16.8	2.91152e-12	KIF11, CCNF, POLE, CENPF, TTK, NDC80, CENPE, ANLN, PBK, CEP55, UBE2C, CDC25C, GTSE1, CCNB1, CCNE1, PSME2, NCAPG, KIF20B, BUB1, ASPM, CDCA3	102	370	13528	7.5275	2.73395e-09	5.46791e-10	4.56327e-09
SP_PIR_KEYWORDS	mitosis	15	12	1.0542e-11	CCNB1, KIF11, NCAPG, CCNF, KIF20B, BUB1, CENPF, ANLN, CENPE, NDC80, CEP55, CDC25C, UBE2C, ASPM, CDCA3	123	183	19235	12.8182	2.08732e-09	2.08732e-09	1.31916e-08
GOTERM_BP_FAT	GO:0000280~nuclear division	16	12.8	7.89773e-11	KIF11, CCNF, CENPF, NDC80, CENPE, ANLN, PBK, CEP55, UBE2C, CDC25C, CCNB1, NCAPG, BUB1, KIF20B, ASPM, CDCA3	102	220	13528	9.64563	7.41597e-08	1.23599e-08	1.23781e-07
GOTERM_BP_FAT	GO:0007067~mitosis	16	12.8	7.89773e-11	KIF11, CCNF, CENPF, NDC80, CENPE, ANLN, PBK, CEP55, UBE2C, CDC25C, CCNB1, NCAPG, BUB1, KIF20B, ASPM, CDCA3	102	220	13528	9.64563	7.41597e-08	1.23599e-08	1.23781e-07
GOTERM_BP_FAT	GO:0000087~M phase of mitotic cell cycle	16	12.8	1.0192e-10	KIF11, CCNF, CENPF, NDC80, CENPE, ANLN, PBK, CEP55, UBE2C, CDC25C, CCNB1, NCAPG, BUB1, KIF20B, ASPM, CDCA3	102	224	13528	9.47339	9.57033e-08	1.36719e-08	1.59739e-07
SP_PIR_KEYWORDS	cell division	16	12.8	1.29013e-10	CCNB1, CCNE1, KIF11, NCAPG, CCNF, KIF20B, BUB1, CENPF, ANLN, CENPE, NDC80, CEP55, CDC25C, UBE2C, ASPM, CDCA3	123	264	19235	9.4777	2.55445e-08	1.27723e-08	1.61438e-07
GOTERM_BP_FAT	GO:0048285~organelle fission	16	12.8	1.39188e-10	KIF11, CCNF, CENPF, NDC80, CENPE, ANLN, PBK, CEP55, UBE2C, CDC25C, CCNB1, NCAPG, BUB1, KIF20B, ASPM, CDCA3	102	229	13528	9.26655	1.30697e-07	1.63372e-08	2.18148e-07
SP_PIR_KEYWORDS	cell cycle	19	15.2	7.40292e-10	KIF11, MKI67, CCNF, E2F8, CENPF, NDC80, CENPE, ANLN, CEP55, UBE2C, CDC25C, ESCO2, CCNB1, CCNE1, NCAPG, BUB1, KIF20B, ASPM, CDCA3	123	461	19235	6.44525	1.46578e-07	4.88593e-08	9.26352e-07
GOTERM_BP_FAT	GO:0051301~cell division	16	12.8	4.63761e-09	CCNB1, CCNE1, KIF11, NCAPG, CCNF, KIF20B, BUB1, CENPF, ANLN, CENPE, NDC80, CEP55, CDC25C, UBE2C, ASPM, CDCA3	102	295	13528	7.19335	4.3547e-06	4.83857e-07	7.26849e-06
SP_PIR_KEYWORDS	phosphoprotein	78	62.4	1.13743e-08	STK35, PRR11, E2F8, NDUFAB1, IQGAP3, TTK, MCM10, ITSN1, CBX8, GTSE1, KIF13A, CCNE1, HEATR5B, PARL, PAK3, HIST1H2BJ, KDM5A, MX1, FRS2, ASPM, CDCA3, KIF11, STC2, NOL8, PTPRN2, POLE, TLE1, PBK, TACC3, PCLO, MIXL1, ESCO2, RELT, FBXO16, TANC2, VAMP1, MELK, HIST1H4K, PPP1R12B, HIST1H2AE, BEX1, ANLN, CEP55, ADAP1, FAM102B, NCAPG, KRT7, BUB1, CHD2, KRT4, HIST1H4I, ETV4, EXOC2, TRIP13, DCTD, EXO1, CENPN, …	123	7263	19235	1.67944	2.25211e-06	5.63027e-07	1.4233e-05
GOTERM_BP_FAT	GO:0010564~regulation of cell cycle process	11	8.8	1.22426e-08	EREG, KIF20B, BUB1, CENPF, TGFA, TTK, ANLN, CENPE, CDC25C, UBE2C, GTSE1	102	114	13528	12.7974	1.14957e-05	1.14958e-06	1.91877e-05
GOTERM_BP_FAT	GO:0051783~regulation of nuclear division	8	6.4	1.80127e-07	EREG, KIF20B, BUB1, CENPF, TGFA, TTK, CENPE, CDC25C	102	56	13528	18.9468	0.000169125	1.53762e-05	0.000282312
GOTERM_BP_FAT	GO:0007088~regulation of mitosis	8	6.4	1.80127e-07	EREG, KIF20B, BUB1, CENPF, TGFA, TTK, CENPE, CDC25C	102	56	13528	18.9468	0.000169125	1.53762e-05	0.000282312
GOTERM_BP_FAT	GO:0007346~regulation of mitotic cell cycle	11	8.8	1.90922e-07	EREG, KIF20B, BUB1, CENPF, TGFA, TTK, ANLN, CENPE, CDC25C, UBE2C, GTSE1	102	152	13528	9.59804	0.000179259	1.49395e-05	0.00029923
GOTERM_BP_FAT	GO:0007017~microtubule-based process	12	9.6	2.83721e-06	KIF13A, KIF11, RNF19A, PSRC1, KIF20B, KIF18B, TTK, CENPE, NDC80, UBE2C, TACC3, GTSE1	102	253	13528	6.29063	0.0026606	0.000204913	0.00444665
GOTERM_CC_FAT	GO:0044427~chromosomal part	14	11.2	4.12876e-06	CENPN, HIST1H4K, MKI67, HIST1H2BG, HIST1H2AE, CENPF, NDC80, CENPE, CBX8, CENPK, NCAPG, HIST1H2BJ, BUB1, CHD2, HIST1H4I	94	386	12782	4.93187	0.000639755	0.000639755	0.00495827
GOTERM_CC_FAT	GO:0043232~intracellular non-membrane-bounded organelle	39	31.2	4.58315e-06	HIST1H4K, HIST1H2AE, TTK, ANLN, CEP55, CBX8, GTSE1, KIF13A, CCNE1, NCAPG, KRT7, HIST1H2BJ, BUB1, CHD2, KRT4, HIST1H4I, KDM5A, PPP2R2B, ETV4, ASPM, CENPN, KIF11, MKI67, EXOSC6, RNF19A, NOL8, HIST1H2BG, PSRC1, CENPF, KIF18B, CENPE, NDC80, CENPK, PCLO, CCNB1, TSC1, SVIL, KRT79, KIF20B, HDAC8	94	2596	12782	2.04282	0.000710137	0.000355132	0.00550393
GOTERM_CC_FAT	GO:0043228~non-membrane-bounded organelle	39	31.2	4.58315e-06	HIST1H4K, HIST1H2AE, TTK, ANLN, CEP55, CBX8, GTSE1, KIF13A, CCNE1, NCAPG, KRT7, HIST1H2BJ, BUB1, CHD2, KRT4, HIST1H4I, KDM5A, PPP2R2B, ETV4, ASPM, CENPN, KIF11, MKI67, EXOSC6, RNF19A, NOL8, HIST1H2BG, PSRC1, CENPF, KIF18B, CENPE, NDC80, CENPK, PCLO, CCNB1, TSC1, SVIL, KRT79, KIF20B, HDAC8	94	2596	12782	2.04282	0.000710137	0.000355132	0.00550393
GOTERM_CC_FAT	GO:0005694~chromosome	15	12	5.50562e-06	CENPN, HIST1H4K, MKI67, HIST1H2BG, HIST1H2AE, CENPF, NDC80, CENPE, CBX8, CENPK, NCAPG, HIST1H2BJ, BUB1, CHD2, HIST1H4I, HDAC8	94	460	12782	4.43409	0.000853009	0.000284417	0.0066117
GOTERM_BP_FAT	GO:0051726~regulation of cell cycle	13	10.4	6.38914e-06	CENPF, TTK, CENPE, ANLN, TACC3, UBE2C, CDC25C, GTSE1, CCNB1, EREG, BUB1, KIF20B, TGFA	102	331	13528	5.20893	0.00598146	0.000428438	0.0100132
GOTERM_CC_FAT	GO:0044430~cytoskeletal part	21	16.8	1.29435e-05	KIF11, RNF19A, PSRC1, CENPF, TTK, KIF18B, CENPE, ANLN, CEP55, GTSE1, CCNB1, KIF13A, CCNE1, TSC1, KRT79, SVIL, KRT7, BUB1, KIF20B, KRT4, ASPM	94	952	12782	2.99953	0.00200425	0.000501439	0.0155432
GOTERM_BP_FAT	GO:0033043~regulation of organelle organization	10	8	3.46761e-05	TSC1, EREG, PSRC1, KIF20B, BUB1, CENPF, TGFA, TTK, CENPE, CDC25C	102	217	13528	6.11186	0.032037	0.00216841	0.0543338
GOTERM_CC_FAT	GO:0015630~microtubule cytoskeleton	15	12	3.99857e-05	KIF11, RNF19A, PSRC1, CENPF, KIF18B, TTK, CENPE, CEP55, GTSE1, CCNB1, KIF13A, CCNE1, BUB1, KIF20B, ASPM	94	549	12782	3.71527	0.00617874	0.00123881	0.0480097
GOTERM_CC_FAT	GO:0000793~condensed chromosome	8	6.4	4.17629e-05	CENPN, MKI67, NCAPG, BUB1, CENPF, CENPE, NDC80, CENPK	94	129	12782	8.43279	0.00645248	0.00107832	0.0501431
SP_PIR_KEYWORDS	kinetochore	6	4.8	4.95163e-05	CENPN, BUB1, CENPF, CENPE, NDC80, CENPK	123	63	19235	14.8935	0.00975656	0.00195897	0.0619437
GOTERM_CC_FAT	GO:0000777~condensed chromosome kinetochore	6	4.8	6.18329e-05	CENPN, BUB1, CENPF, CENPE, NDC80, CENPK	94	58	12782	14.0668	0.00953861	0.00136826	0.0742321
GOTERM_BP_FAT	GO:0007094~mitotic cell cycle spindle assembly checkpoint	4	3.2	6.38152e-05	BUB1, CENPF, TTK, CENPE	102	11	13528	48.2282	0.0581642	0.00373827	0.0999703
GOTERM_BP_FAT	GO:0045841~negative regulation of mitotic metaphase/anaphase transition	4	3.2	6.38152e-05	BUB1, CENPF, TTK, CENPE	102	11	13528	48.2282	0.0581642	0.00373827	0.0999703
GOTERM_BP_FAT	GO:0031577~spindle checkpoint	4	3.2	8.46256e-05	BUB1, CENPF, TTK, CENPE	102	12	13528	44.2092	0.0763913	0.00466361	0.132551
GOTERM_BP_FAT	GO:0051784~negative regulation of nuclear division	4	3.2	8.46256e-05	BUB1, CENPF, TTK, CENPE	102	12	13528	44.2092	0.0763913	0.00466361	0.132551
GOTERM_BP_FAT	GO:0045839~negative regulation of mitosis	4	3.2	8.46256e-05	BUB1, CENPF, TTK, CENPE	102	12	13528	44.2092	0.0763913	0.00466361	0.132551
SP_PIR_KEYWORDS	ubl conjugation	14	11.2	9.29708e-05	HIST1H4K, HIST1H2BG, HIST1H2AE, BEX1, CENPE, ANLN, UBE2C, MCM10, CCNB1, HIST1H2BJ, BUB1, HIST1H4I, IKBKB, FRS2, CDCA3	123	588	19235	3.72338	0.0182407	0.00306348	0.116275
GOTERM_CC_FAT	GO:0005819~spindle	8	6.4	9.56841e-05	KIF11, PSRC1, KIF20B, BUB1, CENPF, TTK, CENPE, ASPM	94	147	12782	7.4002	0.0147223	0.00185225	0.11485
GOTERM_CC_FAT	GO:0000779~condensed chromosome, centromeric region	6	4.8	0.000115202	CENPN, BUB1, CENPF, CENPE, NDC80, CENPK	94	66	12782	12.3617	0.0176989	0.00198219	0.138263
GOTERM_BP_FAT	GO:0051325~interphase	7	5.6	0.000139258	CCNB1, CCNE1, KRT7, POLE, CENPF, CDC25C, GTSE1	102	106	13528	8.75842	0.122583	0.00723881	0.218035
UP_SEQ_FEATURE	domain:Kinesin-motor	5	4	0.000160854	KIF13A, KIF11, KIF20B, KIF18B, CENPE	123	43	19113	18.0686	0.0824641	0.0824641	0.233584
GOTERM_CC_FAT	GO:0000776~kinetochore	6	4.8	0.00023917	CENPN, BUB1, CENPF, CENPE, NDC80, CENPK	94	77	12782	10.5957	0.036397	0.00370072	0.286851
GOTERM_BP_FAT	GO:0051276~chromosome organization	13	10.4	0.000258666	HIST1H4K, HIST1H2BG, HIST1H2AE, CENPF, NDC80, CENPE, CBX8, RAD54L, NCAPG, HIST1H2BJ, CHD2, HIST1H4I, KDM5A, HDAC8	102	485	13528	3.55496	0.215665	0.0127038	0.404637
GOTERM_CC_FAT	GO:0000775~chromosome, centromeric region	7	5.6	0.000282673	CENPN, MKI67, BUB1, CENPF, CENPE, NDC80, CENPK	94	124	12782	7.67622	0.0428743	0.00397576	0.338945
GOTERM_BP_FAT	GO:0007093~mitotic cell cycle checkpoint	5	4	0.000288846	BUB1, CENPF, TTK, CENPE, GTSE1	102	43	13528	15.4218	0.237586	0.0134717	0.451748
GOTERM_CC_FAT	GO:0005856~cytoskeleton	23	18.4	0.000293525	KIF11, RNF19A, PSRC1, CENPF, TTK, KIF18B, CENPE, ANLN, CEP55, PCLO, GTSE1, CCNB1, KIF13A, CCNE1, TSC1, KRT79, SVIL, KRT7, BUB1, KIF20B, KRT4, PPP2R2B, ASPM	94	1381	12782	2.26467	0.0444833	0.00378474	0.351936
SP_PIR_KEYWORDS	chromosomal protein	7	5.6	0.000326312	CENPN, HIST1H4K, HIST1H2BG, HIST1H2AE, HIST1H2BJ, CENPF, CENPK, HIST1H4I	123	145	19235	7.54948	0.0625767	0.009189	0.407559
SP_PIR_KEYWORDS	coiled coil	27	21.6	0.000332062	LRRIQ1, ANLN, CEP55, ITSN1, KIF13A, KRT7, ALS2CR12, KRT4, EXOC2, ASPM, ANGPTL4, TNIP3, TRAF3, KIF11, LEPREL2, NOL8, PSRC1, CENPF, KIF18B, CENPE, NDC80, CENPK, TACC3, TSC1, KRT79, KIF20B, VAMP1	123	2019	19235	2.09129	0.0636436	0.0081862	0.414726
GOTERM_BP_FAT	GO:0007051~spindle organization	5	4	0.000344767	KIF11, TTK, NDC80, UBE2C, TACC3	102	45	13528	14.7364	0.276599	0.0153004	0.538987
GOTERM_BP_FAT	GO:0006333~chromatin assembly or disassembly	7	5.6	0.000372094	HIST1H4K, HIST1H2BG, HIST1H2AE, HIST1H2BJ, CHD2, CBX8, HIST1H4I, HDAC8	102	127	13528	7.31017	0.294932	0.0157591	0.581592
COG_ONTOLOGY	Cell division and chromosome partitioning	6	4.8	0.000392093	KIF13A, CCNE1, KIF20B, CENPE, NDC80, TRAF3	14	106	1950	7.8841	0.00313245	0.00313245	0.214466
GOTERM_BP_FAT	GO:0007010~cytoskeleton organization	12	9.6	0.000401906	KIF11, RNF19A, SVIL, KRT7, PSRC1, TTK, ANLN, NDC80, KRT4, UBE2C, TACC3, PCLO	102	436	13528	3.6503	0.314403	0.0162776	0.628051
UP_SEQ_FEATURE	mutagenesis site	27	21.6	0.000446658	STK35, HIST1H2AE, E2F8, TTK, ANLN, CEP55, ITSN1, ADAP1, PARL, BUB1, MX1, EXO1, CENPN, RAD51AP1, KIF11, RNF19A, PTPRN2, NDC80, TLE1, PBK, UBE2C, CDC25C, RAD54L, PLA2G4C, IKBKB, HDAC8, MELK	123	2045	19113	2.05161	0.212597	0.112643	0.647364
GOTERM_BP_FAT	GO:0030071~regulation of mitotic metaphase/anaphase transition	4	3.2	0.000561091	BUB1, CENPF, TTK, CENPE	102	22	13528	24.1141	0.409634	0.0217195	0.875784
GOTERM_BP_FAT	GO:0065004~protein-DNA complex assembly	6	4.8	0.000587583	HIST1H4K, HIST1H2BG, HIST1H2AE, HIST1H2BJ, CENPF, CENPE, HIST1H4I	102	91	13528	8.74467	0.424147	0.0218342	0.916956
GOTERM_BP_FAT	GO:0000226~microtubule cytoskeleton organization	7	5.6	0.000807141	KIF11, RNF19A, PSRC1, TTK, NDC80, UBE2C, TACC3	102	147	13528	6.31559	0.531496	0.0287409	1.25756
GOTERM_BP_FAT	GO:0010948~negative regulation of cell cycle process	4	3.2	0.000824489	BUB1, CENPF, TTK, CENPE	102	25	13528	21.2204	0.539073	0.0282782	1.28443
SP_PIR_KEYWORDS	cell cycle control	4	3.2	0.000982862	CCNB1, CCNE1, MKI67, CDC25C	123	31	19235	20.1783	0.17692	0.0214013	1.22295
GOTERM_BP_FAT	GO:0051329~interphase of mitotic cell cycle	6	4.8	0.00103086	CCNB1, CCNE1, POLE, CENPF, CDC25C, GTSE1	102	103	13528	7.72587	0.620341	0.0339973	1.60351
UP_SEQ_FEATURE	nucleotide phosphate-binding region:ATP	16	12.8	0.00120761	KIF11, MKI67, STK35, KIF18B, TTK, CENPE, PBK, RAD54L, KIF13A, PAK3, CHD2, BUB1, KIF20B, IKBKB, MELK, TRIP13	123	962	19113	2.58445	0.476105	0.193852	1.74127
GOTERM_BP_FAT	GO:0006259~DNA metabolic process	12	9.6	0.00136732	EXO1, RAD51AP1, NEIL3, KRT7, NOL8, POLE, CENPF, MCM10, CDC25C, RAD54L, ESCO2, TRIP13	102	506	13528	3.14532	0.723291	0.043336	2.12162
GOTERM_CC_FAT	GO:0000922~spindle pole	4	3.2	0.00189507	KIF11, BUB1, CENPF, ASPM	94	34	12782	15.9975	0.254734	0.0223627	2.25227
SP_PIR_KEYWORDS	polymorphism	90	72	0.00194525	APOBEC2, E2F8, IQGAP3, TTK, MCM10, CBX8, LGR5, GTSE1, KIF13A, HEATR5B, PARL, PAK3, GPC6, ALS2CR12, TGFA, MX1, KDM5A, FRS2, ASPM, TNIP3, KLK13, KIF11, LEPREL2, NEIL3, PTPRN2, NOL8, POLE, SYNJ2BP, PBK, TACC3, NDUFA10, UBE2C, PCLO, ESCO2, EFHC2, EREG, RELT, FBXO16, NPPB, MELK, LRRIQ1, HIST1H4K, ALDH18A1, PPP1R12B, BEX1, ANLN, CEP55, ADAP1, NCAPG, KRT7, MSLN, BUB1, CHD2, TBC1D7, KRT4, HIST1H4I, PPP2R…	123	11550	19235	1.21856	0.319913	0.0378197	2.40708
GOTERM_MF_FAT	GO:0003777~microtubule motor activity	5	4	0.00206924	KIF13A, KIF11, KIF20B, KIF18B, CENPE	92	77	12983	9.16361	0.390466	0.390466	2.63649
INTERPRO	IPR019821:Kinesin, motor region, conserved site	4	3.2	0.00266655	KIF13A, KIF11, KIF18B, CENPE	111	42	16659	14.2934	0.507164	0.507164	3.43995
INTERPRO	IPR001752:Kinesin, motor region	4	3.2	0.00266655	KIF13A, KIF11, KIF18B, CENPE	111	42	16659	14.2934	0.507164	0.507164	3.43995
INTERPRO	IPR007125:Histone core	4	3.2	0.00324914	HIST1H4K, HIST1H2BG, HIST1H2AE, HIST1H2BJ, HIST1H4I	111	45	16659	13.3405	0.577862	0.350279	4.17682
GOTERM_CC_FAT	GO:0000785~chromatin	7	5.6	0.00335913	HIST1H4K, HIST1H2BG, HIST1H2AE, HIST1H2BJ, CHD2, CENPF, CBX8, HIST1H4I	94	200	12782	4.75926	0.406395	0.0365676	3.96034
SP_PIR_KEYWORDS	nucleosome core	4	3.2	0.0034971	HIST1H4K, HIST1H2BG, HIST1H2AE, HIST1H2BJ, HIST1H4I	123	48	19235	13.0318	0.500246	0.0611112	4.28902
INTERPRO	IPR004367:Cyclin, C-terminal	3	2.4	0.00373315	CCNB1, CCNE1, CCNF	111	14	16659	32.1602	0.628845	0.281348	4.78504
GOTERM_BP_FAT	GO:0001556~oocyte maturation	3	2.4	0.00408018	CCNB1, EREG, TRIP13	102	13	13528	30.6063	0.978488	0.120121	6.20693
SP_PIR_KEYWORDS	atp-binding	18	14.4	0.00422954	ALDH18A1, KIF11, MKI67, STK35, KIF18B, TTK, CENPE, PBK, UBE2C, RAD54L, KIF13A, PAK3, CHD2, BUB1, KIF20B, IKBKB, MELK, TRIP13	123	1326	19235	2.12283	0.567955	0.067546	5.16559
SMART	SM00129:KISc	4	3.2	0.00439913	KIF13A, KIF11, KIF18B, CENPE	73	42	9079	11.8447	0.297217	0.297217	4.57895
SP_PIR_KEYWORDS	nucleotide-binding	21	16.8	0.00460608	ALDH18A1, KIF11, MKI67, STK35, TTK, KIF18B, CENPE, PBK, UBE2C, RAD54L, RAB40B, KIF13A, PAK3, CHD2, BUB1, KIF20B, RAB38, IKBKB, MX1, MELK, TRIP13	123	1686	19235	1.94782	0.599127	0.067901	5.61336
GOTERM_BP_FAT	GO:0000075~cell cycle checkpoint	5	4	0.00476144	BUB1, CENPF, TTK, CENPE, GTSE1	102	91	13528	7.28722	0.988686	0.134606	7.20747
SP_PIR_KEYWORDS	nucleus	41	32.8	0.00476709	HIST1H4K, STK35, E2F8, HIST1H2AE, BEX1, ANLN, MCM10, CBX8, ADAP1, CCNE1, PARL, NCAPG, HIST1H2BJ, BUB1, CHD2, KDM5A, HIST1H4I, ETV4, ASPM, EXO1, CENPN, RAD51AP1, MKI67, EXOSC6, NOL8, HIST1H2BG, NEIL3, POLE, CCNF, CENPF, NDC80, TLE1, CDC25C, CENPK, RAD54L, MIXL1, ERGIC2, ESCO2, CCNB1, KIF20B, HDAC8, ZFHX3	123	4283	19235	1.497	0.611764	0.0653485	5.80423
GOTERM_BP_FAT	GO:0051640~organelle localization	5	4	0.00494979	CENPF, CENPE, NDC80, TACC3, ASPM	102	92	13528	7.20801	0.990528	0.135502	7.48232
GOTERM_BP_FAT	GO:0008283~cell proliferation	10	8	0.00526648	MKI67, EREG, E2F8, BUB1, CENPF, TGFA, CDC25C, TACC3, FRS2, ASPM	102	436	13528	3.04191	0.992975	0.139508	7.94273
GOTERM_BP_FAT	GO:0007052~mitotic spindle organization	3	2.4	0.00543942	KIF11, TTK, NDC80	102	15	13528	26.5255	0.994033	0.139838	8.19325
INTERPRO	IPR009072:Histone-fold	4	3.2	0.00544098	HIST1H4K, HIST1H2BG, HIST1H2AE, HIST1H2BJ, HIST1H4I	111	54	16659	11.1171	0.764442	0.303334	6.90279
GOTERM_BP_FAT	GO:0007126~meiosis	5	4	0.00618571	EXO1, MKI67, EREG, RAD54L, TRIP13	102	98	13528	6.76671	0.997051	0.153351	9.26702
GOTERM_BP_FAT	GO:0051327~M phase of meiotic cell cycle	5	4	0.00618571	EXO1, MKI67, EREG, RAD54L, TRIP13	102	98	13528	6.76671	0.997051	0.153351	9.26702
UP_SEQ_FEATURE	sequence variant	91	72.8	0.00649776	APOBEC2, E2F8, IQGAP3, TTK, MCM10, CBX8, LGR5, GTSE1, KIF13A, HEATR5B, PARL, PAK3, GPC6, ALS2CR12, TGFA, MX1, KDM5A, FRS2, ASPM, TNIP3, KLK13, KIF11, LEPREL2, NEIL3, PTPRN2, NOL8, POLE, SYNJ2BP, PBK, TACC3, NDUFA10, UBE2C, PCLO, ESCO2, EFHC2, EREG, RELT, FBXO16, NPPB, MELK, LRRIQ1, HIST1H4K, ALDH18A1, PPP1R12B, BEX1, ANLN, CEP55, ADAP1, NCAPG, KRT7, MSLN, BUB1, CHD2, TBC1D7, KRT4, HIST1H4I, PPP2R…	123	11992	19113	1.17916	0.969427	0.581849	9.04166
GOTERM_BP_FAT	GO:0051321~meiotic cell cycle	5	4	0.00663934	EXO1, MKI67, EREG, RAD54L, TRIP13	102	100	13528	6.63137	0.998079	0.159496	9.91395
SP_PIR_KEYWORDS	acetylation	28	22.4	0.00725337	HIST1H4K, HIST1H2AE, NDUFAB1, ANLN, CBX8, ITSN1, ADAP1, PAK3, KRT7, HIST1H2BJ, ALS2CR12, MX1, HIST1H4I, EXOC2, TRIP13, EXO1, RAD51AP1, KIF11, MKI67, HIST1H2BG, PTPRN2, CENPF, PBK, NDUFA10, UBE2C, CCNB1, SLC16A2, PSME2, IKBKB	123	2635	19235	1.66175	0.763404	0.0916209	8.70687
UP_SEQ_FEATURE	cross-link:Glycyl lysine isopeptide (Lys-Gly) (interchain with G-Cter in ubiquitin)	6	4.8	0.00904009	HIST1H2BG, HIST1H2AE, HIST1H2BJ, CENPE, IKBKB, MCM10	123	199	19113	4.68513	0.992237	0.621556	12.3674
SP_PIR_KEYWORDS	motor protein	5	4	0.00998343	KIF13A, KIF11, KIF20B, KIF18B, CENPE	123	132	19235	5.92356	0.862846	0.116767	11.7992
GOTERM_BP_FAT	GO:0007018~microtubule-based movement	5	4	0.0101315	KIF13A, KIF11, KIF20B, KIF18B, CENPE	102	113	13528	5.86847	0.99993	0.227739	14.7515
GOTERM_BP_FAT	GO:0048599~oocyte development	3	2.4	0.0105669	CCNB1, EREG, TRIP13	102	21	13528	18.9468	0.999953	0.230876	15.3374
GOTERM_CC_FAT	GO:0000786~nucleosome	4	3.2	0.0108083	HIST1H4K, HIST1H2BG, HIST1H2AE, HIST1H2BJ, HIST1H4I	94	63	12782	8.63357	0.814444	0.106218	12.235
GOTERM_BP_FAT	GO:0006323~DNA packaging	5	4	0.011406	HIST1H4K, NCAPG, HIST1H2BG, HIST1H2AE, HIST1H2BJ, HIST1H4I	102	117	13528	5.66784	0.999979	0.241338	16.4556
GOTERM_BP_FAT	GO:0051130~positive regulation of cellular component organization	6	4.8	0.0114408	TSC1, EREG, PSRC1, TGFA, CENPE, WNT7A	102	181	13528	4.39649	0.99998	0.236713	16.5018
GOTERM_BP_FAT	GO:0009994~oocyte differentiation	3	2.4	0.0115675	CCNB1, EREG, TRIP13	102	22	13528	18.0856	0.999982	0.233919	16.6693
KEGG_PATHWAY	hsa04110:Cell cycle	5	4	0.0122794	CCNB1, CCNE1, BUB1, TTK, CDC25C	38	125	5085	5.35263	0.529368	0.529368	11.6847
GOTERM_MF_FAT	GO:0005524~ATP binding	19	15.2	0.0131566	ALDH18A1, KIF11, MKI67, STK35, KIF18B, TTK, CENPE, PBK, NDUFA10, UBE2C, RAD54L, KIF13A, PAK3, CHD2, BUB1, KIF20B, IKBKB, MELK, TRIP13	92	1477	12983	1.81535	0.957799	0.794571	15.7038
GOTERM_BP_FAT	GO:0006260~DNA replication	6	4.8	0.0138786	KRT7, NOL8, POLE, CENPF, MCM10, CDC25C	102	190	13528	4.18824	0.999998	0.268354	19.6712
GOTERM_MF_FAT	GO:0032553~ribonucleotide binding	22	17.6	0.0144532	ALDH18A1, KIF11, MKI67, STK35, TTK, KIF18B, CENPE, PBK, NDUFA10, UBE2C, RAD54L, RAB40B, KIF13A, PAK3, CHD2, BUB1, KIF20B, RAB38, IKBKB, MX1, MELK, TRIP13	92	1836	12983	1.69098	0.969178	0.686464	17.1213
GOTERM_MF_FAT	GO:0032555~purine ribonucleotide binding	22	17.6	0.0144532	ALDH18A1, KIF11, MKI67, STK35, TTK, KIF18B, CENPE, PBK, NDUFA10, UBE2C, RAD54L, RAB40B, KIF13A, PAK3, CHD2, BUB1, KIF20B, RAB38, IKBKB, MX1, MELK, TRIP13	92	1836	12983	1.69098	0.969178	0.686464	17.1213
INTERPRO	IPR003054:Type II keratin	3	2.4	0.0146027	KRT79, KRT7, KRT4	111	28	16659	16.0801	0.979723	0.541433	17.5397
GOTERM_BP_FAT	GO:0051785~positive regulation of nuclear division	3	2.4	0.0148065	EREG, TGFA, CENPE	102	25	13528	15.9153	0.999999	0.278014	20.8477
GOTERM_BP_FAT	GO:0045840~positive regulation of mitosis	3	2.4	0.0148065	EREG, TGFA, CENPE	102	25	13528	15.9153	0.999999	0.278014	20.8477
GOTERM_MF_FAT	GO:0032559~adenyl ribonucleotide binding	19	15.2	0.0149633	ALDH18A1, KIF11, MKI67, STK35, KIF18B, TTK, CENPE, PBK, NDUFA10, UBE2C, RAD54L, KIF13A, PAK3, CHD2, BUB1, KIF20B, IKBKB, MELK, TRIP13	92	1497	12983	1.7911	0.972765	0.593762	17.6729
SP_PIR_KEYWORDS	microtubule	6	4.8	0.0159606	KIF13A, KIF11, KIF20B, KIF18B, CENPE, GTSE1	123	231	19235	4.06187	0.95865	0.170882	18.2358
SP_PIR_KEYWORDS	isopeptide bond	7	5.6	0.0161582	HIST1H4K, HIST1H2BG, HIST1H2AE, HIST1H2BJ, CENPE, IKBKB, MCM10, HIST1H4I	123	319	19235	3.43158	0.960263	0.164055	18.4411
SP_PIR_KEYWORDS	prenylation	5	4	0.0174814	CENPF, CENPE, RAB38, PLA2G4C, RAB40B	123	156	19235	5.01225	0.969558	0.167886	19.8031
GOTERM_MF_FAT	GO:0003774~motor activity	5	4	0.017617	KIF13A, KIF11, KIF20B, KIF18B, CENPE	92	142	12983	4.969	0.985707	0.572414	20.4883
UP_SEQ_FEATURE	site:Stutter	3	2.4	0.0187536	KRT79, KRT7, KRT4	123	33	19113	14.1264	0.99996	0.815125	24.0593
UP_SEQ_FEATURE	region of interest:Nuclear localization	2	1.6	0.0190283	ANLN, NDC80	123	3	19113	103.593	0.999966	0.769688	24.3677
SP_PIR_KEYWORDS	methylation	6	4.8	0.0191135	HIST1H4K, KRT7, HIST1H2BG, HIST1H2AE, HIST1H2BJ, PLA2G4C, HIST1H4I	123	242	19235	3.87724	0.978097	0.173913	21.4543
GOTERM_BP_FAT	GO:0006281~DNA repair	7	5.6	0.0195704	EXO1, RAD51AP1, NEIL3, POLE, RAD54L, ESCO2, TRIP13	102	284	13528	3.26899	1	0.344129	26.6382
INTERPRO	IPR012936:Protein of unknown function DUF1692	2	1.6	0.0196798	ERGIC1, ERGIC2	111	3	16659	100.054	0.994842	0.584327	22.9391
INTERPRO	IPR006671:Cyclin, N-terminal	3	2.4	0.0199665	CCNB1, CCNE1, CCNF	111	33	16659	13.6437	0.995226	0.533978	23.2341
GOTERM_MF_FAT	GO:0003682~chromatin binding	5	4	0.0210837	POLE, CHD2, CENPF, TLE1, CBX8	92	150	12983	4.70399	0.99386	0.572077	24.0325
GOTERM_BP_FAT	GO:0006974~response to DNA damage stimulus	8	6.4	0.0215667	EXO1, RAD51AP1, NEIL3, POLE, RAD54L, ESCO2, GTSE1, TRIP13	102	373	13528	2.84456	1	0.365519	28.9447
GOTERM_BP_FAT	GO:0051382~kinetochore assembly	2	1.6	0.0222328	CENPF, CENPE	102	3	13528	88.4183	1	0.36806	29.6991
GOTERM_BP_FAT	GO:0045786~negative regulation of cell cycle	4	3.2	0.0226509	BUB1, CENPF, TTK, CENPE	102	81	13528	6.5495	1	0.367288	30.1687
GOTERM_BP_FAT	GO:0007059~chromosome segregation	4	3.2	0.0226509	NCAPG, CENPF, CENPE, NDC80	102	81	13528	6.5495	1	0.367288	30.1687
GOTERM_MF_FAT	GO:0017076~purine nucleotide binding	22	17.6	0.0227303	ALDH18A1, KIF11, MKI67, STK35, TTK, KIF18B, CENPE, PBK, NDUFA10, UBE2C, RAD54L, RAB40B, KIF13A, PAK3, CHD2, BUB1, KIF20B, RAB38, IKBKB, MX1, MELK, TRIP13	92	1918	12983	1.61868	0.995894	0.543896	25.6645
GOTERM_BP_FAT	GO:0006325~chromatin organization	8	6.4	0.022995	HIST1H4K, HIST1H2BG, HIST1H2AE, HIST1H2BJ, CHD2, CBX8, KDM5A, HIST1H4I, HDAC8	102	378	13528	2.80693	1	0.36561	30.553
GOTERM_BP_FAT	GO:0010639~negative regulation of organelle organization	4	3.2	0.0233865	BUB1, CENPF, TTK, CENPE	102	82	13528	6.46963	1	0.364591	30.988
GOTERM_BP_FAT	GO:0010638~positive regulation of organelle organization	4	3.2	0.0241351	EREG, PSRC1, TGFA, CENPE	102	83	13528	6.39168	1	0.367968	31.8124
SP_PIR_KEYWORDS	centromere	3	2.4	0.024173	CENPN, CENPE, CENPK	123	38	19235	12.346	0.992133	0.206035	26.3761
GOTERM_MF_FAT	GO:0030554~adenyl nucleotide binding	19	15.2	0.0242403	ALDH18A1, KIF11, MKI67, STK35, KIF18B, TTK, CENPE, PBK, NDUFA10, UBE2C, RAD54L, KIF13A, PAK3, CHD2, BUB1, KIF20B, IKBKB, MELK, TRIP13	92	1577	12983	1.70024	0.997162	0.519583	27.1324
GOTERM_CC_FAT	GO:0032993~protein-DNA complex	4	3.2	0.0247261	HIST1H4K, HIST1H2BG, HIST1H2AE, HIST1H2BJ, HIST1H4I	94	86	12782	6.32459	0.979364	0.215372	25.9684
INTERPRO	IPR013763:Cyclin-related	3	2.4	0.0247595	CCNB1, CCNE1, CCNF	111	37	16659	12.1687	0.998698	0.564161	28.0128
GOTERM_BP_FAT	GO:0006334~nucleosome assembly	4	3.2	0.0248965	HIST1H4K, HIST1H2BG, HIST1H2AE, HIST1H2BJ, HIST1H4I	102	84	13528	6.31559	1	0.371357	32.6415
GOTERM_BP_FAT	GO:0021987~cerebral cortex development	3	2.4	0.0250741	TSC1, LRP8, TACC3	102	33	13528	12.057	1	0.367803	32.8335
GOTERM_BP_FAT	GO:0030900~forebrain development	5	4	0.0270294	TSC1, LRP8, TACC3, FRS2, ASPM	102	152	13528	4.36275	1	0.384593	34.914
GOTERM_BP_FAT	GO:0031497~chromatin assembly	4	3.2	0.0272581	HIST1H4K, HIST1H2BG, HIST1H2AE, HIST1H2BJ, HIST1H4I	102	87	13528	6.09781	1	0.381568	35.1533
GOTERM_MF_FAT	GO:0001883~purine nucleoside binding	19	15.2	0.027749	ALDH18A1, KIF11, MKI67, STK35, KIF18B, TTK, CENPE, PBK, NDUFA10, UBE2C, RAD54L, KIF13A, PAK3, CHD2, BUB1, KIF20B, IKBKB, MELK, TRIP13	92	1601	12983	1.67475	0.9988	0.52636	30.4409
INTERPRO	IPR006670:Cyclin	3	2.4	0.02863	CCNB1, CCNE1, CCNF	111	40	16659	11.2561	0.999546	0.574843	31.6697
GOTERM_MF_FAT	GO:0001882~nucleoside binding	19	15.2	0.0294814	ALDH18A1, KIF11, MKI67, STK35, KIF18B, TTK, CENPE, PBK, NDUFA10, UBE2C, RAD54L, KIF13A, PAK3, CHD2, BUB1, KIF20B, IKBKB, MELK, TRIP13	92	1612	12983	1.66332	0.999217	0.510906	32.0228
GOTERM_BP_FAT	GO:0000070~mitotic sister chromatid segregation	3	2.4	0.02949	NCAPG, CENPE, NDC80	102	36	13528	11.0523	1	0.400134	37.4465
GOTERM_BP_FAT	GO:0001547~antral ovarian follicle growth	2	1.6	0.0295344	CCNE1, EREG	102	4	13528	66.3137	1	0.395099	37.4913
GOTERM_BP_FAT	GO:0051383~kinetochore organization	2	1.6	0.0295344	CENPF, CENPE	102	4	13528	66.3137	1	0.395099	37.4913
INTERPRO	IPR008271:Serine/threonine protein kinase, active site	7	5.6	0.0299586	PAK3, STK35, BUB1, TTK, PBK, IKBKB, MELK	111	354	16659	2.9677	0.999684	0.553376	32.8848
GOTERM_BP_FAT	GO:0044093~positive regulation of molecular function	10	8	0.0309	CCNB1, TSC1, EREG, PSME2, TGFA, LRP8, CENPE, IKBKB, UBE2C, FRS2	102	586	13528	2.26327	1	0.403733	38.8557
GOTERM_BP_FAT	GO:0000819~sister chromatid segregation	3	2.4	0.031026	NCAPG, CENPE, NDC80	102	37	13528	10.7536	1	0.399659	38.9802
INTERPRO	IPR017441:Protein kinase, ATP binding site	8	6.4	0.0311633	PAK3, STK35, BUB1, TTK, RAB38, PBK, IKBKB, MELK	111	455	16659	2.63879	0.999773	0.533594	33.9694
GOTERM_CC_FAT	GO:0031981~nuclear lumen	18	14.4	0.0313318	HIST1H4K, MKI67, EXOSC6, NOL8, POLE, E2F8, CENPF, TLE1, UBE2C, CDC25C, MCM10, CCNB1, CCNE1, KIF20B, HIST1H4I, KDM5A, ZFHX3, HDAC8, ETV4	94	1450	12782	1.68801	0.992803	0.251919	31.7707
GOTERM_BP_FAT	GO:0034622~cellular macromolecular complex assembly	7	5.6	0.0317653	HIST1H4K, HIST1H2BG, HIST1H2AE, HIST1H2BJ, CENPF, ANLN, CENPE, HIST1H4I	102	318	13528	2.91947	1	0.401756	39.7059
GOTERM_BP_FAT	GO:0034728~nucleosome organization	4	3.2	0.0323278	HIST1H4K, HIST1H2BG, HIST1H2AE, HIST1H2BJ, HIST1H4I	102	93	13528	5.70441	1	0.402074	40.2525
GOTERM_BP_FAT	GO:0048477~oogenesis	3	2.4	0.0325931	CCNB1, EREG, TRIP13	102	38	13528	10.4706	1	0.399551	40.5087
GOTERM_MF_FAT	GO:0000166~nucleotide binding	24	19.2	0.0343773	ALDH18A1, KIF11, MKI67, NOL8, STK35, POLE, TTK, KIF18B, CENPE, PBK, NDUFA10, UBE2C, RAD54L, RAB40B, KIF13A, PAK3, CHD2, BUB1, KIF20B, RAB38, MX1, IKBKB, MELK, TRIP13	92	2245	12983	1.50863	0.999766	0.532364	36.3157
KEGG_PATHWAY	hsa05322:Systemic lupus erythematosus	4	3.2	0.0344896	HIST1H4K, HIST1H2BG, HIST1H2AE, HIST1H2BJ, HIST1H4I	38	99	5085	5.4067	0.882463	0.657163	29.7409
SP_PIR_KEYWORDS	serine/threonine-protein kinase	7	5.6	0.034608	PAK3, STK35, BUB1, TTK, PBK, IKBKB, MELK	123	381	19235	2.87316	0.999064	0.271661	35.6435
GOTERM_BP_FAT	GO:0045741~positive regulation of epidermal growth factor receptor activity	2	1.6	0.0367821	EREG, TGFA	102	5	13528	53.051	1	0.433101	44.4203
GOTERM_CC_FAT	GO:0005815~microtubule organizing center	6	4.8	0.0372083	CCNB1, CCNE1, RNF19A, KIF20B, BUB1, CEP55	94	253	12782	3.22479	0.997198	0.278569	36.5789
GOTERM_BP_FAT	GO:0031396~regulation of protein ubiquitination	4	3.2	0.0388213	CCNB1, TSC1, PSME2, UBE2C	102	100	13528	5.3051	1	0.445757	46.2361
INTERPRO	IPR001336:EGF, type 1	2	1.6	0.0389757	EREG, TGFA	111	6	16659	50.027	0.999973	0.58436	40.619
GOTERM_BP_FAT	GO:0007281~germ cell development	4	3.2	0.0397992	CCNB1, EREG, PPP2R2B, TRIP13	102	101	13528	5.25257	1	0.448916	47.0871
SMART	SM00385:CYCLIN	3	2.4	0.0398564	CCNB1, CCNE1, CCNF	73	40	9079	9.32774	0.961373	0.803462	35.1047
SP_PIR_KEYWORDS	cyclin	3	2.4	0.0401083	CCNB1, CCNE1, CCNF	123	50	19235	9.38293	0.999698	0.296998	40.0842
GOTERM_BP_FAT	GO:0043085~positive regulation of catalytic activity	9	7.2	0.0405308	CCNB1, TSC1, EREG, PSME2, TGFA, LRP8, CENPE, UBE2C, FRS2	102	520	13528	2.29548	1	0.44993	47.7154
SP_PIR_KEYWORDS	DNA damage	5	4	0.0416737	EXO1, RAD51AP1, NEIL3, POLE, RAD54L	123	205	19235	3.8142	0.999781	0.296141	41.2956
UP_SEQ_FEATURE	lipid moiety-binding region:S-farnesyl cysteine	3	2.4	0.0420546	CENPF, CENPE, PLA2G4C	123	51	19113	9.1406	1	0.943485	46.452
GOTERM_BP_FAT	GO:0006310~DNA recombination	4	3.2	0.0438355	EXO1, RAD51AP1, RAD54L, TRIP13	102	105	13528	5.05247	1	0.471515	50.4676
GOTERM_BP_FAT	GO:0034508~centromere complex assembly	2	1.6	0.0439761	CENPF, CENPE	102	6	13528	44.2092	1	0.46756	50.5817
GOTERM_BP_FAT	GO:0045859~regulation of protein kinase activity	7	5.6	0.0443906	TSC1, EREG, TGFA, LRP8, CENPE, CDC25C, FRS2	102	345	13528	2.69099	1	0.46581	50.9164
KEGG_PATHWAY	hsa04114:Oocyte meiosis	4	3.2	0.0449549	CCNB1, CCNE1, BUB1, CDC25C	38	110	5085	4.86603	0.939542	0.607519	37.0345
GOTERM_BP_FAT	GO:0021543~pallium development	3	2.4	0.046185	TSC1, LRP8, TACC3	102	46	13528	8.64962	1	0.474547	52.3412
GOTERM_BP_FAT	GO:0003006~reproductive developmental process	6	4.8	0.0464033	CCNB1, CCNE1, EREG, PPP2R2B, WNT7A, TRIP13	102	262	13528	3.03727	1	0.47132	52.5119
GOTERM_BP_FAT	GO:0051302~regulation of cell division	3	2.4	0.0480082	EREG, TGFA, ASPM	102	47	13528	8.46558	1	0.478305	53.7492
GOTERM_CC_FAT	GO:0005874~microtubule	6	4.8	0.049479	KIF13A, KIF11, KIF20B, KIF18B, CENPE, GTSE1	94	274	12782	2.97764	0.999616	0.338981	45.6332
SP_PIR_KEYWORDS	cytoskeleton	9	7.2	0.0495849	CCNB1, RNF19A, SVIL, KIF20B, CENPF, ANLN, CENPE, CEP55, PPP2R2B	123	636	19235	2.21295	0.999958	0.331543	47.0797
GOTERM_BP_FAT	GO:0051651~maintenance of location in cell	3	2.4	0.0498574	NDC80, TACC3, ASPM	102	48	13528	8.28922	1	0.48675	55.1373
GOTERM_BP_FAT	GO:0034621~cellular macromolecular complex subunit organization	7	5.6	0.0508869	HIST1H4K, HIST1H2BG, HIST1H2AE, HIST1H2BJ, CENPF, ANLN, CENPE, HIST1H4I	102	357	13528	2.60054	1	0.489212	55.8931
GOTERM_BP_FAT	GO:0043549~regulation of kinase activity	7	5.6	0.0508869	TSC1, EREG, TGFA, LRP8, CENPE, CDC25C, FRS2	102	357	13528	2.60054	1	0.489212	55.8931
GOTERM_BP_FAT	GO:0000085~G2 phase of mitotic cell cycle	2	1.6	0.051117	CENPF, GTSE1	102	7	13528	37.8936	1	0.486137	56.0604
GOTERM_BP_FAT	GO:0051319~G2 phase	2	1.6	0.051117	CENPF, GTSE1	102	7	13528	37.8936	1	0.486137	56.0604
GOTERM_BP_FAT	GO:0032886~regulation of microtubule-based process	3	2.4	0.051732	PSRC1, CENPE, TACC3	102	49	13528	8.12005	1	0.485747	56.5047
SP_PIR_KEYWORDS	lipoprotein	9	7.2	0.0518555	GPC6, MSLN, CENPF, TGFA, CENPE, RAB38, PLA2G4C, FRS2, RAB40B	123	642	19235	2.19227	0.999974	0.333361	48.6402
GOTERM_CC_FAT	GO:0070013~intracellular organelle lumen	20	16	0.0526817	HIST1H4K, MKI67, EXOSC6, NOL8, POLE, E2F8, NDUFAB1, CENPF, TLE1, NDUFA10, UBE2C, CDC25C, MCM10, CCNB1, CCNE1, KIF20B, HIST1H4I, KDM5A, ZFHX3, HDAC8, ETV4	94	1779	12782	1.52871	0.999773	0.342579	47.7928
PIR_SUPERFAMILY	PIRSF002282:cytoskeletal keratin	3	2.4	0.0528193	KRT79, KRT7, KRT4	46	61	7396	7.90734	0.940501	0.940501	40.9758
GOTERM_CC_FAT	GO:0005654~nucleoplasm	12	9.6	0.054905	CCNB1, CCNE1, HIST1H4K, E2F8, POLE, KIF20B, TLE1, MCM10, CDC25C, UBE2C, HIST1H4I, ZFHX3, HDAC8	94	882	12782	1.85005	0.999842	0.340848	49.2454
GOTERM_BP_FAT	GO:0006793~phosphorus metabolic process	13	10.4	0.0583126	PAK3, PTPRN2, STK35, NDUFAB1, BUB1, TGFA, TTK, PBK, IKBKB, CDC25C, NDUFA10, FRS2, MELK	102	973	13528	1.772	1	0.523995	61.002
GOTERM_BP_FAT	GO:0006796~phosphate metabolic process	13	10.4	0.0583126	PAK3, PTPRN2, STK35, NDUFAB1, BUB1, TGFA, TTK, PBK, IKBKB, CDC25C, NDUFA10, FRS2, MELK	102	973	13528	1.772	1	0.523995	61.002
UP_SEQ_FEATURE	propeptide:Removed in mature form	5	4	0.0592169	EREG, GPC6, MSLN, TGFA, PLA2G4C	123	229	19113	3.3928	1	0.973448	58.8275
GOTERM_BP_FAT	GO:0042325~regulation of phosphorylation	8	6.4	0.0596355	TSC1, EREG, TGFA, TTK, LRP8, CENPE, CDC25C, FRS2	102	466	13528	2.27687	1	0.527553	61.8518
GOTERM_BP_FAT	GO:0051338~regulation of transferase activity	7	5.6	0.0597923	TSC1, EREG, TGFA, LRP8, CENPE, CDC25C, FRS2	102	372	13528	2.49568	1	0.523947	61.9514
UP_SEQ_FEATURE	region of interest:Linker 12	3	2.4	0.0630615	KRT79, KRT7, KRT4	123	64	19113	7.28392	1	0.969342	61.2069
UP_SEQ_FEATURE	region of interest:Coil 2	3	2.4	0.0630615	KRT79, KRT7, KRT4	123	64	19113	7.28392	1	0.969342	61.2069
GOTERM_CC_FAT	GO:0043233~organelle lumen	20	16	0.0636257	HIST1H4K, MKI67, EXOSC6, NOL8, POLE, E2F8, NDUFAB1, CENPF, TLE1, NDUFA10, UBE2C, CDC25C, MCM10, CCNB1, CCNE1, KIF20B, HIST1H4I, KDM5A, ZFHX3, HDAC8, ETV4	94	1820	12782	1.49427	0.999962	0.370713	54.5926
GOTERM_CC_FAT	GO:0000940~outer kinetochore of condensed chromosome	2	1.6	0.0636283	CENPF, CENPE	94	9	12782	30.2175	0.999962	0.357924	54.5941
GOTERM_BP_FAT	GO:0043087~regulation of GTPase activity	4	3.2	0.0643874	TSC1, ALS2CR12, TBC1D7, ADAP1	102	123	13528	4.31309	1	0.546637	64.7637
PIR_SUPERFAMILY	PIRSF001771:cyclin, A/B/D/E types	2	1.6	0.0649713	CCNB1, CCNE1	46	11	7396	29.2332	0.969598	0.825639	47.9351
SP_PIR_KEYWORDS	DNA binding	6	4.8	0.0655473	HIST1H4K, HIST1H2BG, HIST1H2AE, POLE, HIST1H2BJ, HIST1H4I, ZFHX3	123	340	19235	2.75968	0.999999	0.391743	57.1872
SP_PIR_KEYWORDS	cytoplasm	29	23.2	0.0669431	PPP1R12B, STK35, BEX1, ANLN, CEP55, GTSE1, ADAP1, NCAPG, KRT7, PPP2R2B, MX1, ASPM, CDCA3, TRAF3, EXOSC6, RNF19A, PSRC1, CENPF, CENPE, TACC3, ERGIC2, CCNB1, RELT, TSC1, SVIL, KIF20B, IKBKB, HDAC8, MELK	123	3332	19235	1.36107	0.999999	0.387357	57.9805
GOTERM_CC_FAT	GO:0031966~mitochondrial membrane	7	5.6	0.0672996	ALDH18A1, PARL, NDUFAB1, SYNJ2BP, NDUFA10, VAMP1, PPP2R2B	94	394	12782	2.41587	0.99998	0.362347	56.6866
GOTERM_BP_FAT	GO:0045787~positive regulation of cell cycle	3	2.4	0.0675906	EREG, TGFA, CENPE	102	57	13528	6.98039	1	0.560197	66.6077
UP_SEQ_FEATURE	zinc finger region:C4-type	3	2.4	0.0701089	POLE, PCLO, ADAP1	123	68	19113	6.85545	1	0.970849	65.2395
GOTERM_BP_FAT	GO:0051174~regulation of phosphorus metabolic process	8	6.4	0.0706399	TSC1, EREG, TGFA, TTK, LRP8, CENPE, CDC25C, FRS2	102	485	13528	2.18767	1	0.572269	68.2787
GOTERM_BP_FAT	GO:0019220~regulation of phosphate metabolic process	8	6.4	0.0706399	TSC1, EREG, TGFA, TTK, LRP8, CENPE, CDC25C, FRS2	102	485	13528	2.18767	1	0.572269	68.2787
PIR_SUPERFAMILY	PIRSF001771:Cyclin_A_B_D_E	2	1.6	0.0706689	CCNB1, CCNE1	46	12	7396	26.7971	0.977876	0.71927	50.9368
SP_PIR_KEYWORDS	mitochondrion outer membrane	3	2.4	0.0729204	SYNJ2BP, VAMP1, PPP2R2B	123	70	19235	6.70209	1	0.403667	61.2275
UP_SEQ_FEATURE	region of interest:Coil 1B	3	2.4	0.073725	KRT79, KRT7, KRT4	123	70	19113	6.65958	1	0.967103	67.1537
UP_SEQ_FEATURE	region of interest:Linker 1	3	2.4	0.073725	KRT79, KRT7, KRT4	123	70	19113	6.65958	1	0.967103	67.1537
UP_SEQ_FEATURE	region of interest:Coil 1A	3	2.4	0.073725	KRT79, KRT7, KRT4	123	70	19113	6.65958	1	0.967103	67.1537
GOTERM_CC_FAT	GO:0031974~membrane-enclosed lumen	20	16	0.0744824	HIST1H4K, MKI67, EXOSC6, NOL8, POLE, E2F8, NDUFAB1, CENPF, TLE1, NDUFA10, UBE2C, CDC25C, MCM10, CCNB1, CCNE1, KIF20B, HIST1H4I, KDM5A, ZFHX3, HDAC8, ETV4	94	1856	12782	1.46529	0.999994	0.381151	60.5269
GOTERM_BP_FAT	GO:0016310~phosphorylation	11	8.8	0.0750482	PAK3, STK35, NDUFAB1, BUB1, TGFA, TTK, PBK, IKBKB, NDUFA10, FRS2, MELK	102	800	13528	1.82363	1	0.590718	70.5567
UP_SEQ_FEATURE	region of interest:Rod	3	2.4	0.0755553	KRT79, KRT7, KRT4	123	71	19113	6.56578	1	0.960566	68.0847
INTERPRO	IPR014400:Cyclin, A/B/D/E	2	1.6	0.0764456	CCNB1, CCNE1	111	12	16659	25.0135	1	0.802318	64.7456
GOTERM_BP_FAT	GO:0006302~double-strand break repair	3	2.4	0.0782121	RAD51AP1, RAD54L, TRIP13	102	62	13528	6.41746	1	0.60202	72.0962
GOTERM_BP_FAT	GO:0045742~positive regulation of epidermal growth factor receptor signaling pathway	2	1.6	0.079156	EREG, TGFA	102	11	13528	24.1141	1	0.602212	72.5407
GOTERM_BP_FAT	GO:0051310~metaphase plate congression	2	1.6	0.079156	CENPF, CENPE	102	11	13528	24.1141	1	0.602212	72.5407
UP_SEQ_FEATURE	region of interest:Head	3	2.4	0.0792589	KRT79, KRT7, KRT4	123	73	19113	6.3859	1	0.957387	69.8939
UP_SEQ_FEATURE	domain:IQ 4	2	1.6	0.0798995	IQGAP3, ASPM	123	13	19113	23.9062	1	0.948699	70.197
UP_SEQ_FEATURE	domain:Protein kinase	7	5.6	0.0801278	PAK3, STK35, BUB1, TTK, PBK, IKBKB, MELK	123	469	19113	2.31926	1	0.938746	70.3043
GOTERM_CC_FAT	GO:0005813~centrosome	5	4	0.0805414	CCNB1, CCNE1, RNF19A, KIF20B, CEP55	94	224	12782	3.03524	0.999998	0.393828	63.5209
GOTERM_MF_FAT	GO:0004674~protein serine/threonine kinase activity	7	5.6	0.0812032	PAK3, STK35, BUB1, TTK, PBK, IKBKB, MELK	92	430	12983	2.2973	1	0.81488	66.4595
INTERPRO	IPR018039:Intermediate filament protein, conserved site	3	2.4	0.0819863	KRT79, KRT7, KRT4	111	72	16659	6.25338	1	0.801944	67.4199
INTERPRO	IPR016044:Filament	3	2.4	0.0819863	KRT79, KRT7, KRT4	111	72	16659	6.25338	1	0.801944	67.4199
GOTERM_BP_FAT	GO:0051235~maintenance of location	3	2.4	0.0825988	NDC80, TACC3, ASPM	102	64	13528	6.21691	1	0.614175	74.1063
UP_SEQ_FEATURE	region of interest:Tail	3	2.4	0.0830183	KRT79, KRT7, KRT4	123	75	19113	6.21561	1	0.934617	71.6324
GOTERM_BP_FAT	GO:0007242~intracellular signaling cascade	15	12	0.0832998	HIST1H4K, IQGAP3, NDC80, ITSN1, UBE2C, PCLO, RAB40B, GTSE1, P2RY12, CCNE1, TGFA, RAB38, PLA2G4C, HIST1H4I, IKBKB, FRS2	102	1256	13528	1.58393	1	0.613121	74.4147
INTERPRO	IPR001664:Intermediate filament protein	3	2.4	0.0839446	KRT79, KRT7, KRT4	111	73	16659	6.16772	1	0.787537	68.3193
GOTERM_CC_FAT	GO:0005740~mitochondrial envelope	7	5.6	0.0847538	ALDH18A1, PARL, NDUFAB1, SYNJ2BP, NDUFA10, VAMP1, PPP2R2B	94	419	12782	2.27172	0.999999	0.398551	65.4781
GOTERM_BP_FAT	GO:0031145~anaphase-promoting complex-dependent proteasomal ubiquitin-dependent protein catabolic process	3	2.4	0.0848201	CCNB1, PSME2, UBE2C	102	65	13528	6.12127	1	0.615819	75.0717
GOTERM_BP_FAT	GO:0007292~female gamete generation	3	2.4	0.0848201	CCNB1, EREG, TRIP13	102	65	13528	6.12127	1	0.615819	75.0717
GOTERM_BP_FAT	GO:0021537~telencephalon development	3	2.4	0.0848201	TSC1, LRP8, TACC3	102	65	13528	6.12127	1	0.615819	75.0717
GOTERM_BP_FAT	GO:0045860~positive regulation of protein kinase activity	5	4	0.0856574	EREG, TGFA, LRP8, CENPE, FRS2	102	223	13528	2.97371	1	0.615395	75.4267
GOTERM_BP_FAT	GO:0007096~regulation of exit from mitosis	2	1.6	0.0860366	ANLN, UBE2C	102	12	13528	22.1046	1	0.612941	75.586
GOTERM_BP_FAT	GO:0007143~female meiosis	2	1.6	0.0860366	EREG, TRIP13	102	12	13528	22.1046	1	0.612941	75.586
GOTERM_MF_FAT	GO:0008047~enzyme activator activity	6	4.8	0.0861372	PPP1R12B, IQGAP3, TBC1D7, ITSN1, FRS2, ADAP1	92	335	12983	2.52751	1	0.809097	68.71
KEGG_PATHWAY	hsa04115:p53 signaling pathway	3	2.4	0.0870172	CCNB1, CCNE1, GTSE1	38	68	5085	5.90364	0.996125	0.750509	59.9708
PIR_SUPERFAMILY	PIRSF002050:histone H2B	2	1.6	0.0875585	HIST1H2BG, HIST1H2BJ	46	15	7396	21.4377	0.991476	0.696146	58.945
SP_PIR_KEYWORDS	Intermediate filament	3	2.4	0.0878063	KRT79, KRT7, KRT4	123	78	19235	6.0147	1	0.454776	68.3367
INTERPRO	IPR017442:Serine/threonine protein kinase-related	6	4.8	0.0893461	PAK3, STK35, TTK, PBK, IKBKB, MELK	111	359	16659	2.50832	1	0.787778	70.6828
GOTERM_BP_FAT	GO:0051129~negative regulation of cellular component organization	4	3.2	0.090033	BUB1, CENPF, TTK, CENPE	102	142	13528	3.73598	1	0.626319	77.2065
GOTERM_BP_FAT	GO:0051437~positive regulation of ubiquitin-protein ligase activity during mitotic cell cycle	3	2.4	0.0915912	CCNB1, PSME2, UBE2C	102	68	13528	5.85121	1	0.628876	77.8106
BIOCARTA	h_cd40Pathway:CD40L Signaling Pathway	2	1.6	0.0935436	IKBKB, TRAF3	11	14	1437	18.6623	0.978296	0.978296	59.0631
GOTERM_MF_FAT	GO:0005154~epidermal growth factor receptor binding	2	1.6	0.0938255	EREG, TGFA	92	14	12983	20.1599	1	0.813986	71.9407
GOTERM_BP_FAT	GO:0051656~establishment of organelle localization	3	2.4	0.0938826	CENPF, CENPE, NDC80	102	69	13528	5.76641	1	0.634403	78.6718
GOTERM_BP_FAT	GO:0033674~positive regulation of kinase activity	5	4	0.0944933	EREG, TGFA, LRP8, CENPE, FRS2	102	231	13528	2.87072	1	0.632933	78.896
INTERPRO	IPR000719:Protein kinase, core	7	5.6	0.0953559	PAK3, STK35, BUB1, TTK, PBK, IKBKB, MELK	111	476	16659	2.20707	1	0.790316	73.1203
GOTERM_BP_FAT	GO:0051443~positive regulation of ubiquitin-protein ligase activity	3	2.4	0.0961907	CCNB1, PSME2, UBE2C	102	70	13528	5.68403	1	0.635888	79.5075
GOTERM_BP_FAT	GO:0050678~regulation of epithelial cell proliferation	3	2.4	0.098515	EREG, TGFA, KRT4	102	71	13528	5.60398	1	0.641243	80.3181
GOTERM_BP_FAT	GO:0051439~regulation of ubiquitin-protein ligase activity during mitotic cell cycle	3	2.4	0.098515	CCNB1, PSME2, UBE2C	102	71	13528	5.60398	1	0.641243	80.3181
GOTERM_BP_FAT	GO:0019932~second-messenger-mediated signaling	5	4	0.0990682	P2RY12, HIST1H4K, NDC80, UBE2C, HIST1H4I, PCLO	102	235	13528	2.82186	1	0.639562	80.5065

## Sheet: Gene_UpD7
Category	Term	Count	%	PValue	Genes	List Total	Pop Hits	Pop Total	Fold Enrichment	Bonferroni	Benjamini	FDR
GOTERM_BP_FAT	GO:0022403~cell cycle phase	30	16.0428	1.80032e-15	TTK, ANLN, CEP55, GTSE1, CCNE1, NCAPG, KRT7, BUB1, ASPM, TRIP13, CDCA3, EXO1, TXNL4B, KIF11, MKI67, CCNF, POLE, CENPF, CENPE, NDC80, PBK, UBE2C, TACC3, CDC25C, RAD54L, CCNB1, REC8, EREG, KIF20B, ANAPC7	153	414	13528	6.40712	1.81366e-12	1.81366e-12	2.80886e-12
GOTERM_BP_FAT	GO:0000279~M phase	26	13.9037	3.09009e-14	EXO1, TXNL4B, KIF11, MKI67, CCNF, CENPF, TTK, ANLN, NDC80, CENPE, PBK, CEP55, CDC25C, TACC3, UBE2C, RAD54L, CCNB1, REC8, EREG, NCAPG, KIF20B, BUB1, ANAPC7, ASPM, CDCA3, TRIP13	153	329	13528	6.98746	3.15123e-11	1.57562e-11	4.88942e-11
GOTERM_BP_FAT	GO:0022402~cell cycle process	31	16.5775	8.35626e-13	TTK, ANLN, CEP55, GTSE1, CCNE1, NCAPG, KRT7, BUB1, ASPM, TRIP13, CDCA3, EXO1, TXNL4B, KIF11, MKI67, CCNF, POLE, CENPF, CENPE, NDC80, PBK, UBE2C, TACC3, CDC25C, RAD54L, CCNB1, REC8, EREG, PSME2, KIF20B, ANAPC7	153	565	13528	4.85127	8.53214e-10	2.84405e-10	1.32382e-09
GOTERM_BP_FAT	GO:0007049~cell cycle	35	18.7166	4.49964e-12	E2F8, TTK, ANLN, CEP55, GTSE1, CCNE1, NCAPG, KRT7, BUB1, ASPM, TRIP13, CDCA3, EXO1, TXNL4B, KIF11, MKI67, CCNF, RINT1, PSRC1, POLE, CENPF, CENPE, NDC80, PBK, CDC25C, UBE2C, TACC3, RAD54L, ESCO2, CCNB1, REC8, EREG, PSME2, KIF20B, ANAPC7	153	776	13528	3.98794	4.59411e-09	1.14853e-09	7.12811e-09
GOTERM_BP_FAT	GO:0000278~mitotic cell cycle	23	12.2995	1.54825e-10	TXNL4B, KIF11, CCNF, POLE, CENPF, TTK, NDC80, CENPE, ANLN, PBK, CEP55, UBE2C, CDC25C, GTSE1, CCNB1, CCNE1, PSME2, NCAPG, KIF20B, BUB1, ANAPC7, ASPM, CDCA3	153	370	13528	5.49627	1.58076e-07	3.16153e-08	2.45267e-07
SP_PIR_KEYWORDS	mitosis	16	8.55615	2.24435e-10	CCNB1, KIF11, NCAPG, CCNF, KIF20B, BUB1, CENPF, ANLN, CENPE, NDC80, ANAPC7, CEP55, CDC25C, UBE2C, ASPM, CDCA3	183	183	19235	9.18988	5.5211e-08	5.5211e-08	2.90823e-07
GOTERM_BP_FAT	GO:0007067~mitosis	18	9.62567	4.13785e-10	TXNL4B, KIF11, CCNF, CENPF, NDC80, CENPE, ANLN, PBK, CEP55, UBE2C, CDC25C, CCNB1, NCAPG, BUB1, KIF20B, ANAPC7, ASPM, CDCA3	153	220	13528	7.23422	4.22474e-07	7.04124e-08	6.55499e-07
GOTERM_BP_FAT	GO:0000280~nuclear division	18	9.62567	4.13785e-10	TXNL4B, KIF11, CCNF, CENPF, NDC80, CENPE, ANLN, PBK, CEP55, UBE2C, CDC25C, CCNB1, NCAPG, BUB1, KIF20B, ANAPC7, ASPM, CDCA3	153	220	13528	7.23422	4.22474e-07	7.04124e-08	6.55499e-07
GOTERM_BP_FAT	GO:0000087~M phase of mitotic cell cycle	18	9.62567	5.47336e-10	TXNL4B, KIF11, CCNF, CENPF, NDC80, CENPE, ANLN, PBK, CEP55, UBE2C, CDC25C, CCNB1, NCAPG, BUB1, KIF20B, ANAPC7, ASPM, CDCA3	153	224	13528	7.10504	5.58829e-07	7.98328e-08	8.67065e-07
GOTERM_BP_FAT	GO:0048285~organelle fission	18	9.62567	7.70094e-10	TXNL4B, KIF11, CCNF, CENPF, NDC80, CENPE, ANLN, PBK, CEP55, UBE2C, CDC25C, CCNB1, NCAPG, BUB1, KIF20B, ANAPC7, ASPM, CDCA3	153	229	13528	6.94991	7.86266e-07	9.82832e-08	1.21995e-06
SP_PIR_KEYWORDS	cell cycle	22	11.7647	2.90173e-09	TXNL4B, KIF11, MKI67, RINT1, CCNF, E2F8, CENPF, NDC80, CENPE, ANLN, CEP55, UBE2C, CDC25C, ESCO2, CCNB1, CCNE1, NCAPG, KIF20B, BUB1, ANAPC7, ASPM, CDCA3	183	461	19235	5.01606	7.13824e-07	3.56912e-07	3.76005e-06
SP_PIR_KEYWORDS	cell division	17	9.09091	4.63515e-09	CCNB1, CCNE1, KIF11, NCAPG, CCNF, KIF20B, BUB1, CENPF, ANLN, CENPE, NDC80, ANAPC7, CEP55, CDC25C, UBE2C, ASPM, CDCA3	183	264	19235	6.7684	1.14025e-06	3.80082e-07	6.00622e-06
GOTERM_BP_FAT	GO:0051301~cell division	18	9.62567	3.48654e-08	CENPO, KIF11, CCNF, CENPF, NDC80, CENPE, ANLN, CEP55, UBE2C, CDC25C, CCNB1, CCNE1, NCAPG, BUB1, KIF20B, ANAPC7, ASPM, CDCA3	153	295	13528	5.39501	3.5597e-05	3.95528e-06	5.52323e-05
GOTERM_BP_FAT	GO:0010564~regulation of cell cycle process	11	5.88235	5.97146e-07	EREG, KIF20B, BUB1, CENPF, TGFA, TTK, ANLN, CENPE, CDC25C, UBE2C, GTSE1	153	114	13528	8.53159	0.0006095	6.09667e-05	0.000945967
GOTERM_BP_FAT	GO:0007346~regulation of mitotic cell cycle	12	6.41711	1.11591e-06	TMEM8B, EREG, KIF20B, BUB1, CENPF, TGFA, TTK, ANLN, CENPE, CDC25C, UBE2C, GTSE1	153	152	13528	6.98039	0.0011387	0.000103572	0.00176776
GOTERM_CC_FAT	GO:0044427~chromosomal part	17	9.09091	1.34436e-06	CENPO, CENPN, HIST1H4K, MKI67, HIST1H2BG, HIST1H2AE, CENPF, NDC80, CENPE, CBX8, CENPK, REC8, NCAPG, CDYL2, HIST1H2BJ, BUB1, CHD2, HIST1H4I	128	386	12782	4.39795	0.000228515	0.000228515	0.00164008
GOTERM_BP_FAT	GO:0007088~regulation of mitosis	8	4.27807	2.87876e-06	EREG, KIF20B, BUB1, CENPF, TGFA, TTK, CENPE, CDC25C	153	56	13528	12.6312	0.00293491	0.000244905	0.00456031
GOTERM_BP_FAT	GO:0051783~regulation of nuclear division	8	4.27807	2.87876e-06	EREG, KIF20B, BUB1, CENPF, TGFA, TTK, CENPE, CDC25C	153	56	13528	12.6312	0.00293491	0.000244905	0.00456031
GOTERM_CC_FAT	GO:0005694~chromosome	18	9.62567	2.93997e-06	CENPO, CENPN, HIST1H4K, MKI67, HIST1H2BG, HIST1H2AE, CENPF, NDC80, CENPE, CBX8, CENPK, REC8, NCAPG, CDYL2, HIST1H2BJ, BUB1, CHD2, HIST1H4I, HDAC8	128	460	12782	3.90754	0.000499671	0.000249867	0.00358666
GOTERM_CC_FAT	GO:0000779~condensed chromosome, centromeric region	8	4.27807	3.87645e-06	CENPO, CENPN, REC8, BUB1, CENPF, CENPE, NDC80, CENPK	128	66	12782	12.1042	0.000658781	0.000219642	0.0047291
GOTERM_CC_FAT	GO:0000793~condensed chromosome	10	5.34759	5.33437e-06	CENPO, CENPN, REC8, MKI67, NCAPG, BUB1, CENPF, CENPE, NDC80, CENPK	128	129	12782	7.74104	0.000906434	0.000226686	0.00650765
SP_PIR_KEYWORDS	nucleotide-binding	36	19.2513	7.40133e-06	RNASEL, ALDH18A1, STK35, TTK, OAS2, RAB40B, KIF13A, NLRC5, MAT1A, PAK3, TAP1, CHD2, BUB1, MX1, MX2, TRIP13, GBP7, GBP6, KIF11, MKI67, KIF18B, CENPE, PBK, UBE2C, KIF3C, RAD54L, CDKL1, PYGM, KIF20B, RAB38, IKBKB, ARL4D, GBP3, MELK, GBP2, NMNAT1	183	1686	19235	2.24433	0.00181908	0.00045508	0.00959021
SP_PIR_KEYWORDS	phosphoprotein	98	52.4064	1.34948e-05	STK35, PRR11, IQGAP3, NDUFAB1, TTK, MCM10, CBX8, KIF13A, HIST1H2BJ, RGN, MX1, MX2, FRS2, ASPM, CDCA3, STC2, PTPRN2, POLE, TACC3, ESCO2, REC8, TANC2, VAMP1, NMNAT1, HIST1H4K, CCDC12, BEX1, ANLN, TAGLN3, ADAP1, ARG1, FAM102B, HNMT, NDRG3, HIST1H4I, MKI67, NDC80, KIF3C, PDE7B, IKBKB, PLA2G4C, HDAC8, ZFHX3, HTATIP2, CPEB3, E2F8, GTSE1, DNAJC17, CCNE1, ST6GALNAC4, HEATR5B, PARL, PAK3, KDM5A, PURG, KIF…	183	7263	19235	1.41824	0.00331423	0.000663727	0.0174851
GOTERM_BP_FAT	GO:0051726~regulation of cell cycle	15	8.02139	2.17237e-05	RINT1, CENPF, TTK, CENPE, ANLN, TACC3, UBE2C, CDC25C, GTSE1, CCNB1, TMEM8B, EREG, BUB1, KIF20B, TGFA	153	331	13528	4.00687	0.0219359	0.00170471	0.0344082
GOTERM_CC_FAT	GO:0000777~condensed chromosome kinetochore	7	3.74332	2.26625e-05	CENPO, CENPN, BUB1, CENPF, CENPE, NDC80, CENPK	128	58	12782	12.052	0.00384525	0.000770236	0.0276443
SP_PIR_KEYWORDS	kinetochore	7	3.74332	2.87027e-05	CENPO, CENPN, BUB1, CENPF, CENPE, NDC80, CENPK	183	63	19235	11.6788	0.0070361	0.00117614	0.0371866
GOTERM_CC_FAT	GO:0000775~chromosome, centromeric region	9	4.81283	3.19689e-05	CENPO, CENPN, REC8, MKI67, BUB1, CENPF, CENPE, NDC80, CENPK	128	124	12782	7.24786	0.00542006	0.000905391	0.0389946
INTERPRO	IPR003191:Guanylate-binding protein, C-terminal	4	2.13904	3.36233e-05	GBP7, GBP6, GBP3, GBP2	168	7	16659	56.6633	0.0123306	0.0123306	0.0463372
PIR_SUPERFAMILY	PIRSF005552:guanine nucleotide-binding protein 1	4	2.13904	3.54368e-05	GBP7, GBP6, GBP3, GBP2	77	7	7396	54.8868	0.00307831	0.00307831	0.038292
UP_SEQ_FEATURE	domain:Kinesin-motor	6	3.20856	5.31948e-05	KIF13A, KIF11, KIF20B, KIF18B, CENPE, KIF3C	183	43	19113	14.5734	0.0348084	0.0348084	0.0796567
GOTERM_MF_FAT	GO:0032555~purine ribonucleotide binding	37	19.7861	5.44004e-05	RNASEL, ALDH18A1, STK35, TTK, OAS2, RAB40B, KIF13A, NLRC5, MAT1A, PAK3, TAP1, CHD2, BUB1, MX1, MX2, TRIP13, GBP7, ALPK1, GBP6, KIF11, MKI67, KIF18B, CENPE, PBK, UBE2C, KIF3C, RAD54L, CDKL1, PYGM, KIF20B, RAB38, IKBKB, ARL4D, GBP3, MELK, GBP2, NMNAT1	133	1836	12983	1.96722	0.0168836	0.0168836	0.0731407
GOTERM_MF_FAT	GO:0032553~ribonucleotide binding	37	19.7861	5.44004e-05	RNASEL, ALDH18A1, STK35, TTK, OAS2, RAB40B, KIF13A, NLRC5, MAT1A, PAK3, TAP1, CHD2, BUB1, MX1, MX2, TRIP13, GBP7, ALPK1, GBP6, KIF11, MKI67, KIF18B, CENPE, PBK, UBE2C, KIF3C, RAD54L, CDKL1, PYGM, KIF20B, RAB38, IKBKB, ARL4D, GBP3, MELK, GBP2, NMNAT1	133	1836	12983	1.96722	0.0168836	0.0168836	0.0731407
GOTERM_MF_FAT	GO:0017076~purine nucleotide binding	38	20.3209	5.8728e-05	STEAP4, RNASEL, ALDH18A1, STK35, TTK, OAS2, RAB40B, KIF13A, NLRC5, MAT1A, PAK3, TAP1, CHD2, BUB1, MX1, MX2, TRIP13, GBP7, ALPK1, GBP6, KIF11, MKI67, KIF18B, CENPE, PBK, UBE2C, KIF3C, RAD54L, CDKL1, PYGM, KIF20B, RAB38, IKBKB, ARL4D, GBP3, MELK, GBP2, NMNAT1	133	1918	12983	1.93401	0.0182145	0.0091491	0.078957
GOTERM_CC_FAT	GO:0000776~kinetochore	7	3.74332	0.000113825	CENPO, CENPN, BUB1, CENPF, CENPE, NDC80, CENPK	128	77	12782	9.07812	0.0191654	0.00276067	0.138776
GOTERM_BP_FAT	GO:0007017~microtubule-based process	12	6.41711	0.000133732	KIF13A, KIF11, PSRC1, KIF20B, KIF18B, TTK, CENPE, NDC80, UBE2C, TACC3, KIF3C, GTSE1	153	253	13528	4.19375	0.127637	0.00970611	0.211642
INTERPRO	IPR015894:Guanylate-binding protein, N-terminal	4	2.13904	0.000153891	GBP7, GBP6, GBP3, GBP2	168	11	16659	36.0584	0.0552076	0.0279957	0.211918
GOTERM_MF_FAT	GO:0000166~nucleotide binding	41	21.9251	0.000158605	STEAP4, RNASEL, ALDH18A1, CPEB3, STK35, TTK, OAS2, RAB40B, KIF13A, NLRC5, MAT1A, PAK3, TAP1, BUB1, CHD2, MX1, MX2, TRIP13, GBP7, ALPK1, GBP6, KIF11, MKI67, NOL8, POLE, KIF18B, CENPE, PBK, UBE2C, KIF3C, RAD54L, CDKL1, PYGM, KIF20B, RAB38, IKBKB, ARL4D, GBP3, MELK, GBP2, NMNAT1	133	2245	12983	1.78275	0.0484351	0.0164129	0.213105
GOTERM_BP_FAT	GO:0045841~negative regulation of mitotic metaphase/anaphase transition	4	2.13904	0.000214791	BUB1, CENPF, TTK, CENPE	153	11	13528	32.1521	0.196939	0.0145153	0.33972
GOTERM_BP_FAT	GO:0007094~mitotic cell cycle spindle assembly checkpoint	4	2.13904	0.000214791	BUB1, CENPF, TTK, CENPE	153	11	13528	32.1521	0.196939	0.0145153	0.33972
GOTERM_BP_FAT	GO:0031577~spindle checkpoint	4	2.13904	0.000284031	BUB1, CENPF, TTK, CENPE	153	12	13528	29.4728	0.251764	0.017964	0.449002
GOTERM_BP_FAT	GO:0051784~negative regulation of nuclear division	4	2.13904	0.000284031	BUB1, CENPF, TTK, CENPE	153	12	13528	29.4728	0.251764	0.017964	0.449002
GOTERM_BP_FAT	GO:0045839~negative regulation of mitosis	4	2.13904	0.000284031	BUB1, CENPF, TTK, CENPE	153	12	13528	29.4728	0.251764	0.017964	0.449002
UP_SEQ_FEATURE	nucleotide phosphate-binding region:ATP	22	11.7647	0.000341174	KIF11, MKI67, STK35, TTK, KIF18B, CENPE, PBK, RAD54L, KIF3C, KIF13A, NLRC5, CDKL1, MAT1A, PAK3, TAP1, CHD2, BUB1, KIF20B, IKBKB, MELK, TRIP13, NMNAT1	183	962	19113	2.3885	0.203287	0.107412	0.509864
GOTERM_BP_FAT	GO:0001556~oocyte maturation	4	2.13904	0.000366203	CCNB1, REC8, EREG, TRIP13	153	13	13528	27.2056	0.311997	0.0217576	0.578549
SP_PIR_KEYWORDS	chromosomal protein	8	4.27807	0.000468532	CENPO, CENPN, HIST1H4K, HIST1H2BG, HIST1H2AE, HIST1H2BJ, CENPF, CENPK, HIST1H4I	183	145	19235	5.79913	0.108889	0.0163345	0.605426
GOTERM_BP_FAT	GO:0006333~chromatin assembly or disassembly	8	4.27807	0.000571085	HIST1H4K, CDYL2, HIST1H2BG, HIST1H2AE, HIST1H2BJ, CHD2, CBX8, HIST1H4I, HDAC8	153	127	13528	5.56966	0.441915	0.0318831	0.900864
GOTERM_CC_FAT	GO:0005819~spindle	8	4.27807	0.000652608	KIF11, PSRC1, KIF20B, BUB1, CENPF, TTK, CENPE, ASPM	128	147	12782	5.43452	0.105043	0.0137767	0.793268
SP_PIR_KEYWORDS	atp-binding	26	13.9037	0.000744163	RNASEL, ALDH18A1, KIF11, MKI67, STK35, TTK, KIF18B, CENPE, OAS2, PBK, UBE2C, KIF3C, RAD54L, KIF13A, NLRC5, CDKL1, MAT1A, PAK3, TAP1, KIF20B, BUB1, CHD2, IKBKB, MELK, NMNAT1, TRIP13	183	1326	19235	2.06097	0.167342	0.0226315	0.960007
INTERPRO	IPR019821:Kinesin, motor region, conserved site	5	2.6738	0.000810271	KIF13A, KIF11, KIF18B, CENPE, KIF3C	168	42	16659	11.8048	0.258523	0.0948944	1.11113
INTERPRO	IPR001752:Kinesin, motor region	5	2.6738	0.000810271	KIF13A, KIF11, KIF18B, CENPE, KIF3C	168	42	16659	11.8048	0.258523	0.0948944	1.11113
SMART	SM00129:KISc	5	2.6738	0.000892639	KIF13A, KIF11, KIF18B, CENPE, KIF3C	95	42	9079	11.3772	0.0854323	0.0854323	0.986317
GOTERM_CC_FAT	GO:0015630~microtubule cytoskeleton	15	8.02139	0.00109848	KIF11, PSRC1, CENPF, KIF18B, TTK, CENPE, CEP55, KIF3C, GTSE1, CCNB1, KIF13A, CCNE1, BUB1, KIF20B, ASPM	128	549	12782	2.7284	0.170427	0.0205464	1.33191
GOTERM_MF_FAT	GO:0003777~microtubule motor activity	6	3.20856	0.00110761	KIF13A, KIF11, KIF20B, KIF18B, CENPE, KIF3C	133	77	12983	7.60648	0.293107	0.0830652	1.47945
GOTERM_BP_FAT	GO:0051276~chromosome organization	15	8.02139	0.00113451	HIST1H4K, HIST1H2BG, HIST1H2AE, CENPF, NDC80, CENPE, CBX8, RAD54L, REC8, NCAPG, CDYL2, HIST1H2BJ, CHD2, HIST1H4I, KDM5A, HDAC8	153	485	13528	2.73459	0.686199	0.0591765	1.78219
GOTERM_BP_FAT	GO:0051325~interphase	7	3.74332	0.00123536	CCNB1, CCNE1, KRT7, POLE, CENPF, CDC25C, GTSE1	153	106	13528	5.83894	0.716936	0.0611543	1.93917
SP_PIR_KEYWORDS	coiled coil	34	18.1818	0.00124605	SNAP29, CCDC12, CTNND2, ANLN, CEP55, KIF13A, KRT7, ALS2CR12, KRT4, ANGPTL2, EXOC2, ASPM, TRAF3, TNIP3, UBXN1, CENPO, KIF11, FILIP1, NOL8, TMEM120B, RINT1, PSRC1, CENPF, KIF18B, CENPE, NDC80, TACC3, CENPK, KIF3C, FMN1, KRT79, KIF20B, VAMP1, GBP3	183	2019	19235	1.77004	0.264143	0.0335058	1.60266
GOTERM_BP_FAT	GO:0007093~mitotic cell cycle checkpoint	5	2.6738	0.00134484	BUB1, CENPF, TTK, CENPE, GTSE1	153	43	13528	10.2812	0.746908	0.0633341	2.1093
COG_ONTOLOGY	Cell division and chromosome partitioning	6	3.20856	0.00158197	KIF13A, CCNE1, KIF20B, CENPE, NDC80, TRAF3	18	106	1950	6.13208	0.0157075	0.0157075	0.946173
GOTERM_BP_FAT	GO:0048599~oocyte development	4	2.13904	0.00159433	CCNB1, REC8, EREG, TRIP13	153	21	13528	16.8416	0.803896	0.0713752	2.49601
GOTERM_BP_FAT	GO:0007051~spindle organization	5	2.6738	0.0015957	KIF11, TTK, NDC80, UBE2C, TACC3	153	45	13528	9.82426	0.80417	0.0684372	2.49812
GOTERM_BP_FAT	GO:0030071~regulation of mitotic metaphase/anaphase transition	4	2.13904	0.00183095	BUB1, CENPF, TTK, CENPE	153	22	13528	16.0761	0.846049	0.0750016	2.86144
GOTERM_BP_FAT	GO:0009994~oocyte differentiation	4	2.13904	0.00183095	CCNB1, REC8, EREG, TRIP13	153	22	13528	16.0761	0.846049	0.0750016	2.86144
GOTERM_MF_FAT	GO:0032559~adenyl ribonucleotide binding	28	14.9733	0.00206548	RNASEL, ALDH18A1, STK35, TTK, OAS2, KIF13A, NLRC5, MAT1A, PAK3, TAP1, CHD2, BUB1, TRIP13, ALPK1, KIF11, MKI67, KIF18B, CENPE, PBK, UBE2C, RAD54L, KIF3C, CDKL1, PYGM, KIF20B, IKBKB, MELK, NMNAT1	133	1497	12983	1.82583	0.476471	0.121406	2.74251
GOTERM_MF_FAT	GO:0030554~adenyl nucleotide binding	29	15.508	0.00212506	STEAP4, RNASEL, ALDH18A1, STK35, TTK, OAS2, KIF13A, NLRC5, MAT1A, PAK3, TAP1, CHD2, BUB1, TRIP13, ALPK1, KIF11, MKI67, KIF18B, CENPE, PBK, UBE2C, KIF3C, RAD54L, CDKL1, PYGM, KIF20B, IKBKB, MELK, NMNAT1	133	1577	12983	1.7951	0.486163	0.105039	2.82058
GOTERM_BP_FAT	GO:0007059~chromosome segregation	6	3.20856	0.00216353	CENPO, REC8, NCAPG, CENPF, CENPE, NDC80	153	81	13528	6.5495	0.890448	0.0846551	3.37289
GOTERM_MF_FAT	GO:0001883~purine nucleoside binding	29	15.508	0.00265219	STEAP4, RNASEL, ALDH18A1, STK35, TTK, OAS2, KIF13A, NLRC5, MAT1A, PAK3, TAP1, CHD2, BUB1, TRIP13, ALPK1, KIF11, MKI67, KIF18B, CENPE, PBK, UBE2C, KIF3C, RAD54L, CDKL1, PYGM, KIF20B, IKBKB, MELK, NMNAT1	133	1601	12983	1.76819	0.56449	0.111969	3.50875
GOTERM_CC_FAT	GO:0044430~cytoskeletal part	20	10.6952	0.00265333	KIF11, PSRC1, CENPF, TTK, KIF18B, CENPE, ANLN, CEP55, KIF3C, GTSE1, CCNB1, KIF13A, CCNE1, KRT79, SVIL, KRT7, BUB1, KIF20B, KRT4, ASPM	128	952	12782	2.09789	0.363433	0.0441618	3.18936
GOTERM_BP_FAT	GO:0010948~negative regulation of cell cycle process	4	2.13904	0.002668	BUB1, CENPF, TTK, CENPE	153	25	13528	14.1469	0.934628	0.0995946	4.14386
GOTERM_MF_FAT	GO:0001882~nucleoside binding	29	15.508	0.00292917	STEAP4, RNASEL, ALDH18A1, STK35, TTK, OAS2, KIF13A, NLRC5, MAT1A, PAK3, TAP1, CHD2, BUB1, TRIP13, ALPK1, KIF11, MKI67, KIF18B, CENPE, PBK, UBE2C, KIF3C, RAD54L, CDKL1, PYGM, KIF20B, IKBKB, MELK, NMNAT1	133	1612	12983	1.75613	0.600754	0.108431	3.86854
SP_PIR_KEYWORDS	cell cycle control	4	2.13904	0.00308221	CCNB1, CCNE1, MKI67, CDC25C	183	31	19235	13.5625	0.53205	0.0731276	3.92114
GOTERM_BP_FAT	GO:0033043~regulation of organelle organization	9	4.81283	0.00313861	EREG, PSRC1, KIF20B, BUB1, CENPF, TGFA, TTK, CENPE, CDC25C	153	217	13528	3.66712	0.959626	0.112079	4.8579
GOTERM_CC_FAT	GO:0043228~non-membrane-bounded organelle	40	21.3904	0.00349567	HIST1H4K, HIST1H2AE, TTK, ANLN, CEP55, CBX8, GTSE1, KIF13A, CCNE1, NCAPG, CDYL2, KRT7, HIST1H2BJ, BUB1, CHD2, KRT4, HIST1H4I, KDM5A, ETV4, ASPM, CENPO, CENPN, KIF11, MKI67, NOL8, HIST1H2BG, PSRC1, CENPF, KIF18B, CENPE, NDC80, CENPK, KIF3C, CCNB1, FMN1, REC8, SVIL, KRT79, KIF20B, ARL4D, HDAC8	128	2596	12782	1.53867	0.448605	0.0526802	4.18216
GOTERM_CC_FAT	GO:0043232~intracellular non-membrane-bounded organelle	40	21.3904	0.00349567	HIST1H4K, HIST1H2AE, TTK, ANLN, CEP55, CBX8, GTSE1, KIF13A, CCNE1, NCAPG, CDYL2, KRT7, HIST1H2BJ, BUB1, CHD2, KRT4, HIST1H4I, KDM5A, ETV4, ASPM, CENPO, CENPN, KIF11, MKI67, NOL8, HIST1H2BG, PSRC1, CENPF, KIF18B, CENPE, NDC80, CENPK, KIF3C, CCNB1, FMN1, REC8, SVIL, KRT79, KIF20B, ARL4D, HDAC8	128	2596	12782	1.53867	0.448605	0.0526802	4.18216
GOTERM_MF_FAT	GO:0005524~ATP binding	27	14.4385	0.00353264	RNASEL, ALDH18A1, STK35, TTK, OAS2, KIF13A, NLRC5, PAK3, MAT1A, TAP1, CHD2, BUB1, TRIP13, ALPK1, KIF11, MKI67, KIF18B, CENPE, PBK, UBE2C, RAD54L, KIF3C, CDKL1, KIF20B, IKBKB, MELK, NMNAT1	133	1477	12983	1.78446	0.669673	0.115803	4.64812
GOTERM_BP_FAT	GO:0065004~protein-DNA complex assembly	6	3.20856	0.00359118	HIST1H4K, HIST1H2BG, HIST1H2AE, HIST1H2BJ, CENPF, CENPE, HIST1H4I	153	91	13528	5.82978	0.974605	0.122945	5.53987
GOTERM_BP_FAT	GO:0000075~cell cycle checkpoint	6	3.20856	0.00359118	RINT1, BUB1, CENPF, TTK, CENPE, GTSE1	153	91	13528	5.82978	0.974605	0.122945	5.53987
GOTERM_BP_FAT	GO:0051640~organelle localization	6	3.20856	0.00376383	SNAP29, CENPF, CENPE, NDC80, TACC3, ASPM	153	92	13528	5.76641	0.978723	0.124327	5.79882
GOTERM_CC_FAT	GO:0000785~chromatin	8	4.27807	0.00380342	HIST1H4K, CDYL2, HIST1H2BG, HIST1H2AE, HIST1H2BJ, CHD2, CENPF, CBX8, HIST1H4I	128	200	12782	3.99437	0.476812	0.0525532	4.54255
SP_PIR_KEYWORDS	ubl conjugation	14	7.48663	0.00402182	HIST1H4K, HIST1H2BG, HIST1H2AE, BEX1, CENPE, ANLN, UBE2C, MCM10, CCNB1, HIST1H2BJ, BUB1, HIST1H4I, IKBKB, FRS2, CDCA3	183	588	19235	2.5026	0.628929	0.0861821	5.08798
GOTERM_MF_FAT	GO:0003682~chromatin binding	7	3.74332	0.00427455	CDYL2, POLE, CHD2, CENPF, TLE1, PATZ1, CBX8	133	150	12983	4.55544	0.738364	0.12548	5.59852
GOTERM_CC_FAT	GO:0000922~spindle pole	4	2.13904	0.00457814	KIF11, BUB1, CENPF, ASPM	128	34	12782	11.7482	0.541626	0.0582406	5.44427
SP_PIR_KEYWORDS	nucleus	57	30.4813	0.00470661	HTATIP2, STK35, E2F8, MCM10, CBX8, CCNE1, PARL, HIST1H2BJ, PATZ1, KDM5A, ASPM, PURG, NOL8, NEIL3, POLE, CCNF, TLE1, MIXL1, ESCO2, ERGIC2, FMN1, REC8, CDKL1, ARL4D, NMNAT1, HIST1H4K, HIST1H2AE, BEX1, CTNND2, ANLN, OAS2, ADAP1, NCAPG, CDYL2, CHD2, BUB1, HIST1H4I, ETV4, CENPO, EXO1, CENPN, TXNL4B, RAD51AP1, MKI67, HIST1H2BG, EPM2A, CENPF, NDC80, CENPK, CDC25C, RAD54L, CCNB1, TMEM8B, CSRNP2, IRF7, KI…	183	4283	19235	1.39884	0.686689	0.0921838	5.93011
GOTERM_BP_FAT	GO:0051327~M phase of meiotic cell cycle	6	3.20856	0.00492687	EXO1, REC8, MKI67, EREG, RAD54L, TRIP13	153	98	13528	5.41337	0.993544	0.154724	7.52596
GOTERM_BP_FAT	GO:0007126~meiosis	6	3.20856	0.00492687	EXO1, REC8, MKI67, EREG, RAD54L, TRIP13	153	98	13528	5.41337	0.993544	0.154724	7.52596
SP_PIR_KEYWORDS	P-loop	6	3.20856	0.00494272	KIF11, MAT1A, TAP1, CENPE, ARL4D, KIF3C	183	116	19235	5.43669	0.704452	0.0895018	6.21886
GOTERM_BP_FAT	GO:0051321~meiotic cell cycle	6	3.20856	0.0053656	EXO1, REC8, MKI67, EREG, RAD54L, TRIP13	153	100	13528	5.3051	0.995885	0.162383	8.16974
KEGG_PATHWAY	hsa04114:Oocyte meiosis	6	3.20856	0.00543406	CCNB1, CCNE1, REC8, BUB1, ANAPC7, CDC25C	54	110	5085	5.13636	0.328182	0.328182	5.52879
SP_PIR_KEYWORDS	centromere	4	2.13904	0.00551143	CENPO, CENPN, CENPE, CENPK	183	38	19235	11.0641	0.743226	0.0925452	6.91103
GOTERM_MF_FAT	GO:0003924~GTPase activity	8	4.27807	0.00577026	GBP7, GBP6, RAB38, MX1, ARL4D, MX2, GBP3, GBP2	133	211	12983	3.7011	0.836562	0.151823	7.48797
GOTERM_BP_FAT	GO:0051329~interphase of mitotic cell cycle	6	3.20856	0.00607449	CCNB1, CCNE1, POLE, CENPF, CDC25C, GTSE1	153	103	13528	5.15058	0.998013	0.176676	9.20108
UP_SEQ_FEATURE	mutagenesis site	32	17.1123	0.0060754	RNASEL, HTATIP2, STK35, HIST1H2AE, E2F8, TTK, ANLN, OAS2, CEP55, ADAP1, PARL, BUB1, MX1, EXO1, CENPN, RAD51AP1, KIF11, NOXO1, PTPRN2, EPM2A, NDC80, TLE1, PBK, RGS16, UBE2C, CDC25C, RAD54L, QPCT, PLA2G4C, IKBKB, HDAC8, MELK	183	2045	19113	1.63431	0.982726	0.741498	8.72448
UP_SEQ_FEATURE	nucleotide phosphate-binding region:GTP	9	4.81283	0.00745495	GBP7, GBP6, RAB38, MX1, ARL4D, MX2, GBP3, RAB40B, GBP2	183	295	19113	3.18639	0.993151	0.712318	10.604
SP_PIR_KEYWORDS	lipoprotein	14	7.48663	0.00821634	EFNA2, CENPF, CENPE, OAS2, RGS16, RAB40B, GPC6, MSLN, TGFA, RAB38, PLA2G4C, ARL4D, FRS2, GBP2	183	642	19235	2.2921	0.868608	0.12655	10.1391
INTERPRO	IPR004367:Cyclin, C-terminal	3	1.60428	0.00839875	CCNB1, CCNE1, CCNF	168	14	16659	21.2487	0.955498	0.540702	10.9756
SP_PIR_KEYWORDS	motor protein	6	3.20856	0.00845218	KIF13A, KIF11, KIF20B, KIF18B, CENPE, KIF3C	183	132	19235	4.77769	0.876074	0.122348	10.4156
GOTERM_BP_FAT	GO:0048477~oogenesis	4	2.13904	0.00879887	CCNB1, REC8, EREG, TRIP13	153	38	13528	9.30719	0.999879	0.239239	13.0646
GOTERM_BP_FAT	GO:0007018~microtubule-based movement	6	3.20856	0.00891171	KIF13A, KIF11, KIF20B, KIF18B, CENPE, KIF3C	153	113	13528	4.69478	0.999893	0.235714	13.2212
KEGG_PATHWAY	hsa04110:Cell cycle	6	3.20856	0.00925955	CCNB1, CCNE1, BUB1, TTK, ANAPC7, CDC25C	54	125	5085	4.52	0.492925	0.287908	9.25355
INTERPRO	IPR007125:Histone core	4	2.13904	0.0103158	HIST1H4K, HIST1H2BG, HIST1H2AE, HIST1H2BJ, HIST1H4I	168	45	16659	8.81429	0.97821	0.534787	13.3189
SP_PIR_KEYWORDS	nucleosome core	4	2.13904	0.0105484	HIST1H4K, HIST1H2BG, HIST1H2AE, HIST1H2BJ, HIST1H4I	183	48	19235	8.75911	0.926368	0.142258	12.8389
GOTERM_BP_FAT	GO:0006259~DNA metabolic process	13	6.95187	0.011752	EXO1, REC8, RAD51AP1, NEIL3, KRT7, NOL8, POLE, CENPF, MCM10, CDC25C, RAD54L, ESCO2, TRIP13	153	506	13528	2.27162	0.999994	0.291675	17.0782
GOTERM_BP_FAT	GO:0007052~mitotic spindle organization	3	1.60428	0.0119647	KIF11, TTK, NDC80	153	15	13528	17.6837	0.999995	0.28921	17.3605
SP_PIR_KEYWORDS	transferase	23	12.2995	0.0125202	GCNT3, ALPK1, ALDH18A1, STK35, POLE, TTK, OAS2, PBK, ESCO2, QPCT, ST6GALNAC6, GGT5, ST6GALNAC4, CDKL1, HNMT, PYGM, MAT1A, PAK3, B3GNT6, BUB1, IKBKB, MELK, NMNAT1	183	1394	19235	1.73423	0.954925	0.158181	15.0631
SP_PIR_KEYWORDS	gtp-binding	9	4.81283	0.0132187	GBP7, GBP6, RAB38, MX1, ARL4D, MX2, GBP3, RAB40B, GBP2	183	329	19235	2.87533	0.962125	0.158263	15.8382
GOTERM_MF_FAT	GO:0003774~motor activity	6	3.20856	0.0149126	KIF13A, KIF11, KIF20B, KIF18B, CENPE, KIF3C	133	142	12983	4.12464	0.99093	0.324228	18.2968
SP_PIR_KEYWORDS	prenylation	6	3.20856	0.0165563	CENPF, CENPE, RAB38, PLA2G4C, RAB40B, GBP2	183	156	19235	4.04266	0.983542	0.185635	19.4532
INTERPRO	IPR009072:Histone-fold	4	2.13904	0.0168927	HIST1H4K, HIST1H2BG, HIST1H2AE, HIST1H2BJ, HIST1H4I	168	54	16659	7.34524	0.998139	0.649283	20.9304
SP_PIR_KEYWORDS	glycogen metabolism	3	1.60428	0.0181646	PPP1R3B, PYGM, EPM2A	183	22	19235	14.3331	0.988997	0.19325	21.1436
SP_PIR_KEYWORDS	nucleotide binding	5	2.6738	0.0188263	KIF11, TAP1, CENPE, ARL4D, KIF3C	183	107	19235	4.91165	0.990678	0.191455	21.8294
INTERPRO	IPR015577:Interferon-induced Mx protein	2	1.06952	0.0199493	MX1, MX2	168	2	16659	99.1607	0.99941	0.654321	24.2526
SP_PIR_KEYWORDS	Antiviral defense	4	2.13904	0.0209583	RNASEL, IRF7, MX1, MX2	183	62	19235	6.78124	0.994541	0.202716	24.002
SP_PIR_KEYWORDS	polymorphism	124	66.3102	0.0212786	APOBEC2, RNASEL, IQGAP3, TTK, CBX8, MCM10, KIF13A, NLRC5, MAT1A, PATZ1, MX1, FRS2, ASPM, TMEM14A, GBP7, GBP6, NEIL3, PTPRN2, RINT1, POLE, IFI44, TACC3, ESCO2, CCR9, REC8, CDKL1, GBP3, GBP2, HIST1H4K, BEX1, ANLN, IL34, DENND2C, ADAP1, ARG1, SIAE, PPP1R3B, HNMT, MSLN, HIST1H4I, TRAF3, MKI67, EPM2A, NDC80, R3HDML, KIF3C, RAD54L, TIGIT, GGT5, CSRNP2, IKBKB, PLA2G4C, ZFHX3, ALG14, STEAP4, CPEB3, SUSD2…	183	11550	19235	1.12845	0.994963	0.19785	24.3236
UP_SEQ_FEATURE	propeptide:Removed in mature form	7	3.74332	0.0226228	EREG, EFNA2, GPC6, MSLN, TGFA, PLA2G4C, GBP2	183	229	19113	3.19257	1	0.952544	29.0208
SP_PIR_KEYWORDS	microtubule	7	3.74332	0.0227614	KIF13A, KIF11, KIF20B, KIF18B, CENPE, KIF3C, GTSE1	183	231	19235	3.18513	0.996531	0.202729	25.7958
GOTERM_CC_FAT	GO:0000786~nucleosome	4	2.13904	0.0246874	HIST1H4K, HIST1H2BG, HIST1H2AE, HIST1H2BJ, HIST1H4I	128	63	12782	6.34028	0.985729	0.261798	26.2849
GOTERM_BP_FAT	GO:0006974~response to DNA damage stimulus	10	5.34759	0.0249992	EXO1, RAD51AP1, NEIL3, IRF7, POLE, RINT1, RAD54L, ESCO2, GTSE1, TRIP13	153	373	13528	2.37046	1	0.502725	33.0391
GOTERM_BP_FAT	GO:0000226~microtubule cytoskeleton organization	6	3.20856	0.0251692	KIF11, PSRC1, TTK, NDC80, UBE2C, TACC3	153	147	13528	3.60891	1	0.495865	33.2237
GOTERM_BP_FAT	GO:0007010~cytoskeleton organization	11	5.88235	0.0253662	FMN1, KIF11, SVIL, KRT7, PSRC1, TTK, ANLN, NDC80, KRT4, UBE2C, TACC3	153	436	13528	2.23074	1	0.489641	33.4372
SP_PIR_KEYWORDS	methylation	7	3.74332	0.027847	HIST1H4K, KRT7, HIST1H2BG, HIST1H2AE, HIST1H2BJ, PLA2G4C, HIST1H4I, GBP2	183	242	19235	3.04035	0.999039	0.23449	30.647
GOTERM_BP_FAT	GO:0043161~proteasomal ubiquitin-dependent protein catabolic process	5	2.6738	0.0278947	UBXN1, CCNB1, PSME2, ANAPC7, UBE2C	153	102	13528	4.33423	1	0.514284	36.1207
GOTERM_BP_FAT	GO:0010498~proteasomal protein catabolic process	5	2.6738	0.0278947	UBXN1, CCNB1, PSME2, ANAPC7, UBE2C	153	102	13528	4.33423	1	0.514284	36.1207
UP_SEQ_FEATURE	region of interest:Nuclear localization	2	1.06952	0.0282973	ANLN, NDC80	183	3	19113	69.6284	1	0.958675	34.9496
SP_PIR_KEYWORDS	serine/threonine-protein kinase	9	4.81283	0.0288895	ALPK1, CDKL1, PAK3, STK35, BUB1, TTK, PBK, IKBKB, MELK	183	381	19235	2.4829	0.999262	0.234398	31.6045
INTERPRO	IPR012936:Protein of unknown function DUF1692	2	1.06952	0.0297751	ERGIC1, ERGIC2	168	3	16659	66.1071	0.999986	0.751978	34.0756
PIR_SUPERFAMILY	PIRSF005108:dynamin-related, VPS1	2	1.06952	0.0305159	MX1, MX2	77	3	7396	64.0346	0.932541	0.740271	28.4619
GOTERM_BP_FAT	GO:0006310~DNA recombination	5	2.6738	0.0305889	EXO1, REC8, RAD51AP1, RAD54L, TRIP13	153	105	13528	4.2104	1	0.538665	38.8684
GOTERM_BP_FAT	GO:0051785~positive regulation of nuclear division	3	1.60428	0.0317768	EREG, TGFA, CENPE	153	25	13528	10.6102	1	0.543888	40.0443
GOTERM_BP_FAT	GO:0045840~positive regulation of mitosis	3	1.60428	0.0317768	EREG, TGFA, CENPE	153	25	13528	10.6102	1	0.543888	40.0443
INTERPRO	IPR003054:Type II keratin	3	1.60428	0.0318402	KRT79, KRT7, KRT4	168	28	16659	10.6244	0.999993	0.734644	35.9837
GOTERM_BP_FAT	GO:0051382~kinetochore assembly	2	1.06952	0.033333	CENPF, CENPE	153	3	13528	58.9455	1	0.552892	41.5529
GOTERM_MF_FAT	GO:0005525~GTP binding	9	4.81283	0.0360924	GBP7, GBP6, RAB38, MX1, ARL4D, MX2, GBP3, RAB40B, GBP2	133	372	12983	2.36169	0.99999	0.587312	39.0063
GOTERM_BP_FAT	GO:0007292~female gamete generation	4	2.13904	0.0366224	CCNB1, REC8, EREG, TRIP13	153	65	13528	5.44113	1	0.579268	44.6253
GOTERM_BP_FAT	GO:0031145~anaphase-promoting complex-dependent proteasomal ubiquitin-dependent protein catabolic process	4	2.13904	0.0366224	CCNB1, PSME2, ANAPC7, UBE2C	153	65	13528	5.44113	1	0.579268	44.6253
UP_SEQ_FEATURE	site:Stutter	3	1.60428	0.0392571	KRT79, KRT7, KRT4	183	33	19113	9.49478	1	0.977859	45.1149
INTERPRO	IPR017441:Protein kinase, ATP binding site	10	5.34759	0.0400477	RNASEL, CDKL1, PAK3, STK35, BUB1, TTK, RAB38, PBK, IKBKB, MELK	168	455	16659	2.17936	1	0.778685	43.0721
INTERPRO	IPR000953:Chromo domain	3	1.60428	0.0407109	CDYL2, CHD2, CBX8	168	32	16659	9.29632	1	0.751979	43.6119
GOTERM_BP_FAT	GO:0051437~positive regulation of ubiquitin-protein ligase activity during mitotic cell cycle	4	2.13904	0.04102	CCNB1, PSME2, ANAPC7, UBE2C	153	68	13528	5.20108	1	0.613385	48.4967
GOTERM_MF_FAT	GO:0032561~guanyl ribonucleotide binding	9	4.81283	0.0411602	GBP7, GBP6, RAB38, MX1, ARL4D, MX2, GBP3, RAB40B, GBP2	133	382	12983	2.29987	0.999998	0.609255	43.1809
GOTERM_MF_FAT	GO:0019001~guanyl nucleotide binding	9	4.81283	0.0411602	GBP7, GBP6, RAB38, MX1, ARL4D, MX2, GBP3, RAB40B, GBP2	133	382	12983	2.29987	0.999998	0.609255	43.1809
UP_SEQ_FEATURE	cross-link:Glycyl lysine isopeptide (Lys-Gly) (interchain with G-Cter in ubiquitin)	6	3.20856	0.0417867	HIST1H2BG, HIST1H2AE, HIST1H2BJ, CENPE, IKBKB, MCM10	183	199	19113	3.14902	1	0.971376	47.2403
GOTERM_BP_FAT	GO:0051656~establishment of organelle localization	4	2.13904	0.0425425	SNAP29, CENPF, CENPE, NDC80	153	69	13528	5.1257	1	0.618991	49.7769
GOTERM_BP_FAT	GO:0006323~DNA packaging	5	2.6738	0.0428592	HIST1H4K, NCAPG, HIST1H2BG, HIST1H2AE, HIST1H2BJ, HIST1H4I	153	117	13528	3.77856	1	0.613873	50.0394
SMART	SM00298:CHROMO	3	1.60428	0.0430263	CDYL2, CHD2, CBX8	95	32	9079	8.95954	0.987697	0.889083	38.6234
INTERPRO	IPR006671:Cyclin, N-terminal	3	1.60428	0.0430581	CCNB1, CCNE1, CCNF	168	33	16659	9.01461	1	0.741637	45.4842
GOTERM_BP_FAT	GO:0051443~positive regulation of ubiquitin-protein ligase activity	4	2.13904	0.0440932	CCNB1, PSME2, ANAPC7, UBE2C	153	70	13528	5.05247	1	0.616802	51.0501
GOTERM_BP_FAT	GO:0051383~kinetochore organization	2	1.06952	0.0441968	CENPF, CENPE	153	4	13528	44.2092	1	0.610109	51.1341
GOTERM_BP_FAT	GO:0001547~antral ovarian follicle growth	2	1.06952	0.0441968	CCNE1, EREG	153	4	13528	44.2092	1	0.610109	51.1341
GOTERM_MF_FAT	GO:0004672~protein kinase activity	12	6.41711	0.0446261	RNASEL, ALPK1, CDKL1, PAK3, STK35, BUB1, TGFA, TTK, PBK, IKBKB, NPRL2, MELK	133	606	12983	1.933	0.999999	0.614269	45.8818
GOTERM_BP_FAT	GO:0051439~regulation of ubiquitin-protein ligase activity during mitotic cell cycle	4	2.13904	0.0456717	CCNB1, PSME2, ANAPC7, UBE2C	153	71	13528	4.98131	1	0.615028	52.315
UP_SEQ_FEATURE	repeat:LRR 17	3	1.60428	0.0459854	NLRC5, CENPE, LGR5	183	36	19113	8.70355	1	0.969305	50.5994
GOTERM_BP_FAT	GO:0051351~positive regulation of ligase activity	4	2.13904	0.0489119	CCNB1, PSME2, ANAPC7, UBE2C	153	73	13528	4.84484	1	0.633573	54.8162
GOTERM_BP_FAT	GO:0048469~cell maturation	4	2.13904	0.0522619	CCNB1, REC8, EREG, TRIP13	153	75	13528	4.71564	1	0.651434	57.2725
SP_PIR_KEYWORDS	allosteric enzyme	3	1.60428	0.0525064	DCTD, PYGM, PAK3	183	39	19235	8.08533	0.999998	0.377404	50.2863
INTERPRO	IPR013763:Cyclin-related	3	1.60428	0.0529283	CCNB1, CCNE1, CCNF	168	37	16659	8.04006	1	0.786382	52.7441
GOTERM_CC_FAT	GO:0005856~cytoskeleton	21	11.2299	0.0539244	KIF11, PSRC1, CENPF, TTK, KIF18B, CENPE, ANLN, CEP55, KIF3C, GTSE1, FMN1, CCNB1, KIF13A, CCNE1, KRT79, SVIL, KRT7, BUB1, KIF20B, KRT4, ASPM	128	1381	12782	1.5185	0.999919	0.466469	49.149
GOTERM_CC_FAT	GO:0032993~protein-DNA complex	4	2.13904	0.0540805	HIST1H4K, HIST1H2BG, HIST1H2AE, HIST1H2BJ, HIST1H4I	128	86	12782	4.64462	0.999921	0.446075	49.2513
UP_SEQ_FEATURE	sequence variant	126	67.3797	0.0548795	APOBEC2, RNASEL, IQGAP3, TTK, CBX8, MCM10, KIF13A, NLRC5, MAT1A, PATZ1, MX1, FRS2, ASPM, TMEM14A, GBP7, GBP6, NEIL3, PTPRN2, RINT1, POLE, IFI44, TACC3, ESCO2, CCR9, REC8, CDKL1, GBP3, GBP2, HIST1H4K, BEX1, ANLN, IL34, DENND2C, ADAP1, ARG1, SIAE, PPP1R3B, HNMT, MSLN, HIST1H4I, TRAF3, MKI67, EPM2A, NDC80, R3HDML, KIF3C, RAD54L, TIGIT, GGT5, CSRNP2, IKBKB, PLA2G4C, ZFHX3, ALG14, STEAP4, HTATIP2, CPE…	183	11992	19113	1.09738	1	0.976695	57.0665
GOTERM_BP_FAT	GO:0045741~positive regulation of epidermal growth factor receptor activity	2	1.06952	0.0549394	EREG, TGFA	153	5	13528	35.3673	1	0.663293	59.1452
GOTERM_CC_FAT	GO:0005874~microtubule	7	3.74332	0.0556095	KIF13A, KIF11, KIF20B, KIF18B, CENPE, KIF3C, GTSE1	128	274	12782	2.55115	0.99994	0.435692	50.2431
UP_SEQ_FEATURE	repeat:LRR 25	2	1.06952	0.055798	NLRC5, CENPE	183	6	19113	34.8142	1	0.969076	57.6874
GOTERM_BP_FAT	GO:0051438~regulation of ubiquitin-protein ligase activity	4	2.13904	0.0574891	CCNB1, PSME2, ANAPC7, UBE2C	153	78	13528	4.53427	1	0.673546	60.8568
GOTERM_BP_FAT	GO:0008283~cell proliferation	10	5.34759	0.0575327	MKI67, EREG, E2F8, BUB1, CENPF, TGFA, CDC25C, TACC3, FRS2, ASPM	153	436	13528	2.02794	1	0.667119	60.8855
GOTERM_BP_FAT	GO:0005977~glycogen metabolic process	3	1.60428	0.058624	PPP1R3B, PYGM, EPM2A	153	35	13528	7.57871	1	0.667612	61.5969
INTERPRO	IPR003130:Dynamin GTPase effector	2	1.06952	0.0586689	MX1, MX2	168	6	16659	33.0536	1	0.796799	56.543
INTERPRO	IPR000375:Dynamin central region	2	1.06952	0.0586689	MX1, MX2	168	6	16659	33.0536	1	0.796799	56.543
INTERPRO	IPR001336:EGF, type 1	2	1.06952	0.0586689	EREG, TGFA	168	6	16659	33.0536	1	0.796799	56.543
KEGG_PATHWAY	hsa04914:Progesterone-mediated oocyte maturation	4	2.13904	0.0597551	CCNB1, BUB1, ANAPC7, CDC25C	54	86	5085	4.37984	0.988868	0.776713	47.4357
GOTERM_BP_FAT	GO:0031401~positive regulation of protein modification process	6	3.20856	0.0598648	CCNB1, PSME2, TTK, ANAPC7, IL34, UBE2C	153	187	13528	2.83695	1	0.669038	62.3909
SMART	SM00302:GED	2	1.06952	0.0605517	MX1, MX2	95	6	9079	31.8561	0.998062	0.87533	50.0073
INTERPRO	IPR006670:Cyclin	3	1.60428	0.0608033	CCNB1, CCNE1, CCNF	168	40	16659	7.43705	1	0.786297	57.8818
GOTERM_BP_FAT	GO:0000070~mitotic sister chromatid segregation	3	1.60428	0.0616272	NCAPG, CENPE, NDC80	153	36	13528	7.36819	1	0.673629	63.4924
GOTERM_BP_FAT	GO:0006073~cellular glucan metabolic process	3	1.60428	0.0616272	PPP1R3B, PYGM, EPM2A	153	36	13528	7.36819	1	0.673629	63.4924
GOTERM_BP_FAT	GO:0044042~glucan metabolic process	3	1.60428	0.0616272	PPP1R3B, PYGM, EPM2A	153	36	13528	7.36819	1	0.673629	63.4924
UP_SEQ_FEATURE	topological domain:Lumenal	9	4.81283	0.062685	ST6GALNAC6, GCNT3, ST6GALNAC4, B3GNT6, TAP1, ERGIC1, SFT2D3, ERGIC2, ALG14	183	444	19113	2.11708	1	0.97248	62.0822
GOTERM_BP_FAT	GO:0045786~negative regulation of cell cycle	4	2.13904	0.0629543	BUB1, CENPF, TTK, CENPE	153	81	13528	4.36634	1	0.675423	64.3018
GOTERM_BP_FAT	GO:0051340~regulation of ligase activity	4	2.13904	0.0629543	CCNB1, PSME2, ANAPC7, UBE2C	153	81	13528	4.36634	1	0.675423	64.3018
GOTERM_BP_FAT	GO:0006260~DNA replication	6	3.20856	0.0632186	KRT7, NOL8, POLE, CENPF, MCM10, CDC25C	153	190	13528	2.79216	1	0.670863	64.461
GOTERM_BP_FAT	GO:0006325~chromatin organization	9	4.81283	0.0633877	HIST1H4K, CDYL2, HIST1H2BG, HIST1H2AE, HIST1H2BJ, CHD2, CBX8, KDM5A, HIST1H4I, HDAC8	153	378	13528	2.1052	1	0.665822	64.5624
SMART	SM00385:CYCLIN	3	1.60428	0.0641827	CCNB1, CCNE1, CCNF	95	40	9079	7.16763	0.998684	0.809552	52.1106
GOTERM_BP_FAT	GO:0000819~sister chromatid segregation	3	1.60428	0.0646819	NCAPG, CENPE, NDC80	153	37	13528	7.16905	1	0.66752	65.3303
UP_SEQ_FEATURE	repeat:LRR 24	2	1.06952	0.0647919	NLRC5, CENPE	183	7	19113	29.8407	1	0.96767	63.3391
UP_SEQ_FEATURE	domain:GED	2	1.06952	0.0647919	MX1, MX2	183	7	19113	29.8407	1	0.96767	63.3391
GOTERM_BP_FAT	GO:0010639~negative regulation of organelle organization	4	2.13904	0.0648279	BUB1, CENPF, TTK, CENPE	153	82	13528	4.31309	1	0.662512	65.4159
GOTERM_BP_FAT	GO:0034508~centromere complex assembly	2	1.06952	0.0655619	CENPF, CENPE	153	6	13528	29.4728	1	0.661009	65.8434
INTERPRO	IPR008271:Serine/threonine protein kinase, active site	8	4.27807	0.0660307	CDKL1, PAK3, STK35, BUB1, TTK, PBK, IKBKB, MELK	168	354	16659	2.24092	1	0.793083	61.0006
GOTERM_BP_FAT	GO:0010638~positive regulation of organelle organization	4	2.13904	0.066727	EREG, PSRC1, TGFA, CENPE	153	83	13528	4.26112	1	0.662009	66.5119
GOTERM_CC_FAT	GO:0000780~condensed nuclear chromosome, centromeric region	2	1.06952	0.0675272	REC8, BUB1	128	7	12782	28.5312	0.999993	0.483309	57.3846
INTERPRO	IPR019762:Dynamin, GTPase region, conserved site	2	1.06952	0.0681087	MX1, MX2	168	7	16659	28.3316	1	0.783705	62.1799
UP_SEQ_FEATURE	repeat:LRR 16	3	1.60428	0.068394	NLRC5, CENPE, LGR5	183	45	19113	6.96284	1	0.965618	65.3984
GOTERM_BP_FAT	GO:0006334~nucleosome assembly	4	2.13904	0.0686515	HIST1H4K, HIST1H2BG, HIST1H2AE, HIST1H2BJ, HIST1H4I	153	84	13528	4.2104	1	0.667206	67.5892
GOTERM_BP_FAT	GO:0031398~positive regulation of protein ubiquitination	4	2.13904	0.0686515	CCNB1, PSME2, ANAPC7, UBE2C	153	84	13528	4.2104	1	0.667206	67.5892
GOTERM_MF_FAT	GO:0004674~protein serine/threonine kinase activity	9	4.81283	0.0720065	ALPK1, CDKL1, PAK3, STK35, BUB1, TTK, PBK, IKBKB, MELK	133	430	12983	2.04314	1	0.768208	63.3986
GOTERM_BP_FAT	GO:0031497~chromatin assembly	4	2.13904	0.0745745	HIST1H4K, HIST1H2BG, HIST1H2AE, HIST1H2BJ, HIST1H4I	153	87	13528	4.06521	1	0.693038	70.7048
GOTERM_BP_FAT	GO:0051319~G2 phase	2	1.06952	0.0760659	CENPF, GTSE1	153	7	13528	25.2624	1	0.695134	71.4438
GOTERM_BP_FAT	GO:0000085~G2 phase of mitotic cell cycle	2	1.06952	0.0760659	CENPF, GTSE1	153	7	13528	25.2624	1	0.695134	71.4438
UP_SEQ_FEATURE	domain:Protein kinase	9	4.81283	0.0802875	RNASEL, CDKL1, PAK3, STK35, BUB1, TTK, PBK, IKBKB, MELK	183	469	19113	2.00423	1	0.975669	71.4566
SP_PIR_KEYWORDS	cyclin	3	1.60428	0.0812078	CCNB1, CCNE1, CCNF	183	50	19235	6.30656	1	0.512493	66.6289
SP_PIR_KEYWORDS	isopeptide bond	7	3.74332	0.0827262	HIST1H4K, HIST1H2BG, HIST1H2AE, HIST1H2BJ, CENPE, IKBKB, MCM10, HIST1H4I	183	319	19235	2.30647	1	0.507403	67.3365
KEGG_PATHWAY	hsa05322:Systemic lupus erythematosus	4	2.13904	0.0834559	HIST1H4K, HIST1H2BG, HIST1H2AE, HIST1H2BJ, HIST1H4I	54	99	5085	3.80471	0.998273	0.796155	59.732
GOTERM_BP_FAT	GO:0006112~energy reserve metabolic process	3	1.60428	0.0840075	PPP1R3B, PYGM, EPM2A	153	43	13528	6.16872	1	0.727033	75.0937
UP_SEQ_FEATURE	repeat:LRR 15	3	1.60428	0.0849299	NLRC5, CENPE, LGR5	183	51	19113	6.14368	1	0.975138	73.5404
UP_SEQ_FEATURE	lipid moiety-binding region:S-farnesyl cysteine	3	1.60428	0.0849299	CENPF, CENPE, PLA2G4C	183	51	19113	6.14368	1	0.975138	73.5404
GOTERM_CC_FAT	GO:0000940~outer kinetochore of condensed chromosome	2	1.06952	0.0859757	CENPF, CENPE	128	9	12782	22.191	1	0.552622	66.6043
GOTERM_BP_FAT	GO:0034728~nucleosome organization	4	2.13904	0.0870711	HIST1H4K, HIST1H2BG, HIST1H2AE, HIST1H2BJ, HIST1H4I	153	93	13528	3.80294	1	0.735184	76.3811
SP_PIR_KEYWORDS	cytoplasm	40	21.3904	0.0875103	SNAP29, RNASEL, HTATIP2, PPP1R12B, STK35, BEX1, ANLN, CEP55, GTSE1, ADAP1, NLRC5, ARG1, HNMT, NCAPG, KRT7, RGN, MX1, MX2, ASPM, TRAF3, CDCA3, UBXN1, RINT1, PSRC1, EPM2A, CENPF, IFI44, CENPE, TACC3, ERGIC2, CCNB1, FMN1, CDKL1, TMEM8B, IRF7, SVIL, KIF20B, IKBKB, HDAC8, MELK	183	3332	19235	1.26182	1	0.516507	69.4765
UP_SEQ_FEATURE	repeat:LRR 23	2	1.06952	0.0912653	NLRC5, CENPE	183	10	19113	20.8885	1	0.976465	76.1557
GOTERM_BP_FAT	GO:0030900~forebrain development	5	2.6738	0.0921578	EFNA2, LRP8, TACC3, FRS2, ASPM	153	152	13528	2.9085	1	0.751013	78.3818
BIOCARTA	h_cd40Pathway:CD40L Signaling Pathway	2	1.06952	0.0935436	IKBKB, TRAF3	11	14	1437	18.6623	0.978296	0.978296	59.0631
GOTERM_BP_FAT	GO:0007141~male meiosis I	2	1.06952	0.0967232	REC8, TRIP13	153	9	13528	19.6485	1	0.763672	80.0412
GOTERM_BP_FAT	GO:0051302~regulation of cell division	3	1.60428	0.0977382	EREG, TGFA, ASPM	153	47	13528	5.64372	1	0.762716	80.3936
UP_SEQ_FEATURE	active site:Proton acceptor	11	5.88235	0.0986621	QPCT, CDKL1, HTATIP2, PAK3, STK35, BUB1, TTK, PBK, IKBKB, HDAC8, MELK	183	658	19113	1.746	1	0.978579	78.9034
SP_PIR_KEYWORDS	S-adenosylmethionine	2	1.06952	0.0993188	HNMT, MAT1A	183	11	19235	19.1108	1	0.552529	74.2171

## Sheet: Gene_DownD4
Category	Term	Count	%	PValue	Genes	List Total	Pop Hits	Pop Total	Fold Enrichment	Bonferroni	Benjamini	FDR
SP_PIR_KEYWORDS	cilium	14	1.96353	1.60272e-06	DNAH10, RPGRIP1L, RPGRIP1, TTLL6, DNAH2, SNTN, RSPH9, SPAG17, SPAG16, BBS2, ENKUR, SPAG6, CC2D2A, TEKT2	707	71	19235	5.36466	0.000741784	0.000741784	0.002283
GOTERM_CC_FAT	GO:0005886~plasma membrane	188	26.3675	1.67546e-06	ADCY4, PLXNA3, ADCY2, SRCIN1, GPR124, SCN3B, EFNA2, ADCY5, LPAR3, TNFSF12, TLR5, MEGF11, IL17RD, LPHN3, ATP2B2, HTR1B, DIRAS2, S1PR1, TIAM1, AQP11, STARD8, RECK, EGFR, ARC, EFNB3, CDHR3, MRGPRE, GEM, PTPRU, SIRPA, CCR9, UGT1A10, THBD, RASGRF2, ARRB1, PDGFRA, HSPB1, RYR2, AKAP7, ADD3, GLP1R, GBP2, SLC38A4, ADORA2B, IFITM1, AKAP12, MMD, MAP4K2, MME, KCNJ2, NRN1, RIMS2, KCNMB2, SEMA5A, ACE, PPP1R16B…	475	3777	12782	1.33942	0.000569493	0.000569493	0.00228159
GOTERM_CC_FAT	GO:0005930~axoneme	11	1.54278	1.78188e-06	DNAH10, DNALI1, DNAH9, SPAG6, RPGRIP1L, RPGRIP1, DNAH2, SPAG17, DNAH5, RSPH9, SPAG16	475	41	12782	7.21961	0.000605656	0.000302874	0.00242651
GOTERM_BP_FAT	GO:0001568~blood vessel development	25	3.50631	1.78825e-05	ACVRL1, HTATIP2, FGF9, ANPEP, TNFSF12, GJA4, CDH5, GJC1, SEMA5A, TYMP, ACE, S1PR1, HOXA3, FOXF1, ANGPT1, LOX, FIGF, RECK, FLT1, TNNI3, ARHGAP24, LAMA4, PLXDC1, ENG, TNFAIP2	510	245	13528	2.70668	0.042764	0.042764	0.0314607
GOTERM_CC_FAT	GO:0044459~plasma membrane part	118	16.5498	1.81958e-05	SRCIN1, LPAR3, TNFSF12, ATP2B2, HTR1B, S1PR1, DIRAS2, STARD8, EGFR, ARC, EFNB3, PTPRU, GEM, CCR9, UGT1A10, THBD, ARRB1, PDGFRA, AKAP7, ADD3, GBP2, ADORA2B, MMD, MME, KCNJ2, RIMS2, KCNMB2, ACE, P2RY2, ADRA2A, OBSL1, ENTPD1, SLC28A2, CSF1R, NPHP1, PHACTR1, DIXDC1, SYT10, PODXL, KCNB1, TNFRSF13C, ITGA1, SHANK2, KCNK3, ABCG1, BTLA, LYVE1, SYNE1, TNFSF10, CORO1A, P2RX6, LAMA3, PRICKLE2, CD274, ADRA1A,…	475	2203	12782	1.44136	0.00616754	0.00206009	0.0247759
SP_PIR_KEYWORDS	coiled coil	110	15.4278	2.23356e-05	SRCIN1, DZIP1, CCDC148, VPS52, CCDC146, KANK1, MMRN2, TRIM47, WDR78, FHAD1, LRRC6, ARC, RINT1, CCDC130, RASGRF2, SPATA18, CC2D2A, RYR2, IQCD, GBP3, CCDC96, CCDC17, DNAH10, TSHZ2, CCDC12, STK10, TMCC2, CMPK2, FAM65B, SH3BP5L, PPP1R16B, WDR52, ANGPTL2, NPHP1, IQSEC2, CNKSR2, RILP, DIXDC1, VWA3A, CCDC81, TMEM120B, RPGRIP1L, AK7, KIF3C, LAMA4, SYNE1, CORO1A, LAMA3, WDR63, FAM161B, FAM161A, CCDC30, MA…	707	2019	19235	1.48228	0.0102882	0.0051574	0.0318116
GOTERM_BP_FAT	GO:0001944~vasculature development	25	3.50631	2.66475e-05	ACVRL1, HTATIP2, FGF9, ANPEP, TNFSF12, GJA4, CDH5, GJC1, SEMA5A, TYMP, ACE, S1PR1, HOXA3, FOXF1, ANGPT1, LOX, FIGF, RECK, FLT1, TNNI3, ARHGAP24, LAMA4, PLXDC1, ENG, TNFAIP2	510	251	13528	2.64198	0.0630519	0.0320392	0.0468775
GOTERM_MF_FAT	GO:0017076~purine nucleotide binding	102	14.3058	3.32558e-05	STK33, ADCY4, RNASEL, ADCY2, STK36, ADCY5, PRKG2, NLRC5, ATP2B2, DIRAS2, MAT1A, RAPGEF4, RAB20, MX2, EGFR, GBP7, GBP6, TNIK, PDXK, ARL16, GEM, CDKL4, NME5, CDKL1, RIPK3, PDGFRA, GBP3, NEK5, GBP2, PCCA, NMNAT1, DNAH10, ASS1, STK10, MAP4K2, HSPA1A, ULK4, OAS2, TK2, CMPK2, P2RY2, ENTPD1, CSF1R, ITK, SPHK1, MYO1G, BMX, DOCK8, AK7, KIF3C, ABCG1, ABCG2, GLYCTK, HSPA12B, P2RX6, DYRK1B, RHOJ, STEAP4, ACV…	468	1918	12983	1.4753	0.0229131	0.0229131	0.0501113
GOTERM_BP_FAT	GO:0007242~intracellular signaling cascade	76	10.6592	3.52021e-05	RHOJ, ADCY4, RP1, PLEKHM3, ADCY2, GRIP1, ADCY5, PINK1, LPAR3, TLR5, SDCBP2, MCF2L, IL10, EDNRB, KISS1R, HTR1B, S1PR1, DIRAS2, TIAM1, GUCY1A3, RAPGEF4, RAB6B, CALCRL, RAB20, EGFR, ZFP36, TNIK, LYN, RINT1, RAB4B, ESR1, TIFA, GEM, NEK11, ELMO1, RASGRF2, DOK4, GADD45G, RIPK3, GUCY1B3, AKAP7, ARL4D, RASD1, GLP1R, WNT5A, STYXL1, ADORA2B, MAP4K2, DCDC2B, ASB14, VDR, STAT4, RASGRP3, P2RY2, PLCH1, ADRA2A,…	510	1256	13528	1.60505	0.0824383	0.0282711	0.061922
INTERPRO	IPR018297:Adenylyl cyclase class-3/4/guanylyl cyclase, conserved site	7	0.981767	4.09982e-05	ADCY4, ADCY2, ADCY5, NPR1, GUCY1A3, GUCY1B3, NPR2	646	18	16659	10.0286	0.0391857	0.0391857	0.0645474
INTERPRO	IPR001054:Adenylyl cyclase class-3/4/guanylyl cyclase	7	0.981767	4.09982e-05	ADCY4, ADCY2, ADCY5, NPR1, GUCY1A3, GUCY1B3, NPR2	646	18	16659	10.0286	0.0391857	0.0391857	0.0645474
GOTERM_CC_FAT	GO:0044463~cell projection part	23	3.22581	5.89673e-05	DNM3, DNAH10, ARC, DNAH9, PLEK, SLC5A1, RPGRIP1L, ESR1, TTLL6, RPGRIP1, DNAH2, DNAH5, RSPH9, SPAG17, SPAG16, BBS2, DNALI1, SLC1A3, P2RX6, SPAG6, CC2D2A, ANTXR1, THEM4	475	234	12782	2.64495	0.0198498	0.00499983	0.0802708
GOTERM_BP_FAT	GO:0009187~cyclic nucleotide metabolic process	9	1.26227	6.85785e-05	ATP2B2, ADCY4, ADCY2, ADCY5, NPR1, PDE3B, GUCY1A3, GUCY1B3, NPR2	510	38	13528	6.28235	0.154318	0.0410371	0.120599
SMART	SM00044:CYCc	7	0.981767	7.33103e-05	ADCY4, ADCY2, ADCY5, NPR1, GUCY1A3, GUCY1B3, NPR2	392	18	9079	9.00694	0.0150612	0.0150612	0.0923651
GOTERM_MF_FAT	GO:0032555~purine ribonucleotide binding	97	13.6045	7.33971e-05	RHOJ, ADCY4, STK33, RNASEL, ADCY2, ACVRL1, KIF27, NUAK1, ADCY5, STK36, PINK1, PRKG2, FES, ACSF2, PRR15L, NLRC5, ATP2B2, DIRAS2, MAT1A, GUCY1A3, RAPGEF4, RAB6B, MX2, RAB20, EGFR, GBP7, GBP6, PDXK, TNIK, LYN, RAB4B, NEK10, ARL16, GEM, PFKM, NEK11, CDKL4, NME5, CDKL1, PDGFRA, RIPK3, GUCY1B3, ARL4D, RASD1, SLC27A2, NEK5, GBP3, PCCA, GBP2, NMNAT1, DNAH10, DNAH9, ASS1, STK10, MAP4K2, HSPA1A, OAS2, ULK4…	468	1836	12983	1.46564	0.049873	0.0252554	0.110567
GOTERM_MF_FAT	GO:0032553~ribonucleotide binding	97	13.6045	7.33971e-05	RHOJ, ADCY4, STK33, RNASEL, ADCY2, ACVRL1, KIF27, NUAK1, ADCY5, STK36, PINK1, PRKG2, FES, ACSF2, PRR15L, NLRC5, ATP2B2, DIRAS2, MAT1A, GUCY1A3, RAPGEF4, RAB6B, MX2, RAB20, EGFR, GBP7, GBP6, PDXK, TNIK, LYN, RAB4B, NEK10, ARL16, GEM, PFKM, NEK11, CDKL4, NME5, CDKL1, PDGFRA, RIPK3, GUCY1B3, ARL4D, RASD1, SLC27A2, NEK5, GBP3, PCCA, GBP2, NMNAT1, DNAH10, DNAH9, ASS1, STK10, MAP4K2, HSPA1A, OAS2, ULK4…	468	1836	12983	1.46564	0.049873	0.0252554	0.110567
SP_PIR_KEYWORDS	cell projection	21	2.9453	7.52607e-05	DNAH10, ARC, RPGRIP1L, TTLL6, RPGRIP1, DNAH2, ARHGAP24, SNTN, RSPH9, SPAG17, SPRY4, SPAG16, FAM65B, BBS2, ENKUR, SPAG6, ARRB1, CC2D2A, TEKT2, ANTXR1, THEM4	707	206	19235	2.77348	0.0342469	0.0115485	0.107153
GOTERM_BP_FAT	GO:0030001~metal ion transport	36	5.04909	7.54198e-05	KCNH1, STEAP4, SLC38A4, CACHD1, SCN3B, SLC39A13, SLC5A1, SLC38A11, KCNJ2, GJA4, KCNIP4, KCNJ13, KCNMB2, ATP2B2, VDR, SLC23A2, SLC4A8, KCNE2, SLC25A28, SCN7A, SCNN1B, SCO2, KCNG2, TRPC6, KCNB1, SLC10A6, KCNK3, ITPR2, CORO1A, ABCC9, FYN, KCNH7, RYR2, KCTD13, CACNA1D, SLC5A12	510	465	13528	2.05359	0.168341	0.0361953	0.132623
SP_PIR_KEYWORDS	glycoprotein	202	28.331	8.49852e-05	ADCY4, ADCY2, LTBP2, LYPD6, SCN3B, GPR124, B3GALT4, ADCY5, EFNA2, LPAR3, MEGF11, KLHDC7A, DNASE1L1, NOV, LPHN3, HTR1B, S1PR1, AQP11, RECK, EFNB3, CDHR3, PTPRU, SIRPA, PRELP, CCR9, PDGFRA, RYR2, DNAH10, MME, NRN1, KCNMB2, SEMA5A, SIAE, ACE, LFNG, PLTP, GPR155, VWA3A, ST6GAL1, TRPC6, ACER2, PCDH17, KCNK3, ACPP, ABCG2, BTLA, GGT5, SEMA6A, LAMA4, LAMA3, SEMA6D, CD300A, PON1, ENG, BMP6, KCNH1, STEAP4,…	707	4318	19235	1.27275	0.0385856	0.00978922	0.120991
GOTERM_CC_FAT	GO:0005929~cilium	16	2.24404	8.50804e-05	DNAH10, DNAH9, RPGRIP1L, RPGRIP1, TTLL6, DNAH2, SNTN, RSPH9, SPAG17, SPAG16, ATP2B2, BBS2, ENKUR, SPAG6, CC2D2A, TEKT2	475	129	12782	3.33761	0.0285141	0.00576901	0.115799
GOTERM_MF_FAT	GO:0016849~phosphorus-oxygen lyase activity	7	0.981767	9.57375e-05	ADCY4, ADCY2, ADCY5, NPR1, GUCY1A3, GUCY1B3, NPR2	468	22	12983	8.82683	0.0645543	0.0219985	0.144198
SP_PIR_KEYWORDS	transmembrane protein	44	6.17111	0.000113157	GPR182, ADORA2B, SLC5A1, MME, ANPEP, FPR2, KCNJ2, CDH5, MFRP, ASGR1, C1QTNF5, UGT1A9, ACE, HTR1B, S1PR1, SLC1A3, SLC23A2, P2RY2, UGT1A5, ADRA2A, CALCRL, LAG3, GALNT13, CSF1R, PTPRB, EGFR, ST6GAL1, PLP1, PTPRZ1, NPR1, NPR2, PIGR, NPR3, UGT1A1, CYP4B1, COX6C, UGT1A10, GGT5, CD83, THBD, PECAM1, PDGFRA, ADRA1A, RYR2, TM4SF1, ENG, CACNA1D	707	642	19235	1.86462	0.0510457	0.0104242	0.161068
GOTERM_MF_FAT	GO:0009975~cyclase activity	7	0.981767	0.000125622	ADCY4, ADCY2, ADCY5, NPR1, GUCY1A3, GUCY1B3, NPR2	468	23	12983	8.44305	0.0838399	0.0216532	0.18917
SP_PIR_KEYWORDS	angiogenesis	11	1.54278	0.000136985	PTPRB, TYMP, FLT1, HTATIP2, ANPEP, ANGPT1, TNFSF12, ARHGAP24, FIGF, TNFAIP2, COL8A2	707	66	19235	4.53442	0.0614589	0.0105158	0.194955
SP_PIR_KEYWORDS	nucleotide-binding	91	12.763	0.000188491	RHOJ, STK33, ADCY4, RNASEL, ADCY2, ACVRL1, KIF27, NUAK1, STK36, ADCY5, PINK1, PRKG2, FES, ACSF2, PRR15L, NLRC5, ATP2B2, DIRAS2, MAT1A, GUCY1A3, RAPGEF4, RAB6B, MX2, RAB20, EGFR, GBP7, GBP6, TNIK, PDXK, LYN, RAB4B, NEK10, ARL16, PFKM, GEM, NEK11, CDKL4, CDKL1, RIPK3, PDGFRA, GUCY1B3, ARL4D, GBP3, SLC27A2, RASD1, NEK5, GBP2, PCCA, NMNAT1, DNAH10, DNAH9, ASS1, STK10, MAP4K2, HSPA1A, OAS2, DNAH2, ULK…	707	1686	19235	1.46844	0.0835792	0.0123911	0.268165
SP_PIR_KEYWORDS	polymorphism	470	65.9187	0.000214441	RP1, LDHB, LTBP2, SCN3B, CCDC148, CCDC146, LPHN3, HTR1B, WDR78, MAT1A, AQP11, PATZ1, TMEM14A, GBP7, LRRC6, GBP6, TNIK, CGRRF1, CDHR3, PTPRU, GEM, SIRPA, PTPDC1, BTBD8, MKS1, CCDC130, SPAG6, HSD11B2, RYR2, ABAT, DNAH10, CCDC96, HSPA1A, ARG1, WDR55, PPP1R3B, WDR52, SLC28A2, LFNG, PLTP, VWA3A, ACER2, KLF11, EPM2A, CCDC81, ESRRG, KIF3C, ACPP, SYNE1, HSPA12B, CD300A, FAM161B, WDR63, FAM161A, RWDD3, MA…	707	11550	19235	1.1071	0.0945262	0.0123354	0.305032
GOTERM_MF_FAT	GO:0031420~alkali metal ion binding	21	2.9453	0.000217627	KCNH1, SLC38A4, PDXK, SCN3B, SLC5A1, KCNB1, SLC10A6, SLC38A11, KCNJ2, KCNIP4, KCNK3, KCNJ13, MAT1A, SLC23A2, SLC4A8, KCNE2, KCNH7, SCN7A, SCNN1B, SLC5A12, KCNG2	468	228	12983	2.55513	0.140756	0.0298848	0.327504
UP_SEQ_FEATURE	sequence variant	486	68.1627	0.000240834	RP1, LDHB, LTBP2, SCN3B, CCDC148, CCDC146, LPHN3, HTR1B, WDR78, MAT1A, AQP11, PATZ1, TMEM14A, GBP7, LRRC6, GBP6, TNIK, CGRRF1, CDHR3, PTPRU, GEM, SIRPA, PTPDC1, BTBD8, MKS1, CCDC130, SPAG6, HSD11B2, RYR2, ABAT, DNAH10, CCDC96, HSPA1A, KCNJ2, ARG1, WDR55, PPP1R3B, WDR52, SLC28A2, LFNG, PLTP, NPHP1, VWA3A, ACER2, KLF11, EPM2A, CCDC81, ESRRG, TNNI3, KIF3C, ACPP, SYNE1, HSPA12B, HMGCS2, CD300A, FAM16…	704	11992	19113	1.10027	0.354292	0.354292	0.408617
GOTERM_MF_FAT	GO:0001882~nucleoside binding	85	11.9215	0.000257753	STK33, STEAP4, ADCY4, RNASEL, ADCY2, ACVRL1, KIF27, NUAK1, STK36, ADCY5, PINK1, PRKG2, FES, ACSF2, PRR15L, NLRC5, ATP2B2, MAT1A, RAPGEF4, EGFR, TNIK, PDXK, LYN, NEK10, GEM, PFKM, NEK11, CDKL4, NME5, CDKL1, RIPK3, PDGFRA, SLC27A2, NEK5, PCCA, NMNAT1, DNAH10, DNAH9, ASS1, STK10, MAP4K2, HSPA1A, DNAH2, ULK4, OAS2, TK2, DNAH5, CMPK2, DNAH6, FMO5, KIF6, P2RY2, FMO2, FMO3, TAP1, ENTPD1, SLC28A2, AATK, …	468	1612	12983	1.46279	0.16446	0.0295022	0.38778
GOTERM_BP_FAT	GO:0009190~cyclic nucleotide biosynthetic process	7	0.981767	0.000264825	ADCY4, ADCY2, ADCY5, NPR1, GUCY1A3, GUCY1B3, NPR2	510	25	13528	7.42714	0.476552	0.10227	0.464953
GOTERM_BP_FAT	GO:0044057~regulation of system process	26	3.64656	0.000270832	IRX5, ADORA2B, CTNND2, PINK1, IL10, KCNMB2, ATP2B2, EDNRB, HTR1B, KISS1R, ACE, SLC1A3, KCNE2, GUCY1A3, CALCRL, KCNG2, EGR1, EGFR, ARC, FLT1, EGR2, SPHK1, NPR1, TNNI3, RYR2, GLP1R	510	309	13528	2.23192	0.484183	0.0902378	0.475476
SP_PIR_KEYWORDS	phosphorus-oxygen lyase	5	0.701262	0.000316605	ADCY2, NPR1, GUCY1A3, GUCY1B3, NPR2	707	10	19235	13.6033	0.136371	0.0161582	0.45005
UP_SEQ_FEATURE	repeat:LRR 1	26	3.64656	0.000321048	DNAH10, GPR124, LRRC19, LRRC36, DNAH2, TLR5, SPAG17, NLRC5, LRRC56, MFHAS1, FBXL13, FBXL18, LRRC20, FLRT2, LRRC6, LRRN3, LRGUK, LRRC48, LRRC23, LRRC26, LRRC10B, PRELP, SPEF2, DNAL1, NYNRIN, FBXL2	704	318	19113	2.21974	0.441844	0.252902	0.544364
GOTERM_MF_FAT	GO:0030554~adenyl nucleotide binding	83	11.641	0.000327442	STK33, STEAP4, ADCY4, RNASEL, ADCY2, ACVRL1, KIF27, NUAK1, STK36, ADCY5, PINK1, PRKG2, FES, ACSF2, PRR15L, NLRC5, ATP2B2, MAT1A, RAPGEF4, EGFR, TNIK, PDXK, LYN, NEK10, PFKM, NEK11, CDKL4, NME5, CDKL1, RIPK3, PDGFRA, SLC27A2, NEK5, PCCA, NMNAT1, DNAH10, DNAH9, ASS1, STK10, MAP4K2, HSPA1A, DNAH2, ULK4, OAS2, TK2, DNAH5, CMPK2, DNAH6, FMO5, KIF6, P2RY2, FMO2, FMO3, TAP1, ENTPD1, AATK, CSF1R, ITK, AL…	468	1577	12983	1.46008	0.204086	0.0320833	0.492383
GOTERM_MF_FAT	GO:0001883~purine nucleoside binding	84	11.7812	0.000328864	STK33, STEAP4, ADCY4, RNASEL, ADCY2, ACVRL1, KIF27, NUAK1, STK36, ADCY5, PINK1, PRKG2, FES, ACSF2, PRR15L, NLRC5, ATP2B2, MAT1A, RAPGEF4, EGFR, TNIK, PDXK, LYN, NEK10, GEM, PFKM, NEK11, CDKL4, NME5, CDKL1, RIPK3, PDGFRA, SLC27A2, NEK5, PCCA, NMNAT1, DNAH10, DNAH9, ASS1, STK10, MAP4K2, HSPA1A, DNAH2, ULK4, OAS2, TK2, DNAH5, CMPK2, DNAH6, FMO5, KIF6, P2RY2, FMO2, FMO3, TAP1, ENTPD1, AATK, CSF1R, IT…	468	1601	12983	1.45552	0.204875	0.0282503	0.494516
UP_SEQ_FEATURE	repeat:LRR 2	26	3.64656	0.000336751	DNAH10, GPR124, LRRC19, LRRC36, DNAH2, TLR5, SPAG17, NLRC5, LRRC56, MFHAS1, FBXL13, FBXL18, LRRC20, FLRT2, LRRC6, LRRN3, LRGUK, LRRC48, LRRC23, LRRC26, LRRC10B, PRELP, SPEF2, DNAL1, NYNRIN, FBXL2	704	319	19113	2.21278	0.457541	0.18444	0.570917
GOTERM_CC_FAT	GO:0000267~cell fraction	63	8.8359	0.000361044	LDHB, PDE3B, ANPEP, SDC3, EDNRB, ATP2B2, ST6GALNAC4, SLC1A3, SLC23A2, GPX3, PDE4B, RAPGEF4, RECK, LYN, CORO7, PFKM, UGT1A1, UGT1A10, ARRB1, TPPP, HSPB1, HSD11B2, ABAT, RYR2, RASD1, SNAP29, WNT5A, CXCL2, MAP4K2, MMD, MME, OAS2, CDH5, FMO5, UGT1A9, ACE, LY6D, UGT1A5, FMO2, TAP1, PLCH1, FMO3, SLC28A2, SCNN1B, MLC1, PLA2G15, PLEK, SPHK1, ITGA1, NPR2, PDE3A, NPR3, RGS16, ITPR2, CYP4B1, CSGALNACT1, ABC…	475	1083	12782	1.56537	0.115539	0.0202549	0.490545
SP_PIR_KEYWORDS	leucine-rich repeat	26	3.64656	0.000370734	DNAH10, GPR124, LRRC19, LRRC36, DNAH2, TLR5, SPAG17, NLRC5, LRRC56, MFHAS1, FBXL13, FBXL18, LRRC20, FLRT2, LRRC6, LRRN3, LRGUK, LRRC48, LRRC23, LRRC26, LRRC10B, PRELP, SPEF2, DNAL1, NYNRIN, FBXL2	707	322	19235	2.1968	0.157753	0.0170216	0.526804
UP_SEQ_FEATURE	topological domain:Cytoplasmic	160	22.4404	0.000387004	ADCY4, PLXNA3, ADCY2, GPR124, SCN3B, ADCY5, B3GALT4, STOML1, LPAR3, TNFSF12, TLR5, IL17RD, LPHN3, ATP2B2, HTR1B, S1PR1, EGFR, EFNB3, CDHR3, MRGPRE, PTPRU, SIRPA, CCR9, THBD, PDGFRA, RYR2, GLP1R, SLC38A4, IL22RA1, ADORA2B, MMD, MME, SLC38A11, KCNJ2, EXTL1, KCNMB2, SEMA5A, ACE, B3GNT4, P2RY2, B3GNT6, ADRA2A, ENTPD1, LFNG, CSF1R, ST6GAL1, TRPC6, SYT10, KCNB1, PODXL, UST, TNFRSF13C, ITGA1, PCDH17, AB…	704	3374	19113	1.28745	0.50487	0.161159	0.655851
GOTERM_BP_FAT	GO:0048514~blood vessel morphogenesis	20	2.80505	0.00038938	ACVRL1, HTATIP2, FLT1, FGF9, ANPEP, TNFSF12, ARHGAP24, TNNI3, GJC1, SEMA5A, TYMP, ACE, S1PR1, HOXA3, PLXDC1, FOXF1, ANGPT1, FIGF, TNFAIP2, ENG	510	211	13528	2.51426	0.613966	0.112173	0.682928
SP_PIR_KEYWORDS	ATP	21	2.9453	0.000462996	EGFR, ACVRL1, FLT1, LYN, ASS1, BMX, MAP4K2, NPR1, HSPA1A, NPR2, PFKM, PRKG2, FES, ATP2B2, CDKL1, MAT1A, RPS6KA2, FYN, TAP1, PDGFRA, CSF1R	707	236	19235	2.42092	0.192988	0.0193037	0.657505
SP_PIR_KEYWORDS	cilium biogenesis/degradation	6	0.841515	0.000497332	DNAH9, SPAG6, CC2D2A, TEKT2, AK7, SPAG16	707	19	19235	8.59153	0.205722	0.0190105	0.706105
PIR_SUPERFAMILY	PIRSF002308:dynein heavy chain, ciliary	5	0.701262	0.000515825	DNAH10, DNAH9, DNAH2, DNAH5, DNAH6	278	11	7396	12.0929	0.149129	0.149129	0.691533
KEGG_PATHWAY	hsa04270:Vascular smooth muscle contraction	14	1.96353	0.000555846	ADCY4, ADCY2, ADORA2B, ADCY5, NPR1, NPR2, KCNMB2, ITPR2, CALML3, ADRA1A, GUCY1A3, GUCY1B3, CALCRL, CACNA1D	208	112	5085	3.05589	0.080017	0.080017	0.661757
UP_SEQ_FEATURE	glycosylation site:N-linked (GlcNAc...)	189	26.5077	0.000565573	ADCY4, PLXNA3, ADCY2, LTBP2, LYPD6, GPR124, SCN3B, EFNA2, ADCY5, B3GALT4, LPAR3, TNFSF12, TLR5, MEGF11, IL17RD, KLHDC7A, IL10, MMRN2, DNASE1L1, NOV, LPHN3, HTR1B, S1PR1, AQP11, LOX, IDUA, RECK, EGFR, EFNB3, CDHR3, PTPRU, SIRPA, PRELP, CCR9, UGT1A10, THBD, PDGFRA, RYR2, GLP1R, WNT5A, SLC38A4, DNAH10, ADAMTSL1, IL22RA1, ADORA2B, MAMDC2, MME, SLC38A11, EXTL1, IL34, KCNMB2, SEMA5A, SIAE, ACE, B3GNT4,…	704	4129	19113	1.24272	0.642053	0.185739	0.957104
SP_PIR_KEYWORDS	developmental protein	48	6.73212	0.000590648	MEF2C, WNT5A, TSHZ2, HTATIP2, FGF9, DZIP1, STK36, CTNND2, ANPEP, EDIL3, TNFSF12, SPRY4, MLF1, SEMA5A, FAM65B, TCP11, TYMP, HOXA3, HOXA5, PAX7, ANGPT1, FIGF, LFNG, FZD8, DIXDC1, ARC, SATB2, FLT1, IKZF1, EFNB3, MAK, TAF8, MEA1, EDAR, ARHGAP24, NME5, SEMA6A, DKK3, SEMA6D, FYN, SPATA18, GADD45G, EDF1, WNT11, TNFAIP2, SEMA4A, SMPD3, BMP6	707	779	19235	1.6764	0.239326	0.0208225	0.838076
INTERPRO	IPR013088:Zinc finger, NHR/GATA-type	9	1.26227	0.000706043	VDR, GATA2, PPARA, NR1D1, GATA3, ESRRG, ESR1, NR4A1, NR4A3	646	51	16659	4.55081	0.497739	0.291296	1.10616
GOTERM_CC_FAT	GO:0042995~cell projection	44	6.17111	0.000708887	DNAH10, ADCY4, DNAH9, ADCY2, SLC5A1, VIM, TTLL6, DNAH2, KCNJ2, SPRY4, DNAH5, SPAG17, SDC3, SPAG16, NOV, FAM65B, ATP2B2, DNALI1, ENKUR, SLC1A3, AQP11, TEKT2, DNM3, ARC, PLEK, ICAM2, ITGA1, RPGRIP1L, ESR1, RPGRIP1, ARHGAP24, SNTN, RSPH9, ITPR2, BBS2, SEMA6A, CORO1A, P2RX6, SPAG6, CC2D2A, TSGA10, ANTXR1, THEM4, DCXR	475	697	12782	1.69873	0.214243	0.0338574	0.961045
GOTERM_MF_FAT	GO:0032559~adenyl ribonucleotide binding	78	10.9397	0.000719859	ADCY4, STK33, RNASEL, ADCY2, ACVRL1, KIF27, NUAK1, ADCY5, STK36, PINK1, PRKG2, FES, ACSF2, PRR15L, NLRC5, ATP2B2, MAT1A, RAPGEF4, EGFR, PDXK, TNIK, LYN, NEK10, PFKM, NEK11, CDKL4, NME5, CDKL1, RIPK3, PDGFRA, SLC27A2, NEK5, PCCA, NMNAT1, DNAH10, DNAH9, ASS1, STK10, MAP4K2, HSPA1A, ULK4, DNAH2, OAS2, TK2, DNAH5, CMPK2, DNAH6, KIF6, P2RY2, TAP1, ENTPD1, AATK, CSF1R, ITK, ALPK1, FLT1, MAK, SPHK1, PDK…	468	1497	12983	1.44545	0.394634	0.0542425	1.07949
GOTERM_BP_FAT	GO:0006468~protein amino acid phosphorylation	43	6.03086	0.000728502	STK33, RNASEL, ACVRL1, ADORA2B, NUAK1, STK10, STK36, MAP4K2, LPAR3, PINK1, PRKG2, ULK4, FES, STAT4, KISS1R, ADRA2A, AATK, CSF1R, EGFR, ITK, ALPK1, FLT1, TNIK, LYN, MAK, LRRN3, PDK4, ITGA1, BMX, NEK10, NPR1, NPR2, NEK11, CDKL4, GLYCTK, CDKL1, FYN, RPS6KA2, DYRK1B, GADD45G, PDGFRA, RIPK3, NEK5	510	667	13528	1.71004	0.831549	0.179549	1.27412
SP_PIR_KEYWORDS	alternative splicing	317	44.46	0.000745152	MEF2C, PLEKHM3, GPR124, DZIP1, CCDC148, STOML1, PDLIM3, CCDC146, EDIL3, MEGF11, ATP2B2, LPHN3, WDR78, RAVER2, N4BP2L1, RAPGEF4, PATZ1, EIF2B3, FHAD1, LRRC6, GBP6, TNIK, CDHR3, BTBD6, PTPRU, SIRPA, PTPDC1, BTBD8, CCR9, EBPL, MKS1, REC8, SPAG6, CC2D2A, PDGFRA, RYR2, ADD3, DBNDD1, DNAH10, AKAP12, ASB14, OAS2, NPRL2, RIMS2, DENND2C, FAM65B, SIAE, ARG1, ACE, WDR55, LFNG, PLTP, IQSEC2, NPHP1, CNKSR2, A…	707	7488	19235	1.15177	0.291874	0.024351	1.05622
UP_SEQ_FEATURE	splice variant	316	44.3198	0.000829623	MEF2C, PLEKHM3, GPR124, DZIP1, CCDC148, STOML1, PDLIM3, CCDC146, EDIL3, MEGF11, ATP2B2, LPHN3, WDR78, RAVER2, N4BP2L1, RAPGEF4, PATZ1, EIF2B3, FHAD1, LRRC6, GBP6, TNIK, CDHR3, BTBD6, PTPRU, SIRPA, PTPDC1, BTBD8, CCR9, EBPL, MKS1, REC8, SPAG6, CC2D2A, PDGFRA, RYR2, ADD3, DBNDD1, DNAH10, AKAP12, ASB14, OAS2, NPRL2, RIMS2, DENND2C, FAM65B, SIAE, ARG1, ACE, WDR55, LFNG, PLTP, IQSEC2, NPHP1, CNKSR2, A…	704	7458	19113	1.15033	0.778475	0.222136	1.40099
GOTERM_BP_FAT	GO:0030808~regulation of nucleotide biosynthetic process	13	1.82328	0.000871895	ADCY4, ADCY2, ADORA2B, ADCY5, NPR1, NPR3, EDNRB, HTR1B, S1PR1, ADRA2A, GUCY1A3, CALCRL, GLP1R	510	110	13528	3.13483	0.881381	0.191993	1.5231
GOTERM_BP_FAT	GO:0030802~regulation of cyclic nucleotide biosynthetic process	13	1.82328	0.000871895	ADCY4, ADCY2, ADORA2B, ADCY5, NPR1, NPR3, EDNRB, HTR1B, S1PR1, ADRA2A, GUCY1A3, CALCRL, GLP1R	510	110	13528	3.13483	0.881381	0.191993	1.5231
SP_PIR_KEYWORDS	kinase	43	6.03086	0.000906014	STK33, ACVRL1, NUAK1, STK10, STK36, HINT2, MAP4K2, PINK1, ULK4, PRKG2, FES, TK2, CMPK2, OBSL1, AATK, CSF1R, CNKSR2, EGFR, ITK, ALPK1, PDXK, FLT1, TNIK, LYN, MAK, SPHK1, PDK4, BMX, NEK10, LRGUK, PFKM, AK7, NEK11, CDKL4, GLYCTK, CDKL1, FYN, RPS6KA2, DYRK1B, PDGFRA, RIPK3, AKAP7, NEK5	707	688	19235	1.70041	0.34274	0.0275906	1.28287
GOTERM_MF_FAT	GO:0000166~nucleotide binding	108	15.1473	0.000948717	LDHB, STK33, ADCY4, RNASEL, ADCY2, STK36, ADCY5, PRKG2, NLRC5, ATP2B2, DIRAS2, MAT1A, RAVER2, RAPGEF4, RAB20, MX2, EGFR, GBP7, GBP6, TNIK, PDXK, ARL16, GEM, CDKL4, NME5, CDKL1, RIPK3, PDGFRA, HSD11B2, GBP3, NEK5, GBP2, PCCA, NMNAT1, DNAH10, ASS1, STK10, MAP4K2, HSPA1A, OAS2, ULK4, TK2, CMPK2, P2RY2, ENTPD1, CSF1R, ITK, SPHK1, MYO1G, BMX, DOCK8, AK7, KIF3C, ABCG1, ABCG2, GLYCTK, HSPA12B, P2RX6, DY…	468	2245	12983	1.33456	0.483959	0.0640161	1.4204
GOTERM_BP_FAT	GO:0006812~cation transport	37	5.18934	0.000982936	KCNH1, STEAP4, SLC38A4, CACHD1, SCN3B, SLC39A13, SLC5A1, SLC38A11, KCNJ2, GJA4, KCNIP4, KCNJ13, KCNMB2, ATP2B2, VDR, SLC23A2, SLC4A8, KCNE2, SLC25A28, SCN7A, SCNN1B, SCO2, KCNG2, TRPC6, KCNB1, SLC10A6, KCNK3, ITPR2, CORO1A, ABCC9, ATP6V0E2, FYN, KCNH7, RYR2, KCTD13, CACNA1D, SLC5A12	510	553	13528	1.77476	0.909597	0.196275	1.7155
UP_SEQ_FEATURE	region of interest:AAA 6	5	0.701262	0.000994781	DNAH10, DNAH9, DNAH2, DNAH5, DNAH6	704	13	19113	10.442	0.835923	0.227562	1.67768
GOTERM_BP_FAT	GO:0006928~cell motion	33	4.62833	0.00103241	DNAH9, PLXNA3, ACVRL1, EFNA2, VIM, TNFSF12, DNAH2, FPR2, IL10, DNAH5, SEMA5A, EDNRB, DNALI1, ADRA2A, TEKT2, TNN, SCNN1B, SATB2, FLT1, EGR2, EFNB3, FOXJ1, ARID5B, PODXL, ITGA1, ELMO1, SEMA6A, CORO1A, LYVE1, FYN, HSPB1, ENG, FEZ2	510	475	13528	1.84282	0.919902	0.18972	1.8011
UP_SEQ_FEATURE	lipid moiety-binding region:S-palmitoyl cysteine	17	2.38429	0.00108798	WNT5A, PLP1, ADORA2B, LYN, LPAR3, RFTN2, RGS16, ASGR1, EDNRB, HTR1B, S1PR1, PLSCR4, FYN, ADRA2A, ADRA1A, AKAP7, ENTPD1	704	181	19113	2.54992	0.861496	0.218943	1.8335
GOTERM_BP_FAT	GO:0030799~regulation of cyclic nucleotide metabolic process	13	1.82328	0.00110671	ADCY4, ADCY2, ADORA2B, ADCY5, NPR1, NPR3, EDNRB, HTR1B, S1PR1, ADRA2A, GUCY1A3, CALCRL, GLP1R	510	113	13528	3.05161	0.933216	0.187936	1.92954
GOTERM_MF_FAT	GO:0004672~protein kinase activity	38	5.32959	0.00115518	KCNH1, STK33, RNASEL, ACVRL1, NUAK1, STK10, STK36, MAP4K2, PINK1, PRKG2, ULK4, FES, NPRL2, AATK, CSF1R, EGFR, ITK, ALPK1, FLT1, TNIK, LYN, EFNB3, MAK, PDK4, BMX, NEK10, NPR1, NPR2, NEK11, CDKL4, CDKL1, FYN, RPS6KA2, DYRK1B, PDGFRA, RIPK3, NEK5, ENG	468	606	12983	1.73956	0.553192	0.0706211	1.727
GOTERM_MF_FAT	GO:0005524~ATP binding	76	10.6592	0.00121063	ADCY4, STK33, RNASEL, ADCY2, ACVRL1, KIF27, NUAK1, ADCY5, STK36, PINK1, PRKG2, FES, ACSF2, PRR15L, NLRC5, ATP2B2, MAT1A, EGFR, PDXK, TNIK, LYN, NEK10, PFKM, NEK11, CDKL4, NME5, CDKL1, RIPK3, PDGFRA, SLC27A2, NEK5, PCCA, NMNAT1, DNAH10, DNAH9, ASS1, STK10, MAP4K2, HSPA1A, ULK4, DNAH2, OAS2, TK2, DNAH5, CMPK2, DNAH6, KIF6, P2RY2, TAP1, ENTPD1, AATK, CSF1R, ITK, ALPK1, FLT1, MAK, SPHK1, PDK4, BMX, M…	468	1477	12983	1.42745	0.570151	0.0679418	1.8092
SP_PIR_KEYWORDS	signal	151	21.1781	0.0012879	PLXNA3, LTBP2, LYPD6, SCN3B, GPR124, EFNA2, EDIL3, TLR5, MEGF11, IL17RD, IL10, MMRN2, DNASE1L1, NOV, LPHN3, SBSN, LOX, REG3G, IDUA, RECK, EGFR, EFNB3, CDHR3, PTPRU, SIRPA, PRELP, UGT1A10, THBD, PDGFRA, GLP1R, WNT5A, IL22RA1, ADAMTSL1, MAMDC2, ESM1, NRN1, IL34, SEMA5A, SIAE, ACE, TFF2, AGRP, ANGPTL2, SRGN, PLTP, CTRL, CSF1R, VWA3A, EFEMP2, PODXL, IGJ, ITGA1, PCDH17, ACPP, LCN2, BTLA, SEMA6A, LYVE1…	707	3250	19235	1.26406	0.449363	0.0366057	1.819
GOTERM_BP_FAT	GO:0008217~regulation of blood pressure	12	1.68303	0.00132095	PPARA, EDNRB, ACE, ACVRL1, HSD11B2, ABAT, NPR1, GUCY1A3, NPR2, NPR3, TNNI3, ENG	510	100	13528	3.18306	0.960464	0.206064	2.29898
UP_SEQ_FEATURE	region of interest:AAA 5	5	0.701262	0.0013524	DNAH10, DNAH9, DNAH2, DNAH5, DNAH6	704	14	19113	9.69612	0.914361	0.238959	2.27429
UP_SEQ_FEATURE	region of interest:AAA 1	5	0.701262	0.0013524	DNAH10, DNAH9, DNAH2, DNAH5, DNAH6	704	14	19113	9.69612	0.914361	0.238959	2.27429
UP_SEQ_FEATURE	region of interest:Stalk	5	0.701262	0.0013524	DNAH10, DNAH9, DNAH2, DNAH5, DNAH6	704	14	19113	9.69612	0.914361	0.238959	2.27429
UP_SEQ_FEATURE	region of interest:Stem	5	0.701262	0.0013524	DNAH10, DNAH9, DNAH2, DNAH5, DNAH6	704	14	19113	9.69612	0.914361	0.238959	2.27429
UP_SEQ_FEATURE	region of interest:AAA 2	5	0.701262	0.0013524	DNAH10, DNAH9, DNAH2, DNAH5, DNAH6	704	14	19113	9.69612	0.914361	0.238959	2.27429
UP_SEQ_FEATURE	region of interest:AAA 3	5	0.701262	0.0013524	DNAH10, DNAH9, DNAH2, DNAH5, DNAH6	704	14	19113	9.69612	0.914361	0.238959	2.27429
UP_SEQ_FEATURE	region of interest:AAA 4	5	0.701262	0.0013524	DNAH10, DNAH9, DNAH2, DNAH5, DNAH6	704	14	19113	9.69612	0.914361	0.238959	2.27429
GOTERM_BP_FAT	GO:0001525~angiogenesis	15	2.10379	0.00138587	HTATIP2, FLT1, ACVRL1, FGF9, ANPEP, TNFSF12, ARHGAP24, SEMA5A, TYMP, S1PR1, PLXDC1, ANGPT1, FIGF, TNFAIP2, ENG	510	148	13528	2.68839	0.966272	0.202251	2.41068
GOTERM_BP_FAT	GO:0006140~regulation of nucleotide metabolic process	13	1.82328	0.00139177	ADCY4, ADCY2, ADORA2B, ADCY5, NPR1, NPR3, EDNRB, HTR1B, S1PR1, ADRA2A, GUCY1A3, CALCRL, GLP1R	510	116	13528	2.97268	0.966755	0.191634	2.42081
UP_SEQ_FEATURE	signal peptide	151	21.1781	0.00142979	PLXNA3, LTBP2, LYPD6, SCN3B, GPR124, EFNA2, EDIL3, TLR5, MEGF11, IL17RD, IL10, MMRN2, DNASE1L1, NOV, LPHN3, SBSN, LOX, REG3G, IDUA, RECK, EGFR, EFNB3, CDHR3, PTPRU, SIRPA, PRELP, UGT1A10, THBD, PDGFRA, GLP1R, WNT5A, IL22RA1, ADAMTSL1, MAMDC2, ESM1, NRN1, IL34, SEMA5A, SIAE, ACE, TFF2, AGRP, ANGPTL2, SRGN, PLTP, CTRL, CSF1R, VWA3A, EFEMP2, PODXL, IGJ, ITGA1, PCDH17, ACPP, LCN2, BTLA, SEMA6A, LYVE1…	704	3250	19113	1.26139	0.925605	0.228822	2.40296
GOTERM_BP_FAT	GO:0046068~cGMP metabolic process	5	0.701262	0.00146713	ATP2B2, NPR1, GUCY1A3, GUCY1B3, NPR2	510	14	13528	9.47339	0.972355	0.190288	2.55031
SP_PIR_KEYWORDS	lipoprotein	40	5.6101	0.00150334	RHOJ, WNT5A, NKD1, ADORA2B, EFNA2, LPAR3, OAS2, FES, NRN1, ASGR1, ART3, EDNRB, HTR1B, PPP1R16B, LY6D, DIRAS2, S1PR1, TIAM1, ADRA2A, FRS3, RAB6B, ENTPD1, RAB20, RECK, PLP1, LYN, RAB4B, RFTN2, RGS16, LDLRAD1, PRICKLE1, PLSCR4, FYN, RAB36, PRICKLE2, ADRA1A, AKAP7, ARL4D, RASD1, GBP2	707	642	19235	1.69511	0.501708	0.0401465	2.12027
PIR_SUPERFAMILY	PIRSF005552:guanine nucleotide-binding protein 1	4	0.56101	0.00162607	GBP7, GBP6, GBP3, GBP2	278	7	7396	15.2025	0.399128	0.224841	2.16497
UP_SEQ_FEATURE	repeat:LRR 3	23	3.22581	0.00169226	LRRC20, DNAH10, FLRT2, LRRC6, GPR124, LRRN3, LRRC19, LRRC36, LRGUK, LRRC48, DNAH2, TLR5, LRRC23, LRRC26, PRELP, LRRC10B, NLRC5, LRRC56, MFHAS1, FBXL13, DNAL1, FBXL2, FBXL18	704	299	19113	2.0884	0.953845	0.243924	2.83813
SP_PIR_KEYWORDS	tyrosine-specific protein kinase	8	1.12202	0.00172984	EGFR, FLT1, LYN, FYN, PDGFRA, BMX, FES, CSF1R	707	48	19235	4.53442	0.551395	0.0435569	2.43608
GOTERM_BP_FAT	GO:0008015~blood circulation	17	2.38429	0.00178166	PPARA, ACVRL1, ADORA2B, ITGA1, NPR1, NPR2, NPR3, TNNI3, EDNRB, ACE, ABAT, RYR2, KCNE2, GUCY1A3, HSD11B2, GUCY1B3, ENG	510	186	13528	2.42437	0.987199	0.215042	3.08902
GOTERM_BP_FAT	GO:0003013~circulatory system process	17	2.38429	0.00178166	PPARA, ACVRL1, ADORA2B, ITGA1, NPR1, NPR2, NPR3, TNNI3, EDNRB, ACE, ABAT, RYR2, KCNE2, GUCY1A3, HSD11B2, GUCY1B3, ENG	510	186	13528	2.42437	0.987199	0.215042	3.08902
SP_PIR_KEYWORDS	differentiation	31	4.34783	0.0017892	MEF2C, WNT5A, HTATIP2, FGF9, DZIP1, ANPEP, TNFSF12, MLF1, SEMA5A, FAM65B, TYMP, TCP11, ANGPT1, FIGF, FLT1, EFNB3, MAK, TAF8, MEA1, EDAR, PTPRU, ARHGAP24, SEMA6A, NME5, SEMA6D, SPATA18, GADD45G, EDF1, TNFAIP2, SEMA4A, BMP6	707	460	19235	1.83348	0.563577	0.0427006	2.51868
INTERPRO	IPR003191:Guanylate-binding protein, C-terminal	4	0.56101	0.00179907	GBP7, GBP6, GBP3, GBP2	646	7	16659	14.736	0.827209	0.443019	2.79602
GOTERM_BP_FAT	GO:0022610~biological adhesion	43	6.03086	0.00190717	MIA, AEBP1, CTNND2, FPR2, EDIL3, SCARF1, CDH5, SDC3, SEMA5A, LY6D, S1PR1, CD93, COL6A1, TNN, ENTPD1, COL8A2, BOC, THBS3, NPHP1, EGFR, FLRT2, ICAM4, PLEK, ICAM2, CDHR3, ITGA1, PTPRU, PCDH17, SIRPA, VWF, CORO1A, LAMA4, LYVE1, LAMA3, TMEM8B, CD300A, CDON, PECAM1, ANTXR1, PDZD2, ENG, MUC5B, CDH11	510	701	13528	1.6271	0.990586	0.217731	3.3032
GOTERM_BP_FAT	GO:0007155~cell adhesion	43	6.03086	0.00190914	MIA, AEBP1, CTNND2, FPR2, EDIL3, SCARF1, CDH5, SDC3, SEMA5A, LY6D, S1PR1, CD93, COL6A1, TNN, ENTPD1, COL8A2, BOC, THBS3, NPHP1, EGFR, FLRT2, ICAM4, PLEK, ICAM2, CDHR3, ITGA1, PTPRU, PCDH17, SIRPA, VWF, CORO1A, LAMA4, LYVE1, LAMA3, TMEM8B, CD300A, CDON, PECAM1, ANTXR1, PDZD2, ENG, MUC5B, CDH11	510	700	13528	1.62942	0.990631	0.208258	3.30655
SP_PIR_KEYWORDS	autophosphorylation	8	1.12202	0.00195538	EGFR, FLT1, LYN, RPS6KA2, FYN, PDGFRA, FES, CSF1R	707	49	19235	4.44188	0.595955	0.0443002	2.7496
COG_ONTOLOGY	Cytoskeleton	6	0.841515	0.00198419	DNAH10, DNAH9, DNAH2, TAGLN3, DNAH5, DNAH6	60	31	1950	6.29032	0.0370339	0.0370339	1.47749
GOTERM_CC_FAT	GO:0005887~integral to plasma membrane	64	8.97616	0.00224963	KCNH1, ACVRL1, SLC5A1, LPAR3, ANPEP, TNFSF12, GJA4, KCNJ13, ASGR1, EDNRB, ART3, HTR1B, SLC23A2, EVI2B, SCN7A, CALCRL, KCNG2, NOXO1, LYN, EFNB3, CMKLR1, ICAM2, PIGR, PTPRU, UGT1A1, CCR9, UGT1A10, CD83, THBD, PDGFRA, TM4SF1, GPRC5C, ADORA2B, MMD, MME, KCNJ2, KCNMB2, UGT1A9, RASGRP3, P2RY2, UGT1A5, TAP1, ADRA2A, KCNE2, SLC28A2, ENTPD1, CSF1R, PTPRB, FLRT2, FLT1, PTPRZ1, KCNB1, PODXL, ITGA1, NPR1, AB…	475	1188	12782	1.44967	0.535008	0.0912788	3.02041
GOTERM_MF_FAT	GO:0004383~guanylate cyclase activity	4	0.56101	0.00226214	NPR1, GUCY1A3, GUCY1B3, NPR2	468	8	12983	13.8707	0.793716	0.114341	3.35575
UP_SEQ_FEATURE	topological domain:Extracellular	128	17.9523	0.00230007	ADCY4, PLXNA3, SCN3B, GPR124, ADCY5, LPAR3, TNFSF12, TLR5, IL17RD, LPHN3, ATP2B2, HTR1B, S1PR1, EGFR, EFNB3, CDHR3, MRGPRE, PTPRU, SIRPA, CCR9, THBD, PDGFRA, GLP1R, SLC38A4, IL22RA1, ADORA2B, MME, SLC38A11, KCNJ2, KCNMB2, SEMA5A, ACE, P2RY2, ADRA2A, ENTPD1, CSF1R, TRPC6, PODXL, TNFRSF13C, ITGA1, PCDH17, ABCG1, ABCG2, BTLA, SEMA6A, GGT5, LYVE1, TNFSF10, P2RX6, TMEM8B, SEMA6D, CD300A, CD274, ADRA1A…	704	2719	19113	1.27808	0.984728	0.294238	3.83886
SP_PIR_KEYWORDS	cgmp biosynthesis	4	0.56101	0.0024011	NPR1, GUCY1A3, GUCY1B3, NPR2	707	8	19235	13.6033	0.671443	0.051622	3.36643
UP_SEQ_FEATURE	domain:Guanylate cyclase	4	0.56101	0.00241555	NPR1, GUCY1A3, GUCY1B3, NPR2	704	8	19113	13.5746	0.987623	0.286692	4.0279
UP_SEQ_FEATURE	domain:Protein kinase	31	4.34783	0.00250648	STK33, RNASEL, ACVRL1, NUAK1, STK10, STK36, MAP4K2, PINK1, PRKG2, ULK4, FES, AATK, CSF1R, EGFR, ITK, FLT1, TNIK, LYN, MAK, BMX, NEK10, NPR1, NPR2, NEK11, CDKL4, CDKL1, FYN, DYRK1B, PDGFRA, RIPK3, NEK5	704	469	19113	1.79451	0.989512	0.277859	4.1765
UP_SEQ_FEATURE	repeat:LRR 4	20	2.80505	0.00257976	LRRC20, DNAH10, FLRT2, GPR124, LRRN3, LRRC19, LRRC36, LRGUK, LRRC48, DNAH2, TLR5, LRRC23, LRRC26, PRELP, LRRC10B, NLRC5, MFHAS1, FBXL13, DNAL1, FBXL2	704	252	19113	2.15469	0.990822	0.26855	4.29609
GOTERM_BP_FAT	GO:0051270~regulation of cell motion	17	2.38429	0.00259476	EGFR, PLXNA3, ACVRL1, FLT1, LYN, SPHK1, PTPRU, BBS2, CORO1A, KISS1R, LAMA4, ACE, LAMA3, S1PR1, PDGFRA, HDAC9, IGFBP5	510	193	13528	2.33644	0.998253	0.260938	4.46865
INTERPRO	IPR011704:ATPase associated with various cellular activities, AAA-5	5	0.701262	0.00279273	DNAH10, DNAH9, DNAH2, DNAH5, DNAH6	646	16	16659	8.05873	0.934566	0.494234	4.30876
INTERPRO	IPR004273:Dynein heavy chain	5	0.701262	0.00279273	DNAH10, DNAH9, DNAH2, DNAH5, DNAH6	646	16	16659	8.05873	0.934566	0.494234	4.30876
INTERPRO	IPR013602:Dynein heavy chain, N-terminal region 2	5	0.701262	0.00279273	DNAH10, DNAH9, DNAH2, DNAH5, DNAH6	646	16	16659	8.05873	0.934566	0.494234	4.30876
GOTERM_CC_FAT	GO:0005626~insoluble fraction	48	6.73212	0.00297503	PDE3B, SDC3, ATP2B2, EDNRB, SLC1A3, SLC23A2, PDE4B, RAPGEF4, RECK, LYN, CORO7, UGT1A1, UGT1A10, ARRB1, RYR2, HSPB1, HSD11B2, ABAT, SNAP29, MMD, MME, OAS2, CDH5, FMO5, ACE, UGT1A9, LY6D, FMO2, UGT1A5, FMO3, TAP1, PLCH1, SCNN1B, SLC28A2, MLC1, PLEK, SPHK1, ITGA1, PDE3A, NPR2, NPR3, RGS16, ITPR2, CYP4B1, ABCC9, LYVE1, P2RX6, SLC16A7, PON1, SYNM, ENG	475	839	12782	1.53952	0.636879	0.106454	3.97618
GOTERM_BP_FAT	GO:0030030~cell projection organization	26	3.64656	0.00319954	EGFR, DNM3, DNAH9, PLXNA3, EGR2, PLEK, EFNB3, FOXJ1, PTPRZ1, EFNA2, ITGA1, RPGRIP1L, LPAR3, SCARF1, SPAG16, SEMA5A, ATP2B2, BBS2, SEMA6A, CORO1A, SPAG6, CC2D2A, TSGA10, TEKT2, TNN, FEZ2	510	368	13528	1.87408	0.999603	0.299534	5.48278
GOTERM_BP_FAT	GO:0009123~nucleoside monophosphate metabolic process	9	1.26227	0.00320832	ATP2B2, ADCY4, ADCY2, ADCY5, NPR1, PDE3B, GUCY1A3, GUCY1B3, NPR2	510	66	13528	3.61711	0.999612	0.289273	5.49742
GOTERM_MF_FAT	GO:0004115~3',5'-cyclic-AMP phosphodiesterase activity	4	0.56101	0.00330306	PDE7B, PDE4B, PDE3B, PDE3A	468	9	12983	12.3295	0.900345	0.151867	4.8643
GOTERM_MF_FAT	GO:0005085~guanyl-nucleotide exchange factor activity	14	1.96353	0.00332694	ARHGEF15, DOCK8, MCF2L, PLEKHG3, TAGAP, PLEKHG1, PSD, RASGRF2, RASGRP3, TIAM1, RAPGEF4, EIF2B3, KNDC1, IQSEC2	468	152	12983	2.55513	0.901995	0.143456	4.89865
INTERPRO	IPR000719:Protein kinase, core	32	4.48808	0.00339914	STK33, RNASEL, ACVRL1, NUAK1, STK10, STK36, MAP4K2, PINK1, PRKG2, ULK4, FES, AATK, CSF1R, EGFR, ITK, FLT1, TNIK, LYN, MAK, BMX, NEK10, NPR1, NPR2, NEK11, CDKL4, CDKL1, RPS6KA2, FYN, DYRK1B, PDGFRA, RIPK3, NEK5	646	476	16659	1.73364	0.96384	0.485193	5.2211
GOTERM_BP_FAT	GO:0007243~protein kinase cascade	26	3.64656	0.0034162	WNT5A, ADORA2B, MAP4K2, LPAR3, PINK1, TLR5, IL10, KISS1R, STAT4, RASGRP3, ADRA2A, EGFR, ZFP36, FLT1, TNIK, PLEK, LRRN3, ITGA1, TIFA, NEK11, DOK4, RPS6KA2, FYN, GADD45G, RIPK3, ADRA1A	510	370	13528	1.86395	0.999767	0.294239	5.8436
GOTERM_CC_FAT	GO:0031226~intrinsic to plasma membrane	64	8.97616	0.0037804	KCNH1, ACVRL1, SLC5A1, LPAR3, ANPEP, TNFSF12, GJA4, KCNJ13, ASGR1, EDNRB, ART3, HTR1B, SLC23A2, EVI2B, SCN7A, CALCRL, KCNG2, NOXO1, LYN, EFNB3, CMKLR1, ICAM2, PIGR, PTPRU, UGT1A1, CCR9, UGT1A10, CD83, THBD, PDGFRA, TM4SF1, GPRC5C, ADORA2B, MMD, MME, KCNJ2, KCNMB2, UGT1A9, RASGRP3, P2RY2, UGT1A5, TAP1, ADRA2A, KCNE2, SLC28A2, ENTPD1, CSF1R, PTPRB, FLRT2, FLT1, PTPRZ1, KCNB1, PODXL, ITGA1, NPR1, AB…	475	1215	12782	1.41745	0.724115	0.12083	5.02708
GOTERM_BP_FAT	GO:0010553~negative regulation of specific transcription from RNA polymerase II promoter	7	0.981767	0.00404182	MEF2C, VDR, PPARA, IKZF1, FOXJ1, HDAC9, ENG	510	41	13528	4.52874	0.99995	0.326946	6.87824
INTERPRO	IPR013594:Dynein heavy chain, N-terminal region 1	4	0.56101	0.00407387	DNAH10, DNAH9, DNAH2, DNAH5	646	9	16659	11.4613	0.981317	0.48488	6.22663
INTERPRO	IPR008266:Tyrosine protein kinase, active site	11	1.54278	0.00429821	EGFR, ITK, FLT1, LYN, FYN, PDGFRA, BMX, NEK10, FES, CSF1R, AATK	646	97	16659	2.9244	0.985001	0.451172	6.55874
INTERPRO	IPR001170:Natriuretic peptide receptor, N-terminal	3	0.420757	0.00437494	NPR1, NPR2, NPR3	646	3	16659	25.7879	0.986087	0.413959	6.67208
UP_SEQ_FEATURE	active site:Proton acceptor	39	5.46985	0.00447695	LDHB, STK33, HTATIP2, ACVRL1, NUAK1, STK10, STK36, MAP4K2, PINK1, PRKG2, FES, GALM, SULT1A1, AATK, CSF1R, EGFR, ITK, FLT1, TNIK, LYN, MAK, BMX, NEK10, PFKM, NEK11, CDKL4, QPCT, CDKL1, FYN, RPS6KA2, DYRK1B, PDGFRA, RIPK3, PON1, HSD11B2, NEK5, HPGD, SMPD3, DCXR	704	658	19113	1.60914	0.999711	0.399069	7.344
GOTERM_BP_FAT	GO:0015672~monovalent inorganic cation transport	23	3.22581	0.00451195	KCNH1, SLC38A4, SCN3B, SLC5A1, KCNB1, SLC10A6, SLC38A11, KCNJ2, KCNIP4, KCNK3, KCNJ13, KCNMB2, ABCC9, ATP6V0E2, SLC23A2, SLC4A8, KCNE2, KCNH7, SCN7A, SCNN1B, KCTD13, SLC5A12, KCNG2	510	318	13528	1.91851	0.999984	0.346285	7.64867
GOTERM_BP_FAT	GO:0030817~regulation of cAMP biosynthetic process	11	1.54278	0.00466711	ADCY4, EDNRB, HTR1B, ADCY2, S1PR1, ADORA2B, ADCY5, ADRA2A, CALCRL, NPR3, GLP1R	510	101	13528	2.88891	0.999989	0.345215	7.90161
SP_PIR_KEYWORDS	atp-binding	68	9.53717	0.00478128	ADCY4, STK33, RNASEL, ADCY2, ACVRL1, KIF27, NUAK1, ADCY5, STK36, PINK1, PRKG2, FES, ACSF2, PRR15L, NLRC5, ATP2B2, MAT1A, EGFR, PDXK, TNIK, LYN, NEK10, PFKM, NEK11, CDKL4, CDKL1, PDGFRA, RIPK3, SLC27A2, NEK5, PCCA, NMNAT1, DNAH10, DNAH9, ASS1, STK10, MAP4K2, HSPA1A, ULK4, DNAH2, OAS2, DNAH5, CMPK2, DNAH6, KIF6, TAP1, ENTPD1, AATK, CSF1R, ITK, FLT1, MAK, SPHK1, PDK4, BMX, MYO1G, LRGUK, AK7, KIF3C, …	707	1326	19235	1.39521	0.891287	0.0959455	6.59929
SP_PIR_KEYWORDS	membrane	263	36.8864	0.00483804	ADCY4, ADCY2, SCN3B, GPR124, EFNA2, ADCY5, B3GALT4, STOML1, VPS52, LPAR3, MEGF11, KLHDC7A, ATP2B2, LPHN3, HTR1B, DIRAS2, S1PR1, AQP11, RAPGEF4, TMEM14A, RECK, GBP7, ARC, EFNB3, RINT1, CDHR3, GEM, PTPRU, SIRPA, CCR9, EBPL, PDGFRA, RYR2, ADD3, PTPLAD2, MMD, MME, KCNJ2, NRN1, RIMS2, TMCC2, KCNMB2, SEMA5A, ACE, SLC28A2, LFNG, CNKSR2, GPR155, ST6GAL1, MLC1, TRPC6, ACER2, EPM2A, TMEM120B, PCDH17, ACPP,…	707	6256	19235	1.14375	0.89412	0.093014	6.67514
GOTERM_MF_FAT	GO:0005261~cation channel activity	20	2.80505	0.00504469	KCNH1, TRPC6, SCN3B, KCNB1, KCNJ2, KCNIP4, KCNK3, ITPR2, KCNMB2, KCNJ13, ABCC9, P2RX6, KCNE2, KCNH7, RYR2, SCN7A, KCTD13, SCNN1B, CACNA1D, KCNG2	468	275	12983	2.01756	0.97055	0.197734	7.33929
UP_SEQ_FEATURE	domain:Sema	6	0.841515	0.00509693	SEMA5A, SEMA6A, PLXNA3, SEMA6D, SEMA3G, SEMA4A	704	31	19113	5.25467	0.999907	0.420659	8.32005
SP_PIR_KEYWORDS	wnt signaling pathway	12	1.68303	0.00528875	WNT5A, FZD8, DKK3, DIXDC1, TCF7, NKD1, TNIK, BTRC, PYGO1, CXXC4, WNT11, TLE2	707	122	19235	2.67605	0.914153	0.0972408	7.27541
GOTERM_BP_FAT	GO:0030814~regulation of cAMP metabolic process	11	1.54278	0.00536292	ADCY4, EDNRB, HTR1B, ADCY2, S1PR1, ADORA2B, ADCY5, ADRA2A, CALCRL, NPR3, GLP1R	510	103	13528	2.83282	0.999998	0.374601	9.02793
SP_PIR_KEYWORDS	palmitate	17	2.38429	0.00546697	WNT5A, PLP1, ADORA2B, LYN, LPAR3, RFTN2, RGS16, ASGR1, EDNRB, HTR1B, S1PR1, PLSCR4, FYN, ADRA2A, ADRA1A, AKAP7, ENTPD1	707	213	19235	2.17141	0.920988	0.0965424	7.51179
INTERPRO	IPR001849:Pleckstrin homology	21	2.9453	0.00560579	CNKSR2, DNM3, OSBPL5, ITK, PLEKHM3, PLEK, BMX, ARHGAP24, MCF2L, ELMO1, PLEKHG3, PLEKHG1, PLEKHB1, DOK4, PSD, RASGRF2, TIAM1, PLCH1, PLEKHO2, ARAP2, IQSEC2	646	277	16659	1.95504	0.995835	0.456107	8.47265
SP_PIR_KEYWORDS	dynein	6	0.841515	0.0058103	DNAH10, DNALI1, DNAH9, DNAH2, DNAH5, DNAH6	707	32	19235	5.10122	0.932661	0.0985672	7.96556
UP_SEQ_FEATURE	zinc finger region:NR C4-type	7	0.981767	0.00581733	VDR, PPARA, NR1D1, ESRRG, ESR1, NR4A1, NR4A3	704	45	19113	4.2232	0.999975	0.444906	9.44203
UP_SEQ_FEATURE	DNA-binding region:Nuclear receptor	7	0.981767	0.00581733	VDR, PPARA, NR1D1, ESRRG, ESR1, NR4A1, NR4A3	704	45	19113	4.2232	0.999975	0.444906	9.44203
GOTERM_BP_FAT	GO:0006811~ion transport	44	6.17111	0.00597148	KCNH1, STEAP4, SLC38A4, CACHD1, SCN3B, SLC5A1, SLC39A13, SLC38A11, KCNJ2, GJA4, KCNIP4, KCNMB2, KCNJ13, ATP2B2, VDR, SLC1A3, SLC23A2, AQP11, SLC4A8, KCNE2, SLC25A28, SCN7A, SCNN1B, SCO2, KCNG2, MLC1, TRPC6, KCNB1, SLC10A6, KCNK3, ITPR2, CORO1A, ABCC9, CYBB, P2RX6, ATP6V0E2, SLC16A7, FYN, KCNH7, RYR2, AKAP7, KCTD13, CACNA1D, SLC5A12	510	768	13528	1.51969	1	0.39635	10.0024
GOTERM_MF_FAT	GO:0005161~platelet-derived growth factor receptor binding	4	0.56101	0.00614889	TYMP, LYN, PDGFRA, FIGF	468	11	12983	10.0878	0.986418	0.223441	8.87717
INTERPRO	IPR002165:Plexin	6	0.841515	0.00631227	SEMA5A, SEMA6A, PLXNA3, SEMA6D, PLXDC1, SEMA4A	646	31	16659	4.99121	0.997917	0.460653	9.49139
INTERPRO	IPR001627:Semaphorin/CD100 antigen	6	0.841515	0.00631227	SEMA5A, SEMA6A, PLXNA3, SEMA6D, SEMA3G, SEMA4A	646	31	16659	4.99121	0.997917	0.460653	9.49139
GOTERM_MF_FAT	GO:0003777~microtubule motor activity	9	1.26227	0.00632283	DNAH10, DNALI1, DNAH9, KIF27, KIF6, DNAH2, KIF3C, DNAH5, DNAH6	468	77	12983	3.24251	0.987978	0.217774	9.11724
GOTERM_CC_FAT	GO:0005625~soluble fraction	22	3.08555	0.00641919	WNT5A, LDHB, PLA2G15, PLEK, SPHK1, CXCL2, MAP4K2, ANPEP, PDE3A, CORO7, PFKM, CSGALNACT1, TNFSF10, ST6GALNAC4, PYGM, PYGL, ARRB1, TPPP, PDE4B, GPX3, HSPB1, RASD1	475	313	12782	1.8914	0.888034	0.180492	8.39618
GOTERM_CC_FAT	GO:0005624~membrane fraction	45	6.31136	0.00673848	SNAP29, MMD, MME, PDE3B, OAS2, CDH5, SDC3, ATP2B2, FMO5, EDNRB, UGT1A9, ACE, LY6D, SLC1A3, SLC23A2, UGT1A5, FMO2, PLCH1, TAP1, FMO3, RAPGEF4, SLC28A2, SCNN1B, RECK, MLC1, LYN, PLEK, SPHK1, ITGA1, NPR2, CORO7, NPR3, RGS16, UGT1A1, ITPR2, CYP4B1, UGT1A10, LYVE1, ABCC9, P2RX6, SLC16A7, ARRB1, PON1, ABAT, HSD11B2, RYR2, SYNM, ENG	475	809	12782	1.49682	0.899624	0.174338	8.79624
SP_PIR_KEYWORDS	transferase	70	9.81767	0.00674131	STK33, ACVRL1, NUAK1, STK36, B3GALT4, PINK1, PRKG2, FES, ART3, ST6GALNAC6, ST6GALNAC4, MAT1A, SULT1A1, EGFR, PDXK, TNIK, LYN, NEK10, PFKM, UGT1A1, NEK11, CDKL4, UGT1A10, CDKL1, PDGFRA, RIPK3, ABAT, NEK5, NMNAT1, STK10, MAP4K2, ULK4, OAS2, EXTL1, CMPK2, ZDHHC23, UGT1A9, TYMP, HNMT, B3GNT4, UGT1A5, B3GNT6, HS6ST2, PCYT1B, LFNG, GALNT13, CSF1R, AATK, ITK, ST6GAL1, GSTA3, ALPK1, FLT1, PLA2G15, MAK, U…	707	1394	19235	1.36618	0.956361	0.109518	9.18566
GOTERM_BP_FAT	GO:0070482~response to oxygen levels	13	1.82328	0.0069461	GPR182, PPARA, FLT1, ITPR2, ACE, PYGM, PDGFRA, HSD11B2, RYR2, ABAT, ANGPT1, SCNN1B, ENG	510	141	13528	2.44561	1	0.433258	11.5424
GOTERM_BP_FAT	GO:0006182~cGMP biosynthetic process	4	0.56101	0.0069703	NPR1, GUCY1A3, GUCY1B3, NPR2	510	11	13528	9.64563	1	0.423888	11.5803
GOTERM_MF_FAT	GO:0004713~protein tyrosine kinase activity	14	1.96353	0.00697343	EGFR, ITK, FLT1, LYN, EFNB3, BMX, NPR1, NEK10, FES, FYN, DYRK1B, PDGFRA, AATK, CSF1R	468	166	12983	2.33964	0.992384	0.226408	10.01
BIOCARTA	h_cblPathway:CBL mediated ligand-induced downregulation of EGF receptors	4	0.56101	0.00704223	EGFR, PDGFRA, ENG, CSF1R	56	11	1437	9.33117	0.481722	0.481722	7.44503
INTERPRO	IPR003659:Plexin/semaphorin/integrin	7	0.981767	0.0074135	SEMA5A, SEMA6A, PLXNA3, SEMA6D, SEMA3G, PLXDC1, SEMA4A	646	45	16659	4.01146	0.999293	0.482918	11.0582
INTERPRO	IPR015894:Guanylate-binding protein, N-terminal	4	0.56101	0.00755203	GBP7, GBP6, GBP3, GBP2	646	11	16659	9.37743	0.999383	0.459862	11.2535
GOTERM_CC_FAT	GO:0030286~dynein complex	6	0.841515	0.00785553	DNAH10, DNALI1, DNAH9, DNAH2, DNAH5, DNAH6	475	34	12782	4.74873	0.931535	0.186381	10.1832
GOTERM_MF_FAT	GO:0046873~metal ion transmembrane transporter activity	22	3.08555	0.00788258	KCNH1, TRPC6, SCN3B, SLC39A13, KCNB1, KCNJ2, KCNIP4, KCNK3, ITPR2, KCNMB2, KCNJ13, ATP2B2, ABCC9, P2RX6, KCNE2, KCNH7, RYR2, SCN7A, KCTD13, SCNN1B, CACNA1D, KCNG2	468	328	12983	1.86071	0.995978	0.241033	11.2438
GOTERM_MF_FAT	GO:0003707~steroid hormone receptor activity	7	0.981767	0.0079113	VDR, PPARA, NR1D1, ESRRG, ESR1, NR4A1, NR4A3	468	49	12983	3.96306	0.996058	0.231738	11.2825
GOTERM_CC_FAT	GO:0005578~proteinaceous extracellular matrix	22	3.08555	0.00817119	WNT5A, FLRT2, ADAMTSL1, LTBP2, MAMDC2, PTPRZ1, FGF9, EFEMP2, CILP, PRELP, MMRN2, VWF, LAMA4, LAMA3, SLC1A3, COL6A1, TNN, WNT11, LOX, ENTPD1, LOXL1, COL8A2	475	320	12782	1.85003	0.938555	0.180662	10.5715
INTERPRO	IPR001628:Zinc finger, nuclear hormone receptor-type	7	0.981767	0.00825333	VDR, PPARA, NR1D1, ESRRG, ESR1, NR4A1, NR4A3	646	46	16659	3.92425	0.99969	0.462899	12.236
SP_PIR_KEYWORDS	ion transport	34	4.76858	0.00828764	KCNH1, STEAP4, SLC38A4, CACHD1, SCN3B, SLC39A13, SLC5A1, SLC38A11, PRKG2, KCNJ2, KCNIP4, KCNJ13, KCNMB2, ATP2B2, SLC23A2, SLC4A8, KCNE2, SLC25A28, SCN7A, SCNN1B, KCNG2, MLC1, TRPC6, KCNB1, SLC10A6, KCNK3, ITPR2, CYBB, P2RX6, ATP6V0E2, KCNH7, RYR2, CACNA1D, SLC5A12	707	578	19235	1.60038	0.978788	0.128564	11.179
GOTERM_MF_FAT	GO:0005267~potassium channel activity	12	1.68303	0.00850607	KCNH1, ABCC9, KCNB1, KCNH7, KCNE2, KCNJ2, KCTD13, KCNIP4, KCNK3, KCNMB2, KCNJ13, KCNG2	468	133	12983	2.50299	0.997405	0.237109	12.0808
GOTERM_CC_FAT	GO:0005858~axonemal dynein complex	4	0.56101	0.00868098	DNALI1, DNAH9, DNAH2, DNAH5	475	12	12782	8.96982	0.94841	0.179325	11.1955
UP_SEQ_FEATURE	nucleotide phosphate-binding region:ATP	51	7.15288	0.00874624	STK33, ACVRL1, KIF27, NUAK1, STK36, PINK1, PRKG2, FES, ACSF2, NLRC5, MAT1A, EGFR, PDXK, TNIK, LYN, NEK10, PFKM, NEK11, CDKL4, CDKL1, PDGFRA, RIPK3, NEK5, NMNAT1, DNAH10, DNAH9, ASS1, STK10, MAP4K2, DNAH2, DNAH5, DNAH6, CMPK2, KIF6, TAP1, CSF1R, AATK, ITK, FLT1, MAK, PDK4, BMX, LRGUK, AK7, KIF3C, ABCG1, ABCG2, FYN, RPS6KA2, DYRK1B, KATNAL2	704	962	19113	1.4393	1	0.568131	13.8719
GOTERM_BP_FAT	GO:0032582~negative regulation of gene-specific transcription	7	0.981767	0.00884706	MEF2C, VDR, PPARA, IKZF1, FOXJ1, HDAC9, ENG	510	48	13528	3.8683	1	0.492724	14.475
INTERPRO	IPR001611:Leucine-rich repeat	17	2.38429	0.0088593	LRRC20, FLRT2, LRRC6, GPR124, LRRN3, LRRC36, LRGUK, LRRC48, TLR5, LRRC23, LRRC26, PRELP, LRRC10B, NLRC5, LRRC56, MFHAS1, FBXL2	646	213	16659	2.05819	0.999829	0.461914	13.0767
KEGG_PATHWAY	hsa00230:Purine metabolism	14	1.96353	0.00901567	ADCY4, NME5, PDE7B, ADCY2, ADCY5, PDE4B, PDE3B, NPR1, GUCY1A3, GUCY1B3, PDE3A, NPR2, ENTPD1, AK7	208	153	5085	2.23699	0.74295	0.492999	10.2507
SP_PIR_KEYWORDS	flagellum	5	0.701262	0.00913541	ENKUR, SPAG6, TEKT2, SPAG17, SPAG16	707	23	19235	5.91446	0.985723	0.136293	12.2545
INTERPRO	IPR001723:Steroid hormone receptor	7	0.981767	0.00915934	VDR, PPARA, NR1D1, ESRRG, ESR1, NR4A1, NR4A3	646	47	16659	3.84075	0.999873	0.450145	13.4902
GOTERM_BP_FAT	GO:0045765~regulation of angiogenesis	8	1.12202	0.00917732	GATA2, HTATIP2, ADORA2B, SPHK1, NPR1, TNFSF12, HDAC9, SPINK5	510	63	13528	3.36832	1	0.494808	14.9751
SP_PIR_KEYWORDS	voltage-gated channel	13	1.82328	0.00937176	KCNH1, CYBB, SCN3B, KCNB1, KCNH7, KCNE2, SCN7A, KCNJ2, CACNA1D, KCNIP4, KCNK3, KCNJ13, KCNG2	707	150	19235	2.3579	0.987216	0.135254	12.5521
UP_SEQ_FEATURE	repeat:TPR 4	10	1.40252	0.00940996	DNAH10, TTC26, TTC29, LEPREL1, ANAPC7, TTC28, DNAH2, LONRF1, TTC16, TTC21A	704	97	19113	2.79888	1	0.57619	14.8471
GOTERM_CC_FAT	GO:0031012~extracellular matrix	23	3.22581	0.00947054	WNT5A, FLRT2, ADAMTSL1, LTBP2, MAMDC2, PTPRZ1, FGF9, EFEMP2, CILP, PRELP, MMRN2, NOV, VWF, LAMA4, LAMA3, SLC1A3, COL6A1, TNN, WNT11, LOX, ENTPD1, COL8A2, LOXL1	475	345	12782	1.79396	0.960653	0.183075	12.1538
GOTERM_MF_FAT	GO:0031402~sodium ion binding	11	1.54278	0.00950299	SLC38A4, PDXK, SCN3B, SLC23A2, SLC5A1, SLC4A8, SLC10A6, SLC38A11, SCN7A, SCNN1B, SLC5A12	468	117	12983	2.60817	0.998713	0.251257	13.4037
UP_SEQ_FEATURE	compositionally biased region:Poly-Glu	30	4.20757	0.00951862	DNAH10, STK33, IRX5, AKAP12, PDE3B, CCDC146, MCF2L, SH3BP5L, DNAJC17, ATP2B2, PLEKHG3, DNAJC16, RSPH1, STARD8, AATK, IQSEC2, CNKSR2, BMX, PDE3A, AK7, LRRC10B, ANKRD45, RGS22, HYDIN, PSD, PRICKLE2, CC2D2A, FAM161A, CACNA1D, TNFAIP2	704	494	19113	1.64873	1	0.562674	15.0057
SMART	SM00630:Sema	6	0.841515	0.00972758	SEMA5A, SEMA6A, PLXNA3, SEMA6D, SEMA3G, SEMA4A	392	31	9079	4.48272	0.867804	0.636412	11.5924
GOTERM_BP_FAT	GO:0045761~regulation of adenylate cyclase activity	10	1.40252	0.0100563	ADCY4, EDNRB, ADCY2, S1PR1, ADORA2B, ADCY5, ADRA2A, CALCRL, NPR3, GLP1R	510	96	13528	2.76307	1	0.516416	16.2926
INTERPRO	IPR008946:Nuclear hormone receptor, ligand-binding	7	0.981767	0.0101342	VDR, PPARA, NR1D1, ESRRG, ESR1, NR4A1, NR4A3	646	48	16659	3.76074	0.999951	0.462434	14.821
INTERPRO	IPR000536:Nuclear hormone receptor, ligand-binding, core	7	0.981767	0.0101342	VDR, PPARA, NR1D1, ESRRG, ESR1, NR4A1, NR4A3	646	48	16659	3.76074	0.999951	0.462434	14.821
UP_SEQ_FEATURE	binding site:ATP	32	4.48808	0.0106649	STK33, ACVRL1, NUAK1, STK36, STK10, MAP4K2, PINK1, PRKG2, FES, ACSF2, MAT1A, AATK, CSF1R, EGFR, ITK, FLT1, TNIK, LYN, MAK, PDK4, BMX, NEK10, NEK11, CDKL4, CDKL1, RPS6KA2, FYN, DYRK1B, PDGFRA, RIPK3, NEK5, PCCA	704	542	19113	1.6029	1	0.587313	16.6624
INTERPRO	IPR017441:Protein kinase, ATP binding site	29	4.06732	0.0107527	STK33, RNASEL, ACVRL1, NUAK1, STK36, STK10, MAP4K2, PINK1, PRKG2, ULK4, FES, AATK, CSF1R, EGFR, ITK, FLT1, TNIK, LYN, MAK, BMX, NEK11, CDKL4, CDKL1, RPS6KA2, FYN, DYRK1B, PDGFRA, RIPK3, NEK5	646	455	16659	1.64363	0.999974	0.462077	15.6553
GOTERM_BP_FAT	GO:0009124~nucleoside monophosphate biosynthetic process	7	0.981767	0.010759	ADCY4, ADCY2, ADCY5, NPR1, GUCY1A3, GUCY1B3, NPR2	510	50	13528	3.71357	1	0.530158	17.332
GOTERM_MF_FAT	GO:0030695~GTPase regulator activity	25	3.50631	0.0112234	RILP, TNIK, MAP4K2, ARHGEF15, DOCK8, RGS16, ARHGAP24, RIMS2, MCF2L, ARHGAP30, GARNL3, PLEKHG3, SMAP2, TAGAP, PLEKHG1, RASGRF2, PSD, RASGRP3, TIAM1, STARD8, RAPGEF4, EIF2B3, ARAP2, KNDC1, IQSEC2	468	404	12983	1.71667	0.999617	0.279486	15.6432
GOTERM_BP_FAT	GO:0016310~phosphorylation	44	6.17111	0.0114793	STK33, RNASEL, ACVRL1, ADORA2B, NUAK1, STK10, STK36, MAP4K2, LPAR3, PINK1, PRKG2, ULK4, FES, STAT4, KISS1R, ADRA2A, AATK, CSF1R, EGFR, ITK, ALPK1, FLT1, TNIK, LYN, MAK, LRRN3, PDK4, ITGA1, BMX, NEK10, NPR1, NPR2, NEK11, CDKL4, GLYCTK, CDKL1, ATP6V0E2, FYN, RPS6KA2, DYRK1B, GADD45G, PDGFRA, RIPK3, NEK5	510	800	13528	1.4589	1	0.543343	18.3846
GOTERM_BP_FAT	GO:0030334~regulation of cell migration	14	1.96353	0.0114951	EGFR, FLT1, ACVRL1, SPHK1, PTPRU, CORO1A, KISS1R, ACE, LAMA4, S1PR1, LAMA3, PDGFRA, HDAC9, IGFBP5	510	169	13528	2.19738	1	0.534058	18.4076
GOTERM_CC_FAT	GO:0044420~extracellular matrix part	11	1.54278	0.011599	LAMA4, LAMA3, SLC1A3, FGF9, EFEMP2, CILP, COL6A1, LOX, ENTPD1, COL8A2, MMRN2	475	117	12782	2.52995	0.981064	0.208112	14.6898
GOTERM_BP_FAT	GO:0009725~response to hormone stimulus	24	3.36606	0.0116384	ADCY4, PPARA, ADCY2, ADCY5, PDE3B, IL10, CPN1, HTR1B, UGT1A9, GATA3, UGT1A5, ANGPT1, LOX, EIF2B3, AGRP, EGR2, LYN, ESR1, NR4A3, PTPRU, UGT1A1, ABCG1, UGT1A10, HMGCS2, PDGFRA, HSD11B2, HDAC9	510	367	13528	1.73464	1	0.529012	18.6155
GOTERM_BP_FAT	GO:0016055~Wnt receptor signaling pathway	12	1.68303	0.0116784	WNT5A, FZD8, DKK3, DIXDC1, TCF7, NKD1, BTRC, PYGO1, CXXC4, WNT11, TLE2, PTPRU	510	133	13528	2.39328	1	0.521047	18.6734
UP_SEQ_FEATURE	repeat:LRR 5	17	2.38429	0.0118901	LRRC20, DNAH10, FLRT2, GPR124, LRRN3, LRGUK, LRRC48, DNAH2, TLR5, LRRC23, LRRC26, PRELP, LRRC10B, NLRC5, MFHAS1, FBXL13, FBXL2	704	231	19113	1.99799	1	0.611096	18.3996
GOTERM_MF_FAT	GO:0004499~flavin-containing monooxygenase activity	3	0.420757	0.0120113	FMO5, FMO2, FMO3	468	5	12983	16.6449	0.99978	0.286022	16.6507
GOTERM_MF_FAT	GO:0004645~phosphorylase activity	3	0.420757	0.0120113	PYGM, PYGL, ODF3B	468	5	12983	16.6449	0.99978	0.286022	16.6507
SMART	SM00423:PSI	7	0.981767	0.0120641	SEMA5A, SEMA6A, PLXNA3, SEMA6D, SEMA3G, PLXDC1, SEMA4A	392	45	9079	3.60278	0.91893	0.567201	14.1859
GOTERM_BP_FAT	GO:0031279~regulation of cyclase activity	10	1.40252	0.0121716	ADCY4, EDNRB, ADCY2, S1PR1, ADORA2B, ADCY5, ADRA2A, CALCRL, NPR3, GLP1R	510	99	13528	2.67934	1	0.526804	19.3845
GOTERM_BP_FAT	GO:0001666~response to hypoxia	12	1.68303	0.0123072	GPR182, PPARA, ACE, FLT1, PYGM, HSD11B2, ABAT, RYR2, ANGPT1, SCNN1B, ENG, ITPR2	510	134	13528	2.37542	1	0.522017	19.5791
SP_PIR_KEYWORDS	meckel syndrome	3	0.420757	0.0124952	MKS1, CC2D2A, RPGRIP1L	707	5	19235	16.3239	0.997038	0.171218	16.3988
GOTERM_CC_FAT	GO:0035085~cilium axoneme	5	0.701262	0.0127225	DNAH10, DNAH9, RPGRIP1L, DNAH2, RSPH9	475	25	12782	5.38189	0.987137	0.21483	16.0009
GOTERM_BP_FAT	GO:0050863~regulation of T cell activation	11	1.54278	0.0127644	BTLA, CD83, CORO1A, IKZF1, FOXJ1, CD274, TNFRSF13C, SCGB1A1, SPINK5, IL10, LAG3	510	117	13528	2.49385	1	0.526473	20.2316
PIR_SUPERFAMILY	PIRSF000332:FMO	3	0.420757	0.0129671	FMO5, FMO2, FMO3	278	5	7396	15.9626	0.983181	0.743789	16.0997
PIR_SUPERFAMILY	PIRSF000332:dimethylaniline monooxygenase (N-oxide-forming)	3	0.420757	0.0129671	FMO5, FMO2, FMO3	278	5	7396	15.9626	0.983181	0.743789	16.0997
GOTERM_BP_FAT	GO:0030828~positive regulation of cGMP biosynthetic process	3	0.420757	0.0131003	ADORA2B, NPR1, GUCY1A3	510	5	13528	15.9153	1	0.527399	20.7078
GOTERM_BP_FAT	GO:0030825~positive regulation of cGMP metabolic process	3	0.420757	0.0131003	ADORA2B, NPR1, GUCY1A3	510	5	13528	15.9153	1	0.527399	20.7078
SP_PIR_KEYWORDS	cell adhesion	26	3.64656	0.0132024	CTNND2, EDIL3, CDH5, SCARF1, LY6D, CD93, COL6A1, BOC, COL8A2, THBS3, FLRT2, ICAM4, ICAM2, ITGA1, CDHR3, PTPRU, PCDH17, VWF, LAMA4, LAMA3, TMEM8B, CD300A, PECAM1, PDZD2, ENG, CDH11	707	422	19235	1.67623	0.997874	0.174936	17.2475
SMART	SM00399:ZnF_C4	7	0.981767	0.013385	VDR, PPARA, NR1D1, ESRRG, ESR1, NR4A1, NR4A3	392	46	9079	3.52446	0.938543	0.502099	15.621
GOTERM_CC_FAT	GO:0044421~extracellular region part	50	7.01262	0.0136176	LTBP2, FGF9, TNFSF12, IL10, MMRN2, NOV, SLC1A3, GPX3, ANGPT1, LOX, LOXL1, EGFR, CILP, PRELP, CTSK, THBD, WNT11, SCGB3A1, TNFAIP2, MIA, WNT5A, ADAMTSL1, MAMDC2, CXCL2, IL34, CPN1, ACE, COL6A1, TNN, ENTPD1, FIGF, COL8A2, ANGPTL2, SRGN, CTRL, FLRT2, FLT1, PTPRZ1, EFEMP2, DKK3, VWF, ORM1, TNFSF10, LAMA4, LAMA3, PECAM1, PON1, ENG, BMP6, IGFBP5	475	960	12782	1.40154	0.990551	0.217576	17.0322
SP_PIR_KEYWORDS	guanine-nucleotide releasing factor	11	1.54278	0.0136757	TAGAP, PLEKHG1, PSD, RASGRP3, RASGRF2, TIAM1, RAPGEF4, DOCK8, ARHGEF15, KNDC1, MCF2L	707	121	19235	2.47332	0.998297	0.175682	17.8112
GOTERM_BP_FAT	GO:0051339~regulation of lyase activity	10	1.40252	0.0137552	ADCY4, EDNRB, ADCY2, S1PR1, ADORA2B, ADCY5, ADRA2A, CALCRL, NPR3, GLP1R	510	101	13528	2.62629	1	0.536684	21.6286
GOTERM_BP_FAT	GO:0040012~regulation of locomotion	15	2.10379	0.0138328	EGFR, FLT1, ACVRL1, SPHK1, PTPRU, BBS2, CORO1A, KISS1R, LAMA4, ACE, S1PR1, LAMA3, PDGFRA, HDAC9, IGFBP5	510	192	13528	2.0723	1	0.530704	21.7371
INTERPRO	IPR012143:Dimethylaniline monooxygenase, N-oxide-forming	3	0.420757	0.0138458	FMO5, FMO2, FMO3	646	5	16659	15.4728	0.999999	0.530093	19.7142
INTERPRO	IPR000960:Flavin-containing monooxygenase FMO	3	0.420757	0.0138458	FMO5, FMO2, FMO3	646	5	16659	15.4728	0.999999	0.530093	19.7142
INTERPRO	IPR011993:Pleckstrin homology-type	21	2.9453	0.014184	CNKSR2, DNM3, OSBPL5, ITK, PLEKHM3, PLEK, BMX, ARHGAP24, MCF2L, ELMO1, PLEKHG3, PLEKHG1, PLEKHB1, DOK4, PSD, RASGRF2, TIAM1, PLCH1, PLEKHO2, FRS3, ARAP2	646	303	16659	1.78728	0.999999	0.519571	20.1468
UP_SEQ_FEATURE	domain:CRAL-TRIO	5	0.701262	0.0142441	BNIPL, SESTD1, SEC14L4, SEC14L2, MCF2L	704	26	19113	5.22099	1	0.662286	21.6421
GOTERM_MF_FAT	GO:0060589~nucleoside-triphosphatase regulator activity	25	3.50631	0.0143967	RILP, TNIK, MAP4K2, ARHGEF15, DOCK8, RGS16, ARHGAP24, RIMS2, MCF2L, ARHGAP30, GARNL3, PLEKHG3, SMAP2, TAGAP, PLEKHG1, RASGRF2, PSD, RASGRP3, TIAM1, STARD8, RAPGEF4, EIF2B3, ARAP2, KNDC1, IQSEC2	468	413	12983	1.67926	0.999959	0.322094	19.6327
SP_PIR_KEYWORDS	transmembrane	209	29.3128	0.0144174	ADCY4, ADCY2, SCN3B, GPR124, B3GALT4, ADCY5, STOML1, LPAR3, MEGF11, KLHDC7A, LPHN3, ATP2B2, HTR1B, S1PR1, AQP11, TMEM14A, GBP7, EFNB3, CDHR3, PTPRU, SIRPA, CCR9, EBPL, PDGFRA, RYR2, PTPLAD2, MMD, MME, KCNJ2, TMCC2, KCNMB2, SEMA5A, ACE, SLC28A2, LFNG, GPR155, ST6GAL1, MLC1, TRPC6, ACER2, TMEM120B, PCDH17, KCNK3, ABCG1, ABCG2, BTLA, GGT5, SEMA6A, SYNE1, ATP6V0E2, SEMA6D, CD300A, ENG, ALG14, KCNH1, …	707	4973	19235	1.14341	0.998798	0.179433	18.6871
GOTERM_BP_FAT	GO:0006793~phosphorus metabolic process	51	7.15288	0.0147404	STK33, RNASEL, ACVRL1, NUAK1, STK36, PINK1, LPAR3, PRKG2, FES, KISS1R, EGFR, TNIK, LYN, NEK10, PTPRU, PTPDC1, NEK11, CDKL4, CDKL1, MTMR10, GADD45G, PDGFRA, RIPK3, NEK5, STYXL1, ADORA2B, STK10, MAP4K2, ULK4, STAT4, ADRA2A, CSF1R, AATK, PTPRB, ITK, ALPK1, FLT1, MAK, PTPRZ1, LRRN3, EPM2A, PDK4, ITGA1, BMX, NPR1, NPR2, GLYCTK, ATP6V0E2, FYN, RPS6KA2, DYRK1B	510	973	13528	1.39034	1	0.545697	22.9947
GOTERM_BP_FAT	GO:0006796~phosphate metabolic process	51	7.15288	0.0147404	STK33, RNASEL, ACVRL1, NUAK1, STK36, PINK1, LPAR3, PRKG2, FES, KISS1R, EGFR, TNIK, LYN, NEK10, PTPRU, PTPDC1, NEK11, CDKL4, CDKL1, MTMR10, GADD45G, PDGFRA, RIPK3, NEK5, STYXL1, ADORA2B, STK10, MAP4K2, ULK4, STAT4, ADRA2A, CSF1R, AATK, PTPRB, ITK, ALPK1, FLT1, MAK, PTPRZ1, LRRN3, EPM2A, PDK4, ITGA1, BMX, NPR1, NPR2, GLYCTK, ATP6V0E2, FYN, RPS6KA2, DYRK1B	510	973	13528	1.39034	1	0.545697	22.9947
GOTERM_BP_FAT	GO:0050865~regulation of cell activation	14	1.96353	0.0150393	BTLA, CD83, CORO1A, ADORA2B, PLEK, IKZF1, FOXJ1, CD274, TNFRSF13C, TNFSF12, SPINK5, SCGB1A1, IL10, LAG3	510	175	13528	2.12204	1	0.54524	23.4048
INTERPRO	IPR003104:Actin-binding FH2 and DRF autoregulatory	4	0.56101	0.0152812	FMN1, FMNL2, FHDC1, FHOD1	646	14	16659	7.36798	1	0.527968	21.5349
UP_SEQ_FEATURE	domain:FH2	4	0.56101	0.0161976	FMN1, FMNL2, FHDC1, FHOD1	704	15	19113	7.23977	1	0.694628	24.2403
INTERPRO	IPR001245:Tyrosine protein kinase	11	1.54278	0.0162704	EGFR, ITK, FLT1, LYN, FYN, PDGFRA, BMX, NPR1, FES, CSF1R, AATK	646	118	16659	2.40396	1	0.533094	22.7672
SMART	SM00233:PH	21	2.9453	0.016287	CNKSR2, DNM3, OSBPL5, ITK, PLEKHM3, PLEK, BMX, ARHGAP24, MCF2L, ELMO1, PLEKHG3, PLEKHG1, PLEKHB1, DOK4, PSD, RASGRF2, TIAM1, PLCH1, PLEKHO2, ARAP2, IQSEC2	392	277	9079	1.75587	0.966599	0.493299	18.6965
SMART	SM00430:HOLI	7	0.981767	0.0163241	VDR, PPARA, NR1D1, ESRRG, ESR1, NR4A1, NR4A3	392	48	9079	3.3776	0.966858	0.433245	18.735
GOTERM_BP_FAT	GO:0030198~extracellular matrix organization	10	1.40252	0.01641	CSGALNACT1, RECK, MIA, FOXF1, FOXF2, PDGFRA, LOX, ENG, SPINK5, COL8A2	510	104	13528	2.55053	1	0.569355	25.2587
GOTERM_BP_FAT	GO:0051350~negative regulation of lyase activity	7	0.981767	0.0167845	ADCY4, EDNRB, ADCY2, S1PR1, ADCY5, ADRA2A, NPR3	510	55	13528	3.37597	1	0.570131	25.758
GOTERM_BP_FAT	GO:0031280~negative regulation of cyclase activity	7	0.981767	0.0167845	ADCY4, EDNRB, ADCY2, S1PR1, ADCY5, ADRA2A, NPR3	510	55	13528	3.37597	1	0.570131	25.758
GOTERM_BP_FAT	GO:0007194~negative regulation of adenylate cyclase activity	7	0.981767	0.0167845	ADCY4, EDNRB, ADCY2, S1PR1, ADCY5, ADRA2A, NPR3	510	55	13528	3.37597	1	0.570131	25.758
GOTERM_MF_FAT	GO:0022836~gated channel activity	20	2.80505	0.0169904	KCNH1, TRPC6, SCN3B, KCNB1, KCNJ2, KCNIP4, KCNK3, ITPR2, KCNMB2, KCNJ13, CYBB, P2RX6, KCNE2, KCNH7, RYR2, SCN7A, SCNN1B, KCTD13, CACNA1D, KCNG2	468	310	12983	1.78977	0.999994	0.35749	22.762
GOTERM_MF_FAT	GO:0030955~potassium ion binding	11	1.54278	0.017102	KCNH1, PDXK, MAT1A, KCNB1, KCNH7, KCNE2, KCNJ2, KCNIP4, KCNK3, KCNJ13, KCNG2	468	128	12983	2.38403	0.999994	0.3491	22.8941
GOTERM_BP_FAT	GO:0042130~negative regulation of T cell proliferation	5	0.701262	0.0174856	BTLA, FOXJ1, CD274, SCGB1A1, IL10	510	27	13528	4.91213	1	0.577791	26.6839
GOTERM_MF_FAT	GO:0004879~ligand-dependent nuclear receptor activity	7	0.981767	0.017495	VDR, PPARA, NR1D1, ESRRG, ESR1, NR4A1, NR4A3	468	58	12983	3.34811	0.999995	0.34571	23.3574
GOTERM_MF_FAT	GO:0042803~protein homodimerization activity	21	2.9453	0.0181541	PDXK, PLEK, SMAD6, RUNX1T1, NR4A1, NPR3, SDCBP2, ABCG1, ABCG2, ASGR1, VWF, CORO1A, PYGL, TAP1, PDGFRA, PON1, ABAT, FIGF, HPGD, ENG, CSF1R	468	334	12983	1.74422	0.999997	0.346658	24.1287
INTERPRO	IPR015425:Actin-binding FH2	4	0.56101	0.0185614	FMN1, FMNL2, FHDC1, FHOD1	646	15	16659	6.87678	1	0.564099	25.5518
GOTERM_CC_FAT	GO:0031224~intrinsic to membrane	227	31.8373	0.0185794	ADCY4, ADCY2, SCN3B, GPR124, EFNA2, B3GALT4, ADCY5, STOML1, LPAR3, MEGF11, KLHDC7A, LPHN3, ATP2B2, HTR1B, S1PR1, AQP11, TMEM14A, RECK, GBP7, EFNB3, CDHR3, PTPRU, SIRPA, CCR9, EBPL, PDGFRA, RYR2, PTPLAD2, MMD, MME, KCNJ2, NRN1, TMCC2, KCNMB2, SEMA5A, ACE, SLC28A2, LFNG, GPR155, ST6GAL1, MLC1, TRPC6, ACER2, TMEM120B, PCDH17, ACPP, KCNK3, ABCG1, ABCG2, BTLA, GGT5, SEMA6A, SYNE1, ATP6V0E2, SEMA6D, CD…	475	5485	12782	1.11366	0.998299	0.272994	22.5387
GOTERM_BP_FAT	GO:0007610~behavior	28	3.92707	0.0186065	PLXNA3, CXCL2, CTNND2, FPR2, IL10, ATP2B2, EDNRB, TYMP, HTR1B, KISS1R, SLC1A3, AGRP, NPHP1, EGR1, EGR2, EFNB3, CMKLR1, EPM2A, ITGA1, NR4A3, DDO, CCR9, BBS2, CORO1A, FYN, ABAT, ENG, GLP1R	510	469	13528	1.58361	1	0.593452	28.1419
GOTERM_MF_FAT	GO:0005178~integrin binding	7	0.981767	0.0189041	VWF, ICAM4, LYN, ICAM2, ITGA1, TNN, EDIL3	468	59	12983	3.29136	0.999998	0.34891	24.9976
INTERPRO	IPR001251:Cellular retinaldehyde-binding/triple function, C-terminal	5	0.701262	0.0192451	BNIPL, SESTD1, SEC14L4, SEC14L2, MCF2L	646	27	16659	4.77554	1	0.56123	26.3643
GOTERM_CC_FAT	GO:0009986~cell surface	22	3.08555	0.0193249	ACVRL1, COL23A1, ITGA1, TNFRSF13C, ABCG1, BTLA, CD83, VWF, KISS1R, ACE, SLC1A3, S1PR1, TMEM8B, CD93, AQP11, CDON, CD274, HSPB1, TNN, SCNN1B, ENG, LAG3	475	348	12782	1.70117	0.998686	0.270899	23.3362
GOTERM_BP_FAT	GO:0050868~negative regulation of T cell activation	6	0.841515	0.0199782	BTLA, FOXJ1, CD274, SCGB1A1, IL10, LAG3	510	42	13528	3.78936	1	0.61267	29.8887
INTERPRO	IPR009398:Adenylate cyclase-like	3	0.420757	0.0202394	ADCY4, ADCY2, ADCY5	646	6	16659	12.894	1	0.564239	27.5313
SP_PIR_KEYWORDS	disease mutation	75	10.5189	0.0202423	LDHB, ACVRL1, HTATIP2, SCN3B, SLC5A1, PINK1, IL10, KCNJ13, EDNRB, KISS1R, SLC1A3, MAT1A, GATA3, HSF4, EIF2B3, IDUA, EGFR, SATB2, EGR2, RPGRIP1, EDAR, PFKM, UGT1A1, RSPH9, UGT1A10, BBS2, MKS1, CTSK, THBD, CC2D2A, RYR2, HSPB1, HSD11B2, ABAT, SEMA4A, PCCA, ASS1, STK10, KCNJ2, MFRP, DNAH5, CPN1, ARG1, VDR, UGT1A9, TYMP, C1QTNF5, UGT1A5, FMO3, KCNE2, COL6A1, SCNN1B, AGRP, LFNG, COL8A2, SCO2, NPHP1, PL…	707	1591	19235	1.28252	0.999923	0.23702	25.2711
SMART	SM00498:FH2	4	0.56101	0.020247	FMN1, FMNL2, FHDC1, FHOD1	392	14	9079	6.61735	0.985508	0.453858	22.7268
UP_SEQ_FEATURE	domain:IQ	7	0.981767	0.0209387	ENKUR, RASGRF2, PCP4L1, IQCD, IQCC, IQSEC2, IQUB	704	59	19113	3.22109	1	0.77191	30.2132
SP_PIR_KEYWORDS	tyrosine-protein kinase	10	1.40252	0.0210107	EGFR, ITK, FLT1, LYN, FYN, DYRK1B, PDGFRA, BMX, FES, CSF1R	707	111	19235	2.45104	0.999946	0.238984	26.1017
SP_PIR_KEYWORDS	carbohydrate metabolism	8	1.12202	0.021376	GALM, PPP1R3B, PYGM, PYGL, PDK4, EPM2A, NPL, DCXR	707	76	19235	2.86384	0.999955	0.236917	26.4934
GOTERM_MF_FAT	GO:0001653~peptide receptor activity	10	1.40252	0.0216821	CCR9, GPR182, EDNRB, KISS1R, CMKLR1, NPR1, NPR2, FPR2, NPR3, GLP1R	468	114	12983	2.43346	1	0.379643	28.1354
GOTERM_MF_FAT	GO:0008528~peptide receptor activity, G-protein coupled	10	1.40252	0.0216821	CCR9, GPR182, EDNRB, KISS1R, CMKLR1, NPR1, NPR2, FPR2, NPR3, GLP1R	468	114	12983	2.43346	1	0.379643	28.1354
GOTERM_BP_FAT	GO:0000165~MAPKKK cascade	14	1.96353	0.0218481	EGFR, WNT5A, TNIK, FLT1, ADORA2B, LRRN3, MAP4K2, ITGA1, LPAR3, KISS1R, DOK4, RASGRP3, GADD45G, ADRA2A	510	184	13528	2.01824	1	0.63892	32.2057
GOTERM_CC_FAT	GO:0005576~extracellular region	92	12.9032	0.0222894	AEBP1, LTBP2, LYPD6, FGF9, HINT2, TNFSF12, EDIL3, SCGB1A1, SPINK5, IL10, MMRN2, NOV, SLC1A3, MAN2B2, SEMA3G, SBSN, GPX3, ITIH5, KLK11, ANGPT1, LOX, REG3G, LOXL1, GFOD1, PILRA, EGFR, ICAM4, CILP, PIGR, CTSS, PRELP, CTSK, THBD, PLXDC1, GLB1L2, SCGB3A2, WNT11, SCGB3A1, TNFAIP2, WNT5A, MIA, ADAMTSL1, MAMDC2, CXCL2, ESM1, IL34, MFRP, CPN1, ACE, C1QTNF5, TFF2, COL6A1, TNN, FIBIN, ENTPD1, FIGF, AGRP, AN…	475	2010	12782	1.23168	0.999531	0.294162	26.4326
GOTERM_CC_FAT	GO:0044441~cilium part	6	0.841515	0.0226959	DNAH10, BBS2, DNAH9, RPGRIP1L, DNAH2, RSPH9	475	44	12782	3.66947	0.999593	0.287782	26.848
BBID	114.Genomic_reformatting_Brain_Ischemia	3	0.420757	0.0228077	EGR1, HSPB1, HSPA1A	11	9	358	10.8485	0.451116	0.451116	17.2385
UP_SEQ_FEATURE	transmembrane region	205	28.7518	0.0229527	ADCY4, ADCY2, SCN3B, GPR124, B3GALT4, ADCY5, STOML1, LPAR3, MEGF11, KLHDC7A, LPHN3, ATP2B2, HTR1B, S1PR1, AQP11, TMEM14A, GBP7, EFNB3, CDHR3, PTPRU, SIRPA, CCR9, EBPL, PDGFRA, RYR2, PTPLAD2, MMD, MME, KCNJ2, TMCC2, KCNMB2, SEMA5A, ACE, SLC28A2, LFNG, GPR155, ST6GAL1, MLC1, TRPC6, ACER2, TMEM120B, PCDH17, KCNK3, ABCG1, ABCG2, BTLA, GGT5, SEMA6A, SYNE1, ATP6V0E2, SEMA6D, CD300A, ENG, ALG14, KCNH1, …	704	4911	19113	1.13329	1	0.790236	32.6138
GOTERM_BP_FAT	GO:0002694~regulation of leukocyte activation	13	1.82328	0.0230208	BTLA, CD83, CORO1A, ADORA2B, IKZF1, FOXJ1, CD274, TNFRSF13C, TNFSF12, SPINK5, SCGB1A1, IL10, LAG3	510	166	13528	2.0773	1	0.651489	33.6217
GOTERM_CC_FAT	GO:0044447~axoneme part	4	0.56101	0.0233922	DNALI1, DNAH9, DNAH2, DNAH5	475	17	12782	6.33164	0.99968	0.284896	27.5545
SP_PIR_KEYWORDS	motor protein	11	1.54278	0.0236864	DNM3, DNAH10, DNALI1, DNAH9, KIF27, KIF6, MYO1G, DNAH2, KIF3C, DNAH5, DNAH6	707	132	19235	2.26721	0.999985	0.253286	28.9272
GOTERM_MF_FAT	GO:0042802~identical protein binding	34	4.76858	0.0237178	LDHB, SDCBP2, ASGR1, BNIPL, TAP1, TNN, FIGF, CSF1R, EGFR, FLT1, PDXK, PLEK, SMAD6, RUNX1T1, NR4A1, NPR2, NPR3, PFKM, NEK11, ABCG1, ABCG2, VWF, CORO1A, RASSF5, FYN, PYGL, PDGFRA, PON1, ABAT, RYR2, HSPB1, KCTD13, HPGD, ENG	468	640	12983	1.47376	1	0.397691	30.3565
SP_PIR_KEYWORDS	microtubule	16	2.24404	0.0237895	DNM3, DNAH10, DNAH9, KIF27, MAP1A, DNAH2, KIF3C, SPAG17, DNAH5, DNAH6, RASSF5, SPAG6, KIF6, TEKT2, MAP9, KATNAL2	707	231	19235	1.88443	0.999986	0.248615	29.034
GOTERM_MF_FAT	GO:0022832~voltage-gated channel activity	14	1.96353	0.0240489	KCNH1, SCN3B, KCNB1, KCNJ2, KCNIP4, KCNK3, KCNJ13, CYBB, KCNE2, KCNH7, SCN7A, KCTD13, CACNA1D, KCNG2	468	195	12983	1.99169	1	0.392879	30.7117
GOTERM_MF_FAT	GO:0005244~voltage-gated ion channel activity	14	1.96353	0.0240489	KCNH1, SCN3B, KCNB1, KCNJ2, KCNIP4, KCNK3, KCNJ13, CYBB, KCNE2, KCNH7, SCN7A, KCTD13, CACNA1D, KCNG2	468	195	12983	1.99169	1	0.392879	30.7117
GOTERM_BP_FAT	GO:0051249~regulation of lymphocyte activation	12	1.68303	0.0240621	BTLA, CD83, CORO1A, IKZF1, FOXJ1, CD274, TNFRSF13C, TNFSF12, SCGB1A1, SPINK5, IL10, LAG3	510	148	13528	2.15072	1	0.661187	34.8556
SP_PIR_KEYWORDS	potassium channel	8	1.12202	0.0242804	KCNH1, KCNB1, KCNH7, KCNE2, KCNJ2, KCNIP4, KCNK3, KCNG2	707	78	19235	2.79041	0.999989	0.24762	29.5407
GOTERM_CC_FAT	GO:0009897~external side of plasma membrane	13	1.82328	0.0245171	COL23A1, TNFRSF13C, ITGA1, ABCG1, BTLA, CD83, VWF, ACE, S1PR1, CD274, SCNN1B, ENG, LAG3	475	170	12782	2.05778	0.999784	0.286511	28.6827
GOTERM_BP_FAT	GO:0019935~cyclic-nucleotide-mediated signaling	11	1.54278	0.024872	ADCY4, HTR1B, ADCY2, S1PR1, ADORA2B, ADCY5, LPAR3, RAPGEF4, CALCRL, NPR3, GLP1R	510	130	13528	2.24446	1	0.666867	35.8003
GOTERM_CC_FAT	GO:0034703~cation channel complex	11	1.54278	0.0249769	KCNH1, KCNB1, RYR2, KCNE2, SCN7A, SCNN1B, KCTD13, CACNA1D, KCNMB2, KCNJ13, KCNG2	475	132	12782	2.24246	0.999816	0.281629	29.1391
SP_PIR_KEYWORDS	Immunoglobulin domain	27	3.78682	0.0253839	ADAMTSL1, SCN3B, VPREB3, GPR124, SEMA3G, BOC, LAG3, CSF1R, PILRA, FLT1, ICAM4, ICAM2, LRRN3, CILP, PTPRU, PIGR, PALLD, SIRPA, FCAMR, BTLA, CD83, CD300A, CDON, CD274, PECAM1, PDGFRA, SEMA4A	707	470	19235	1.56293	0.999993	0.252001	30.6674
GOTERM_BP_FAT	GO:0010893~positive regulation of steroid biosynthetic process	3	0.420757	0.0261677	SEC14L2, ABCG1, BMP6	510	7	13528	11.3681	1	0.679201	37.2849
SP_PIR_KEYWORDS	ionic channel	20	2.80505	0.0261872	KCNH1, MLC1, TRPC6, SCN3B, KCNB1, KCNJ2, KCNIP4, KCNK3, ITPR2, KCNMB2, KCNJ13, CYBB, P2RX6, KCNE2, KCNH7, RYR2, SCN7A, SCNN1B, CACNA1D, KCNG2	707	318	19235	1.7111	0.999995	0.253627	31.4769
KEGG_PATHWAY	hsa04020:Calcium signaling pathway	14	1.96353	0.0263489	EGFR, ADCY4, ADCY2, ADORA2B, SPHK1, ITPR2, ATP2B2, EDNRB, P2RX6, CALML3, PDGFRA, ADRA1A, RYR2, CACNA1D	208	176	5085	1.94466	0.981782	0.736871	27.3029
GOTERM_CC_FAT	GO:0005874~microtubule	18	2.52454	0.0264587	DNM3, DNAH10, DNAH9, KIF27, MAP1A, DNAH2, KIF3C, SPAG17, DNAH5, DNAH6, SPAG16, RASSF5, SPAG6, KIF6, TPPP, TEKT2, MAP9, KATNAL2	475	274	12782	1.76778	0.99989	0.28657	30.5916
GOTERM_BP_FAT	GO:0019933~cAMP-mediated signaling	9	1.26227	0.0265627	ADCY4, ADCY2, S1PR1, ADORA2B, ADCY5, RAPGEF4, CALCRL, NPR3, GLP1R	510	95	13528	2.51294	1	0.678395	37.7309
GOTERM_CC_FAT	GO:0019861~flagellum	6	0.841515	0.0269852	ENKUR, SPAG6, TSGA10, TEKT2, SPAG17, SPAG16	475	46	12782	3.50993	0.999909	0.282642	31.1011
SP_PIR_KEYWORDS	Sodium transport	10	1.40252	0.0270464	SLC38A4, SCN3B, SLC23A2, SLC5A1, SLC4A8, SLC10A6, SLC38A11, SCN7A, SCNN1B, SLC5A12	707	116	19235	2.34539	0.999997	0.255641	32.3331
SP_PIR_KEYWORDS	Sodium	10	1.40252	0.0270464	SLC38A4, SCN3B, SLC23A2, SLC5A1, SLC4A8, SLC10A6, SLC38A11, SCN7A, SCNN1B, SLC5A12	707	116	19235	2.34539	0.999997	0.255641	32.3331
SMART	SM00516:SEC14	5	0.701262	0.0271264	BNIPL, SESTD1, SEC14L4, SEC14L2, MCF2L	392	27	9079	4.28902	0.99663	0.509138	29.294
KEGG_PATHWAY	hsa04540:Gap junction	9	1.26227	0.0275635	EGFR, ADCY4, ADCY2, ADCY5, PDGFRA, GUCY1A3, GUCY1B3, PRKG2, ITPR2	208	89	5085	2.47218	0.984893	0.649412	28.3785
GOTERM_BP_FAT	GO:0042129~regulation of T cell proliferation	7	0.981767	0.0286239	BTLA, CORO1A, FOXJ1, CD274, TNFRSF13C, SCGB1A1, IL10	510	62	13528	2.99481	1	0.699711	40.0106
SP_PIR_KEYWORDS	camp	5	0.701262	0.0286446	PDE7B, PDE4B, PDE3B, PDE3A, RAPGEF4	707	32	19235	4.25102	0.999999	0.263481	33.8993
INTERPRO	IPR008983:Tumour necrosis factor-like	6	0.841515	0.0292151	C1QTNF5, TNFSF10, TNFSF12, COL8A2, MFRP, MMRN2	646	45	16659	3.43839	1	0.685371	37.3091
GOTERM_MF_FAT	GO:0005516~calmodulin binding	11	1.54278	0.0297144	KCNH1, ATP2B2, ENKUR, SPHK1, MYO1G, SPATA17, RYR2, EDF1, GEM, RGS16, ADD3	468	140	12983	2.17969	1	0.451578	36.5325
GOTERM_BP_FAT	GO:0031644~regulation of neurological system process	12	1.68303	0.029785	EGFR, EGR1, ATP2B2, EDNRB, HTR1B, KISS1R, ARC, SLC1A3, EGR2, CTNND2, PINK1, IL10	510	153	13528	2.08043	1	0.708198	41.26
UP_SEQ_FEATURE	domain:PH	16	2.24404	0.029989	CNKSR2, DNM3, ITK, OSBPL5, BMX, ARHGAP24, MCF2L, ELMO1, PLEKHG3, PLEKHB1, PLEKHG1, DOK4, PSD, PLCH1, PLEKHO2, IQSEC2	704	237	19113	1.83285	1	0.861205	40.4048
SMART	SM00219:TyrKc	11	1.54278	0.0306801	EGFR, ITK, FLT1, LYN, FYN, PDGFRA, BMX, NPR1, FES, CSF1R, AATK	392	118	9079	2.15905	0.99842	0.511635	32.4812
GOTERM_BP_FAT	GO:0070664~negative regulation of leukocyte proliferation	5	0.701262	0.0309449	BTLA, FOXJ1, CD274, SCGB1A1, IL10	510	32	13528	4.14461	1	0.716179	42.4833
GOTERM_BP_FAT	GO:0032945~negative regulation of mononuclear cell proliferation	5	0.701262	0.0309449	BTLA, FOXJ1, CD274, SCGB1A1, IL10	510	32	13528	4.14461	1	0.716179	42.4833
GOTERM_BP_FAT	GO:0050672~negative regulation of lymphocyte proliferation	5	0.701262	0.0309449	BTLA, FOXJ1, CD274, SCGB1A1, IL10	510	32	13528	4.14461	1	0.716179	42.4833
GOTERM_BP_FAT	GO:0031589~cell-substrate adhesion	9	1.26227	0.0312383	MIA, VWF, LYVE1, CORO1A, TMEM8B, ITGA1, TNN, ANTXR1, THBS3	510	98	13528	2.43601	1	0.713792	42.789
GOTERM_MF_FAT	GO:0046875~ephrin receptor binding	3	0.420757	0.031307	EFNB3, TIAM1, EFNA2	468	8	12983	10.403	1	0.459808	38.0847
UP_SEQ_FEATURE	repeat:TPR 3	11	1.54278	0.03135	DNAH10, DYX1C1, TTC26, TTC29, LEPREL1, ANAPC7, TTC28, DNAH2, LONRF1, TTC16, TTC21A	704	138	19113	2.16406	1	0.86393	41.8104
INTERPRO	IPR003599:Immunoglobulin subtype	21	2.9453	0.0319077	ADAMTSL1, FLT1, SCN3B, GPR124, PIGR, PTPRU, SIRPA, FCAMR, BTLA, CD83, CD300A, SEMA3G, CDON, CD274, PECAM1, PDGFRA, OBSL1, BOC, LAG3, CSF1R, PILRA	646	330	16659	1.64105	1	0.7036	39.9923
GOTERM_MF_FAT	GO:0042277~peptide binding	14	1.96353	0.0319643	GPR182, CMKLR1, NPR1, MME, ANPEP, NPR2, NPR3, FPR2, CCR9, EDNRB, KISS1R, ACE, GPX3, GLP1R	468	203	12983	1.9132	1	0.45772	38.7148
GOTERM_BP_FAT	GO:0019932~second-messenger-mediated signaling	16	2.24404	0.0320613	EGFR, ADCY4, ADCY2, ADORA2B, ADCY5, SPHK1, LPAR3, NPR3, EDNRB, KISS1R, HTR1B, S1PR1, P2RY2, RAPGEF4, CALCRL, GLP1R	510	235	13528	1.80599	1	0.717521	43.6383
GOTERM_MF_FAT	GO:0003774~motor activity	11	1.54278	0.032326	DNM3, DNAH10, DNALI1, DNAH9, KIF27, KIF6, MYO1G, DNAH2, KIF3C, DNAH5, DNAH6	468	142	12983	2.14899	1	0.45268	39.0591
GOTERM_BP_FAT	GO:0009719~response to endogenous stimulus	24	3.36606	0.0323582	ADCY4, PPARA, ADCY2, ADCY5, PDE3B, IL10, CPN1, HTR1B, UGT1A9, GATA3, UGT1A5, ANGPT1, LOX, EIF2B3, AGRP, EGR2, LYN, ESR1, NR4A3, PTPRU, UGT1A1, ABCG1, UGT1A10, HMGCS2, PDGFRA, HSD11B2, HDAC9	510	405	13528	1.57188	1	0.715241	43.9417
GOTERM_BP_FAT	GO:0001501~skeletal system development	20	2.80505	0.0325177	EGFR, WNT5A, SATB2, AEBP1, CMKLR1, FGF9, ARID5B, NPR3, EXTL1, PRELP, VDR, CTSK, HOXA3, HOXA5, PAX7, PDGFRA, BMP6, IGFBP5, CDH11, IDUA	510	319	13528	1.66304	1	0.711478	44.104
SP_PIR_KEYWORDS	joubert syndrome	3	0.420757	0.0325178	CC2D2A, RPGRIP1L, NPHP1	707	8	19235	10.2024	1	0.288324	37.5562
UP_SEQ_FEATURE	compositionally biased region:Lys-rich (basic)	3	0.420757	0.0326446	MEF2C, MAP1A, TNFAIP2	704	8	19113	10.1809	1	0.865886	43.1185
PIR_SUPERFAMILY	PIRSF001445:adenylate cyclase	3	0.420757	0.0337055	ADCY4, ADCY2, ADCY5	278	8	7396	9.97662	0.999978	0.931637	36.9433
GOTERM_MF_FAT	GO:0046983~protein dimerization activity	29	4.06732	0.0345011	SDCBP2, ASGR1, TAP1, GUCY1A3, FIGF, CSF1R, EGFR, PDXK, IKZF1, PLEK, SMAD6, ITGA1, RUNX1T1, NR4A1, NPR3, ABCG1, ABCG2, VWF, CORO1A, CYBB, P2RX6, PYGL, PDGFRA, PON1, ABAT, SPEF2, GUCY1B3, ENG, HPGD	468	542	12983	1.48432	1	0.466067	41.0913
SP_PIR_KEYWORDS	phosphotransferase	14	1.96353	0.0346693	EGFR, FLT1, LYN, BMX, MAP4K2, PFKM, PRKG2, FES, CDKL1, RPS6KA2, FYN, DYRK1B, PDGFRA, CSF1R	707	201	19235	1.89498	1	0.298929	39.5055
SP_PIR_KEYWORDS	gtp-binding	20	2.80505	0.0352204	RHOJ, DNM3, GBP7, GBP6, RAB4B, NPR1, NPR2, ARL16, GEM, DIRAS2, RAB36, GUCY1A3, GUCY1B3, RAB6B, ARL4D, MX2, GBP3, RAB20, RASD1, GBP2	707	329	19235	1.65389	1	0.297575	39.9956
GOTERM_CC_FAT	GO:0016021~integral to membrane	217	30.4348	0.0353871	ADCY4, ADCY2, SCN3B, GPR124, B3GALT4, ADCY5, STOML1, LPAR3, MEGF11, KLHDC7A, LPHN3, ATP2B2, HTR1B, S1PR1, AQP11, TMEM14A, GBP7, EFNB3, CDHR3, PTPRU, SIRPA, CCR9, EBPL, PDGFRA, RYR2, PTPLAD2, MMD, MME, KCNJ2, TMCC2, KCNMB2, SEMA5A, ACE, SLC28A2, LFNG, GPR155, ST6GAL1, MLC1, TRPC6, ACER2, TMEM120B, PCDH17, KCNK3, ABCG1, ACPP, ABCG2, BTLA, GGT5, SEMA6A, SYNE1, ATP6V0E2, SEMA6D, CD300A, ENG, ALG14, K…	475	5297	12782	1.10239	0.999995	0.34453	38.7759
GOTERM_MF_FAT	GO:0019838~growth factor binding	9	1.26227	0.0354088	NOV, FLT1, ACVRL1, LTBP2, PDGFRA, COL6A1, ESM1, ENG, IGFBP5	468	105	12983	2.37784	1	0.466442	41.9205
GOTERM_MF_FAT	GO:0032561~guanyl ribonucleotide binding	22	3.08555	0.0357971	RHOJ, DNM3, GBP7, GBP6, RAB4B, NPR1, NPR2, ARL16, GEM, PRKG2, DOCK8, DIRAS2, RAB36, GUCY1A3, GUCY1B3, RAB6B, ARL4D, MX2, RASD1, GBP3, RAB20, GBP2	468	382	12983	1.59768	1	0.461899	42.2718
GOTERM_MF_FAT	GO:0019001~guanyl nucleotide binding	22	3.08555	0.0357971	RHOJ, DNM3, GBP7, GBP6, RAB4B, NPR1, NPR2, ARL16, GEM, PRKG2, DOCK8, DIRAS2, RAB36, GUCY1A3, GUCY1B3, RAB6B, ARL4D, MX2, RASD1, GBP3, RAB20, GBP2	468	382	12983	1.59768	1	0.461899	42.2718
KEGG_PATHWAY	hsa04360:Axon guidance	11	1.54278	0.0365009	SEMA5A, SEMA6A, PLXNA3, EFNB3, SEMA6D, SEMA3G, FYN, EFNA2, FES, NFATC2, SEMA4A	208	129	5085	2.08464	0.996218	0.672252	35.8557
SP_PIR_KEYWORDS	Signal-anchor	24	3.36606	0.0382961	ST6GAL1, COL23A1, B3GALT4, UST, TNFRSF13C, STOML1, MME, ABHD3, ANPEP, TNFSF12, EXTL1, MFRP, CSGALNACT1, ASGR1, ST6GALNAC6, GGT5, C1QTNF5, TNFSF10, ST6GALNAC4, B3GNT4, B3GNT6, HS6ST2, LFNG, GALNT13	707	421	19235	1.55096	1	0.313848	42.6637
KEGG_PATHWAY	hsa00982:Drug metabolism	7	0.981767	0.0391405	FMO5, UGT1A10, GSTA3, UGT1A9, FMO2, UGT1A5, FMO3, UGT1A1, ALDH3B1, ALDH3A1	208	62	5085	2.76016	0.997494	0.631449	37.923
GOTERM_MF_FAT	GO:0005216~ion channel activity	22	3.08555	0.0393128	KCNH1, MLC1, TRPC6, SCN3B, KCNB1, KCNJ2, KCNIP4, KCNK3, ITPR2, KCNMB2, KCNJ13, ABCC9, CYBB, P2RX6, KCNE2, KCNH7, RYR2, SCN7A, SCNN1B, KCTD13, CACNA1D, KCNG2	468	386	12983	1.58112	1	0.486022	45.3642
GOTERM_BP_FAT	GO:0006813~potassium ion transport	12	1.68303	0.0393465	KCNH1, ABCC9, KCNB1, KCNH7, KCNE2, KCNJ2, KCTD13, KCNIP4, KCNK3, KCNMB2, KCNJ13, KCNG2	510	160	13528	1.98941	1	0.773826	50.654
GOTERM_MF_FAT	GO:0022843~voltage-gated cation channel activity	11	1.54278	0.0395518	KCNH1, SCN3B, KCNB1, KCNH7, KCNE2, SCN7A, KCNJ2, KCTD13, CACNA1D, KCNJ13, KCNG2	468	147	12983	2.07589	1	0.480106	45.5687
GOTERM_BP_FAT	GO:0046058~cAMP metabolic process	4	0.56101	0.0425659	ADCY4, ADCY2, ADCY5, PDE3B	510	21	13528	5.05247	1	0.795404	53.4843
SP_PIR_KEYWORDS	potassium	10	1.40252	0.0425874	KCNH1, MAT1A, KCNB1, KCNH7, KCNE2, KCNJ2, KCNIP4, KCNK3, KCNJ13, KCNG2	707	126	19235	2.15925	1	0.337164	46.2024
GOTERM_BP_FAT	GO:0030826~regulation of cGMP biosynthetic process	3	0.420757	0.0426833	ADORA2B, NPR1, GUCY1A3	510	9	13528	8.84183	1	0.791495	53.5845
GOTERM_MF_FAT	GO:0004180~carboxypeptidase activity	5	0.701262	0.04282	AGBL2, ACE, AEBP1, AGBL5, CPN1	468	37	12983	3.74884	1	0.500055	48.2945
UP_SEQ_FEATURE	short sequence motif:Cell attachment site	8	1.12202	0.0432726	VWF, LAMA4, LAMA3, LTBP2, COL6A1, EDIL3, PCDH17, ENG	704	88	19113	2.4681	1	0.925086	52.8577
GOTERM_BP_FAT	GO:0000122~negative regulation of transcription from RNA polymerase II promoter	17	2.38429	0.0435114	EGR1, MEF2C, PPARA, SATB2, IKZF1, FOXJ1, KLF11, SCGB1A1, TCEAL1, VDR, MEIS2, IRF7, IRF8, BCL6B, HSF4, HDAC9, ENG	510	266	13528	1.69524	1	0.793141	54.2859
GOTERM_BP_FAT	GO:0043062~extracellular structure organization	12	1.68303	0.0440337	CSGALNACT1, RECK, MIA, DNM3, ATP2B2, FOXF1, FOXF2, PDGFRA, LOX, ENG, SPINK5, COL8A2	510	163	13528	1.9528	1	0.792429	54.7232
INTERPRO	IPR001824:Receptor tyrosine kinase, class III, conserved site	3	0.420757	0.0449788	FLT1, PDGFRA, CSF1R	646	9	16659	8.59598	1	0.810221	51.5571
SP_PIR_KEYWORDS	glycogen metabolism	4	0.56101	0.0451324	PPP1R3B, PYGM, PYGL, EPM2A	707	22	19235	4.94664	1	0.347961	48.204
UP_SEQ_FEATURE	domain:N-terminal Ras-GEF	4	0.56101	0.0453684	RASGRP3, RASGRF2, RAPGEF4, KNDC1	704	22	19113	4.93621	1	0.928273	54.5828
INTERPRO	IPR002073:3'5'-cyclic nucleotide phosphodiesterase	4	0.56101	0.0457397	PDE7B, PDE4B, PDE3B, PDE3A	646	21	16659	4.91199	1	0.804129	52.1614
UP_SEQ_FEATURE	domain:PH 2	5	0.701262	0.0459304	PLEKHM3, PLEK, RASGRF2, TIAM1, ARAP2	704	37	19113	3.6688	1	0.924788	55.0352
UP_SEQ_FEATURE	domain:EGF-like 3; calcium-binding	5	0.701262	0.0459304	THBD, LTBP2, CD93, EFEMP2, THBS3	704	37	19113	3.6688	1	0.924788	55.0352
OMIM_DISEASE	Asthma, susceptibility to	3	0.420757	0.0470708	HNMT, SCGB3A2, SCGB1A1	147	9	3671	8.32426	0.999983	0.999983	46.0585
KEGG_PATHWAY	hsa04916:Melanogenesis	9	1.26227	0.0474899	WNT5A, FZD8, ADCY4, EDNRB, TCF7, ADCY2, CALML3, ADCY5, WNT11	208	99	5085	2.22247	0.999323	0.647462	44.067
GOTERM_BP_FAT	GO:0045892~negative regulation of transcription, DNA-dependent	21	2.9453	0.0480683	EGR1, MEF2C, PPARA, SATB2, IKZF1, FOXJ1, ARID5B, ARID5A, KLF11, TCEAL1, SCGB1A1, VDR, MEIS2, IRF7, IRF8, FOXF2, BCL6B, HSF4, HDAC9, ENG, RASD1	510	356	13528	1.56471	1	0.816533	57.9703
GOTERM_MF_FAT	GO:0005525~GTP binding	21	2.9453	0.0481089	RHOJ, DNM3, GBP7, GBP6, RAB4B, NPR1, NPR2, ARL16, GEM, DOCK8, DIRAS2, RAB36, GUCY1A3, GUCY1B3, RAB6B, ARL4D, MX2, RASD1, GBP3, RAB20, GBP2	468	372	12983	1.56605	1	0.534049	52.4371
UP_SEQ_FEATURE	repeat:LRR 8	11	1.54278	0.0487285	FLRT2, NLRC5, DNAH10, MFHAS1, LRRN3, LRGUK, FBXL13, TLR5, PRELP, LRRC10B, FBXL2	704	149	19113	2.0043	1	0.930625	57.2251
GOTERM_MF_FAT	GO:0043565~sequence-specific DNA binding	31	4.34783	0.0492727	MEF2C, PPARA, TSHZ2, IRX5, ELF5, GATA2, VDR, MEIS3, MEIS2, HOXA3, NR1D1, HOXA5, FOXF1, PAX7, GATA3, FOXF2, HSF4, NFATC2, EGR1, ERF, SATB2, IKZF1, FOXJ1, ESRRG, ESR1, NR4A1, NR4A3, PKNOX2, IRF8, EDF1, RFX3	468	607	12983	1.41678	1	0.53495	53.306
SP_PIR_KEYWORDS	camp biosynthesis	3	0.420757	0.0497919	ADCY4, ADCY2, ADCY5	707	10	19235	8.16195	1	0.371031	51.6902
UP_SEQ_FEATURE	domain:PH 1	5	0.701262	0.0498987	PLEKHM3, PLEK, RASGRF2, TIAM1, ARAP2	704	38	19113	3.57226	1	0.929761	58.1108
GOTERM_BP_FAT	GO:0010517~regulation of phospholipase activity	7	0.981767	0.0505007	EGFR, EDNRB, S1PR1, PLEK, P2RY2, LPAR3, NPR3	510	71	13528	2.61519	1	0.827786	59.8204
UP_SEQ_FEATURE	domain:Ig-like C2-type 5	6	0.841515	0.0510715	FLT1, CDON, PECAM1, PDGFRA, PALLD, CSF1R	704	55	19113	2.96173	1	0.928951	58.9812
GOTERM_MF_FAT	GO:0022838~substrate specific channel activity	22	3.08555	0.0513545	KCNH1, MLC1, TRPC6, SCN3B, KCNB1, KCNJ2, KCNIP4, KCNK3, ITPR2, KCNMB2, KCNJ13, ABCC9, CYBB, P2RX6, KCNE2, KCNH7, RYR2, SCN7A, SCNN1B, KCTD13, CACNA1D, KCNG2	468	398	12983	1.53345	1	0.542431	54.8236
GOTERM_BP_FAT	GO:0031327~negative regulation of cellular biosynthetic process	30	4.20757	0.0514709	MEF2C, PPARA, TCEAL1, SCGB1A1, IL10, PRR15L, VDR, HTR1B, MEIS2, FOXF2, HSF4, EIF2B3, LAG3, EGR1, SATB2, IKZF1, PLEK, FOXJ1, ARID5B, KLF11, ARID5A, PTPRU, IRF7, IRF8, BCL6B, RFX3, HDAC9, ENG, RASD1, IGFBP5	510	561	13528	1.41848	1	0.829522	60.5367
GOTERM_BP_FAT	GO:0051250~negative regulation of lymphocyte activation	6	0.841515	0.051692	BTLA, FOXJ1, CD274, SCGB1A1, IL10, LAG3	510	54	13528	2.94728	1	0.826736	60.6983
GOTERM_BP_FAT	GO:0030823~regulation of cGMP metabolic process	3	0.420757	0.0520507	ADORA2B, NPR1, GUCY1A3	510	10	13528	7.95765	1	0.824812	60.9591
UP_SEQ_FEATURE	repeat:TPR 2	11	1.54278	0.0524666	DNAH10, DYX1C1, TTC26, TTC29, LEPREL1, ANAPC7, TTC28, DNAH2, LONRF1, TTC16, TTC21A	704	151	19113	1.97775	1	0.929004	59.9944
UP_SEQ_FEATURE	repeat:TPR 1	11	1.54278	0.0524666	DNAH10, DYX1C1, TTC26, TTC29, LEPREL1, ANAPC7, TTC28, DNAH2, LONRF1, TTC16, TTC21A	704	151	19113	1.97775	1	0.929004	59.9944
SP_PIR_KEYWORDS	glycosyltransferase	14	1.96353	0.0526248	ST6GAL1, B3GALT4, EXTL1, UGT1A1, ART3, ST6GALNAC6, UGT1A10, TYMP, UGT1A9, ST6GALNAC4, PYGM, PYGL, B3GNT4, UGT1A5, B3GNT6, LFNG, GALNT13	707	214	19235	1.77986	1	0.382047	53.7019
GOTERM_BP_FAT	GO:0051056~regulation of small GTPase mediated signal transduction	16	2.24404	0.0532981	FOXJ1, ARHGEF15, MCF2L, PLEKHG3, GARNL3, SMAP2, PLEKHG1, S1PR1, RASGRP3, PSD, RASGRF2, TIAM1, RAPGEF4, ARAP2, KNDC1, IQSEC2	510	252	13528	1.68416	1	0.828182	61.8532
INTERPRO	IPR003593:ATPase, AAA+ type, core	11	1.54278	0.0533393	PRR15L, DNAH10, ABCC9, DNAH9, TAP1, DNAH2, KATNAL2, ABCG1, DNAH5, DNAH6, ABCG2	646	144	16659	1.96991	1	0.841643	57.8215
GOTERM_BP_FAT	GO:0006940~regulation of smooth muscle contraction	5	0.701262	0.0533583	FLT1, ADORA2B, SPHK1, GUCY1A3, TNNI3	510	38	13528	3.4902	1	0.824561	61.8959
GOTERM_BP_FAT	GO:0006937~regulation of muscle contraction	7	0.981767	0.0534242	FLT1, ADORA2B, SPHK1, GUCY1A3, RYR2, CALCRL, TNNI3	510	72	13528	2.57887	1	0.820993	61.9425
GOTERM_MF_FAT	GO:0016208~AMP binding	4	0.56101	0.0534727	PYGM, PYGL, RAPGEF4, PFKM	468	24	12983	4.62358	1	0.549771	56.3203
GOTERM_MF_FAT	GO:0004114~3',5'-cyclic-nucleotide phosphodiesterase activity	4	0.56101	0.0534727	PDE7B, PDE4B, PDE3B, PDE3A	468	24	12983	4.62358	1	0.549771	56.3203
GOTERM_MF_FAT	GO:0008144~drug binding	6	0.841515	0.0535183	PPARA, ABCC9, HTR1B, ACE, PYGM, PYGL	468	57	12983	2.92015	1	0.542692	56.352
KEGG_PATHWAY	hsa04512:ECM-receptor interaction	8	1.12202	0.0538469	VWF, LAMA4, LAMA3, ITGA1, COL6A1, TNN, THBS3, SDC3	208	84	5085	2.3283	0.999752	0.645777	48.3655
GOTERM_BP_FAT	GO:0007190~activation of adenylate cyclase activity	6	0.841515	0.0551827	ADCY4, ADCY2, ADORA2B, ADCY5, CALCRL, GLP1R	510	55	13528	2.89369	1	0.82728	63.1675
GOTERM_BP_FAT	GO:0051253~negative regulation of RNA metabolic process	21	2.9453	0.0555646	EGR1, MEF2C, PPARA, SATB2, IKZF1, FOXJ1, ARID5B, ARID5A, KLF11, TCEAL1, SCGB1A1, VDR, MEIS2, IRF7, IRF8, FOXF2, BCL6B, HSF4, HDAC9, ENG, RASD1	510	362	13528	1.53877	1	0.825614	63.4286
GOTERM_BP_FAT	GO:0006814~sodium ion transport	10	1.40252	0.0567114	SLC38A4, SCN3B, SLC23A2, SLC5A1, SLC4A8, SLC10A6, SLC38A11, SCN7A, SCNN1B, SLC5A12	510	130	13528	2.04042	1	0.828227	64.2021
GOTERM_BP_FAT	GO:0042060~wound healing	13	1.82328	0.0572635	PPARA, ACVRL1, PLEK, EFEMP2, VWF, THBD, PLSCR4, PAX7, PDGFRA, LOX, ENTPD1, SCNN1B, ENG	510	191	13528	1.8054	1	0.827533	64.569
GOTERM_MF_FAT	GO:0051018~protein kinase A binding	3	0.420757	0.0572842	AKAP12, RYR2, AKAP7	468	11	12983	7.56585	1	0.560592	58.8975
INTERPRO	IPR000651:Guanine nucleotide exchange factor for Ras-like GTPases, N-terminal	4	0.56101	0.0575656	RASGRP3, RASGRF2, RAPGEF4, KNDC1	646	23	16659	4.48486	1	0.8544	60.6913
INTERPRO	IPR000834:Peptidase M14, carboxypeptidase A	4	0.56101	0.0575656	AGBL2, AEBP1, AGBL5, CPN1	646	23	16659	4.48486	1	0.8544	60.6913
GOTERM_BP_FAT	GO:0060326~cell chemotaxis	5	0.701262	0.0577632	EDNRB, CORO1A, ITGA1, ENG, IL10	510	39	13528	3.4007	1	0.82657	64.898
GOTERM_MF_FAT	GO:0008289~lipid binding	24	3.36606	0.0579161	OSBPL5, PPARA, PLA2G15, PLEKHM3, NOXO1, LYN, PLEK, ESRRG, ESR1, LPAR3, SEC14L4, ACBD7, SEC14L2, ABCG1, ITPR2, RASSF5, S1PR1, RASGRP3, PYGL, TIAM1, PON1, HSD11B2, ARAP2, PLTP	468	450	12983	1.47954	1	0.557523	59.3108
UP_SEQ_FEATURE	short sequence motif:Selectivity filter	6	0.841515	0.0579699	KCNH1, KCNB1, KCNH7, KCNJ2, KCNJ13, KCNG2	704	57	19113	2.85781	1	0.942381	63.766
GOTERM_BP_FAT	GO:0043086~negative regulation of catalytic activity	17	2.38429	0.0584675	PSMB10, ADCY4, ADCY2, PLEK, SMAD6, ADCY5, NR4A1, NPR3, TNNI3, NPRL2, SPRY4, EDNRB, S1PR1, GADD45G, ADRA2A, ANAPC7, ENG	510	277	13528	1.62792	1	0.826726	65.3569
GOTERM_MF_FAT	GO:0004715~non-membrane spanning protein tyrosine kinase activity	5	0.701262	0.0587864	ITK, LYN, FYN, BMX, FES	468	41	12983	3.3831	1	0.556064	59.8736
GOTERM_BP_FAT	GO:0045762~positive regulation of adenylate cyclase activity	6	0.841515	0.0588064	ADCY4, ADCY2, ADORA2B, ADCY5, CALCRL, GLP1R	510	56	13528	2.84202	1	0.824938	65.5756
GOTERM_MF_FAT	GO:0015293~symporter activity	10	1.40252	0.0589884	SLC38A4, SLC1A3, SLC16A7, SLC23A2, SLC5A1, SLC16A11, SLC16A9, SLC10A6, SLC28A2, SLC5A12	468	137	12983	2.02492	1	0.55048	60.0032
GOTERM_MF_FAT	GO:0004112~cyclic-nucleotide phosphodiesterase activity	4	0.56101	0.0592	PDE7B, PDE4B, PDE3B, PDE3A	468	25	12983	4.43863	1	0.545097	60.1386
GOTERM_MF_FAT	GO:0004181~metallocarboxypeptidase activity	4	0.56101	0.0592	AGBL2, AEBP1, AGBL5, CPN1	468	25	12983	4.43863	1	0.545097	60.1386
UP_SEQ_FEATURE	lipid moiety-binding region:N-myristoyl glycine	9	1.26227	0.0593245	NKD1, LYN, TIAM1, FYN, AKAP7, FRS3, RFTN2, OAS2, ARL4D	704	114	19113	2.14335	1	0.942024	64.6416
GOTERM_BP_FAT	GO:0051216~cartilage development	7	0.981767	0.0595736	WNT5A, SATB2, HOXA3, FGF9, HOXA5, PAX7, BMP6	510	74	13528	2.50917	1	0.825447	66.0661
UP_SEQ_FEATURE	repeat:MORN 4	3	0.420757	0.0596318	MORN4, MORN1, RSPH1	704	11	19113	7.40431	1	0.938663	64.8375
UP_SEQ_FEATURE	domain:Ig-like C2-type 4	7	0.981767	0.0607405	FLT1, CDON, PECAM1, PDGFRA, PALLD, BOC, CSF1R	704	76	19113	2.50058	1	0.937684	65.5356
UP_SEQ_FEATURE	repeat:TPR 5	7	0.981767	0.0607405	DNAH10, TTC29, ANAPC7, TTC28, DNAH2, TTC16, TTC21A	704	76	19113	2.50058	1	0.937684	65.5356
SP_PIR_KEYWORDS	potassium transport	9	1.26227	0.0612149	KCNH1, KCNB1, KCNH7, KCNE2, KCNJ2, KCNIP4, KCNK3, KCNJ13, KCNG2	707	115	19235	2.1292	1	0.424106	59.3356
GOTERM_MF_FAT	GO:0004674~protein serine/threonine kinase activity	23	3.22581	0.0616522	EGFR, STK33, ALPK1, ACVRL1, TNIK, NUAK1, MAK, STK36, STK10, MAP4K2, NEK10, PINK1, PRKG2, ULK4, NEK11, CDKL4, CDKL1, RPS6KA2, DYRK1B, RIPK3, NEK5, ENG, AATK	468	430	12983	1.48385	1	0.553549	61.6762
SP_PIR_KEYWORDS	prenylation	11	1.54278	0.0619368	RHOJ, PPP1R16B, DIRAS2, PRICKLE1, RAB36, PRICKLE2, RAB4B, RAB6B, RASD1, RAB20, GBP2	707	156	19235	1.91841	1	0.422016	59.7788
GOTERM_BP_FAT	GO:0007520~myoblast fusion	3	0.420757	0.0620686	KCNH1, CDON, DYRK1B	510	11	13528	7.23422	1	0.834716	67.6158
GOTERM_BP_FAT	GO:0010578~regulation of adenylate cyclase activity involved in G-protein signaling	5	0.701262	0.0623564	ADCY4, ADCY2, ADORA2B, ADCY5, CALCRL	510	40	13528	3.31569	1	0.832732	67.7902
GOTERM_BP_FAT	GO:0010579~positive regulation of adenylate cyclase activity by G-protein signaling pathway	5	0.701262	0.0623564	ADCY4, ADCY2, ADORA2B, ADCY5, CALCRL	510	40	13528	3.31569	1	0.832732	67.7902
GOTERM_BP_FAT	GO:0007189~activation of adenylate cyclase activity by G-protein signaling pathway	5	0.701262	0.0623564	ADCY4, ADCY2, ADORA2B, ADCY5, CALCRL	510	40	13528	3.31569	1	0.832732	67.7902
GOTERM_BP_FAT	GO:0007193~inhibition of adenylate cyclase activity by G-protein signaling	5	0.701262	0.0623564	ADCY4, ADCY2, S1PR1, ADCY5, NPR3	510	40	13528	3.31569	1	0.832732	67.7902
UP_SEQ_FEATURE	domain:CTCK	4	0.56101	0.0625325	NOV, NBL1, VWF, MUC5B	704	25	19113	4.34386	1	0.938703	66.6365
GOTERM_BP_FAT	GO:0002695~negative regulation of leukocyte activation	6	0.841515	0.0625629	BTLA, FOXJ1, CD274, SCGB1A1, IL10, LAG3	510	57	13528	2.79216	1	0.830366	67.9147
GOTERM_BP_FAT	GO:0050900~leukocyte migration	6	0.841515	0.0625629	EDNRB, CORO1A, FOXJ1, PODXL, ITGA1, IL10	510	57	13528	2.79216	1	0.830366	67.9147
GOTERM_BP_FAT	GO:0031281~positive regulation of cyclase activity	6	0.841515	0.0625629	ADCY4, ADCY2, ADORA2B, ADCY5, CALCRL, GLP1R	510	57	13528	2.79216	1	0.830366	67.9147
INTERPRO	IPR005821:Ion transport	9	1.26227	0.0635786	KCNH1, TRPC6, KCNB1, KCNH7, RYR2, SCN7A, CACNA1D, ITPR2, KCNG2	646	110	16659	2.10992	1	0.873314	64.4606
GOTERM_BP_FAT	GO:0010551~regulation of specific transcription from RNA polymerase II promoter	8	1.12202	0.0637579	MEF2C, VDR, GATA2, PPARA, IKZF1, FOXJ1, HDAC9, ENG	510	94	13528	2.25749	1	0.83288	68.6269
INTERPRO	IPR003607:Metal-dependent phosphohydrolase, HD region	4	0.56101	0.0639659	PDE7B, PDE4B, PDE3B, PDE3A	646	24	16659	4.29799	1	0.866558	64.6914
GOTERM_BP_FAT	GO:0009890~negative regulation of biosynthetic process	30	4.20757	0.064767	MEF2C, PPARA, TCEAL1, SCGB1A1, IL10, PRR15L, VDR, HTR1B, MEIS2, FOXF2, HSF4, EIF2B3, LAG3, EGR1, SATB2, IKZF1, PLEK, FOXJ1, ARID5B, KLF11, ARID5A, PTPRU, IRF7, IRF8, BCL6B, RFX3, HDAC9, ENG, RASD1, IGFBP5	510	573	13528	1.38877	1	0.834427	69.2165
GOTERM_BP_FAT	GO:0006955~immune response	35	4.90884	0.0653734	PSMB10, SUSD2, CXCL2, MAP4K2, OAS2, TNFSF12, TLR5, IL10, TAP1, GBP7, GBP6, TCF7, ST6GAL1, LYN, FOXJ1, CMKLR1, SMAD6, IGJ, TNFRSF13C, CTSS, GEM, FCAMR, CCR9, BTLA, CD83, CORO1A, CYBB, ABCC9, TNFSF10, CD300A, IRF8, CD274, GBP3, GBP2, BMP6	510	690	13528	1.3455	1	0.834043	69.5658
SP_PIR_KEYWORDS	tumor suppressor	10	1.40252	0.0655903	EGFR, RECK, RASSF4, NBL1, RASSF5, HTATIP2, MFHAS1, NPRL2, HPGD, KANK1	707	137	19235	1.98588	1	0.435092	61.9536
GOTERM_BP_FAT	GO:0000186~activation of MAPKK activity	4	0.56101	0.0659837	EGFR, KISS1R, FLT1, GADD45G	510	25	13528	4.24408	1	0.833686	69.9137
UP_SEQ_FEATURE	repeat:LRR 10	9	1.26227	0.0669802	FLRT2, NLRC5, DNAH10, MFHAS1, LRRN3, LRGUK, TLR5, PRELP, FBXL2	704	117	19113	2.0884	1	0.946492	69.2275
GOTERM_MF_FAT	GO:0004016~adenylate cyclase activity	3	0.420757	0.0671446	ADCY4, ADCY2, ADCY5	468	12	12983	6.93536	1	0.578986	64.9213
INTERPRO	IPR000159:Ras-association	5	0.701262	0.0678746	RASSF4, RASSF5, RASIP1, RAPGEF4, ARAP2	646	40	16659	3.22349	1	0.874655	66.9433
OMIM_DISEASE	Genetics Meets Metabolomics: A Genome-Wide Association Study of Metabolite Profiles in Human Serum	3	0.420757	0.0682883	ATP2B2, PLEK, IYD	147	11	3671	6.81076	1	0.999685	59.568
UP_SEQ_FEATURE	disulfide bond	119	16.69	0.0682979	LTBP2, SCN3B, EFNA2, TNFSF12, EDIL3, MEGF11, IL10, MMRN2, DNASE1L1, NOV, LPHN3, HTR1B, MAT1A, REG3G, EGFR, RECK, EFNB3, PTPRU, SIRPA, PRELP, CCR9, THBD, PDGFRA, GLP1R, IL22RA1, ADAMTSL1, ADORA2B, MME, EXTL1, SEMA5A, ACE, P2RY2, TFF2, ADRA2A, AGRP, ANGPTL2, PLTP, SRGN, CSF1R, CTRL, ST6GAL1, EFEMP2, IGJ, TNFRSF13C, ITGA1, ACPP, ABCG2, LCN2, BTLA, SEMA6A, LYVE1, LAMA4, LAMA3, TMEM8B, SEMA6D, CD300A,…	704	2819	19113	1.14606	1	0.946051	69.958
GOTERM_BP_FAT	GO:0007187~G-protein signaling, coupled to cyclic nucleotide second messenger	9	1.26227	0.0683699	ADCY4, HTR1B, ADCY2, S1PR1, ADORA2B, ADCY5, LPAR3, CALCRL, NPR3	510	115	13528	2.07591	1	0.84139	71.2378
GOTERM_MF_FAT	GO:0005249~voltage-gated potassium channel activity	8	1.12202	0.068638	KCNH1, KCNB1, KCNH7, KCNE2, KCNJ2, KCTD13, KCNJ13, KCNG2	468	100	12983	2.21932	1	0.580841	65.7582
GOTERM_MF_FAT	GO:0015267~channel activity	22	3.08555	0.068683	KCNH1, MLC1, TRPC6, SCN3B, KCNB1, KCNJ2, KCNIP4, KCNK3, ITPR2, KCNMB2, KCNJ13, ABCC9, CYBB, P2RX6, KCNE2, KCNH7, RYR2, SCN7A, SCNN1B, KCTD13, CACNA1D, KCNG2	468	412	12983	1.48134	1	0.574757	65.7832
GOTERM_BP_FAT	GO:0015674~di-, tri-valent inorganic cation transport	12	1.68303	0.0687382	ATP2B2, VDR, STEAP4, CORO1A, TRPC6, CACHD1, FYN, RYR2, SLC25A28, GJA4, CACNA1D, ITPR2	510	176	13528	1.80856	1	0.839922	71.4372
GOTERM_CC_FAT	GO:0005604~basement membrane	7	0.981767	0.0691395	LAMA4, LAMA3, FGF9, EFEMP2, ENTPD1, COL8A2, MMRN2	475	78	12782	2.41495	1	0.556025	62.3057
UP_SEQ_FEATURE	metal ion-binding site:Magnesium 2; via carbonyl oxygen	3	0.420757	0.069858	ADCY4, ADCY2, ADCY5	704	12	19113	6.78729	1	0.946199	70.8019
SP_PIR_KEYWORDS	serine/threonine-protein kinase	21	2.9453	0.070174	STK33, ALPK1, ACVRL1, TNIK, NUAK1, MAK, STK36, STK10, MAP4K2, NEK10, PINK1, PRKG2, ULK4, NEK11, CDKL4, CDKL1, RPS6KA2, DYRK1B, RIPK3, NEK5, AATK	707	381	19235	1.49957	1	0.452039	64.5275
GOTERM_MF_FAT	GO:0022803~passive transmembrane transporter activity	22	3.08555	0.0702102	KCNH1, MLC1, TRPC6, SCN3B, KCNB1, KCNJ2, KCNIP4, KCNK3, ITPR2, KCNMB2, KCNJ13, ABCC9, CYBB, P2RX6, KCNE2, KCNH7, RYR2, SCN7A, SCNN1B, KCTD13, CACNA1D, KCNG2	468	413	12983	1.47775	1	0.576833	66.6192
GOTERM_BP_FAT	GO:0051349~positive regulation of lyase activity	6	0.841515	0.0704723	ADCY4, ADCY2, ADORA2B, ADCY5, CALCRL, GLP1R	510	59	13528	2.69751	1	0.844399	72.3588
GOTERM_MF_FAT	GO:0005083~small GTPase regulator activity	16	2.24404	0.0704847	RILP, TNIK, MAP4K2, ARHGEF15, RIMS2, MCF2L, GARNL3, PLEKHG3, SMAP2, PLEKHG1, RASGRP3, PSD, RASGRF2, TIAM1, ARAP2, IQSEC2	468	274	12983	1.61994	1	0.572194	66.7674
GOTERM_MF_FAT	GO:0004119~cGMP-inhibited cyclic-nucleotide phosphodiesterase activity	2	0.280505	0.0706491	PDE3B, PDE3A	468	2	12983	27.7415	1	0.567073	66.8559
INTERPRO	IPR006207:Cystine knot, C-terminal	4	0.56101	0.0706786	NOV, NBL1, VWF, MUC5B	646	25	16659	4.12607	1	0.877789	68.4751
SP_PIR_KEYWORDS	tpr repeat	11	1.54278	0.0708411	DNAH10, DYX1C1, TTC26, TTC29, LEPREL1, ANAPC7, TTC28, DNAH2, LONRF1, TTC16, TTC21A	707	160	19235	1.87045	1	0.449445	64.8883
GOTERM_BP_FAT	GO:0050804~regulation of synaptic transmission	10	1.40252	0.071141	EGFR, EGR1, ATP2B2, HTR1B, KISS1R, ARC, SLC1A3, EGR2, CTNND2, PINK1	510	136	13528	1.9504	1	0.844236	72.7066
GOTERM_BP_FAT	GO:0048870~cell motility	18	2.52454	0.0715093	SATB2, ACVRL1, FLT1, FOXJ1, ARID5B, PODXL, ITGA1, TNFSF12, DNAH2, DNAH5, IL10, EDNRB, CORO1A, FYN, TEKT2, TNN, SCNN1B, ENG	510	307	13528	1.55524	1	0.842815	72.8964
GOTERM_BP_FAT	GO:0051674~localization of cell	18	2.52454	0.0715093	SATB2, ACVRL1, FLT1, FOXJ1, ARID5B, PODXL, ITGA1, TNFSF12, DNAH2, DNAH5, IL10, EDNRB, CORO1A, FYN, TEKT2, TNN, SCNN1B, ENG	510	307	13528	1.55524	1	0.842815	72.8964
SP_PIR_KEYWORDS	myristate	9	1.26227	0.0717247	NKD1, LYN, TIAM1, FYN, AKAP7, FRS3, RFTN2, OAS2, ARL4D	707	119	19235	2.05763	1	0.447959	65.3609
UP_SEQ_FEATURE	chain:Membrane frizzled-related protein	2	0.280505	0.0722115	C1QTNF5, MFRP	704	2	19113	27.1491	1	0.948127	72.0326
UP_SEQ_FEATURE	chain:Complement C1q tumor necrosis factor- related protein 5	2	0.280505	0.0722115	C1QTNF5, MFRP	704	2	19113	27.1491	1	0.948127	72.0326
GOTERM_BP_FAT	GO:0042311~vasodilation	4	0.56101	0.0725894	EDNRB, ADORA2B, ITGA1, GUCY1A3	510	26	13528	4.08084	1	0.844386	73.4458
GOTERM_BP_FAT	GO:0045766~positive regulation of angiogenesis	4	0.56101	0.0725894	GATA2, SPHK1, TNFSF12, HDAC9	510	26	13528	4.08084	1	0.844386	73.4458
GOTERM_BP_FAT	GO:0021782~glial cell development	4	0.56101	0.0725894	EGFR, PLP1, LYN, EIF2B3	510	26	13528	4.08084	1	0.844386	73.4458
GOTERM_BP_FAT	GO:0000768~syncytium formation by plasma membrane fusion	3	0.420757	0.0726749	KCNH1, CDON, DYRK1B	510	12	13528	6.63137	1	0.841821	73.4889
GOTERM_BP_FAT	GO:0048566~embryonic gut development	3	0.420757	0.0726749	FGF9, FOXF1, FOXF2	510	12	13528	6.63137	1	0.841821	73.4889
SP_PIR_KEYWORDS	sh3-binding	6	0.841515	0.072771	KHDRBS3, ENKUR, PLSCR4, SHANK2, SIRPA, ELMO1	707	61	19235	2.67605	1	0.447285	65.9129
GOTERM_CC_FAT	GO:0008074~guanylate cyclase complex, soluble	2	0.280505	0.0727944	GUCY1A3, GUCY1B3	475	2	12782	26.9095	1	0.563489	64.272
GOTERM_BP_FAT	GO:0010033~response to organic substance	36	5.04909	0.073445	ADCY4, PPARA, ADCY2, ADCY5, PDE3B, HSPA1A, IL10, CPN1, UGT1A9, HTR1B, UGT1A5, GATA3, ANGPT1, LOX, AGRP, EIF2B3, EGFR, EGR1, EGR2, LYN, ESR1, PDE3A, NR4A3, PTPRU, UGT1A1, ABCG1, UGT1A10, CD83, CORO1A, THBD, HMGCS2, PYGM, FYN, PDGFRA, ABAT, HSD11B2, RYR2, HSPB1, HDAC9	510	721	13528	1.32444	1	0.842112	73.8736
PIR_SUPERFAMILY	PIRSF001775:CD93/CD141	2	0.280505	0.0735075	THBD, CD93	278	2	7396	26.6043	1	0.9916	64.1869
PIR_SUPERFAMILY	PIRSF002007:protein-tyrosine-phosphatase, receptor type beta	2	0.280505	0.0735075	PTPRB, PTPRZ1	278	2	7396	26.6043	1	0.9916	64.1869
PIR_SUPERFAMILY	PIRSF000191:protein-lysine 6-oxidase	2	0.280505	0.0735075	LOX, LOXL1	278	2	7396	26.6043	1	0.9916	64.1869
GOTERM_BP_FAT	GO:0030155~regulation of cell adhesion	10	1.40252	0.0737486	LAMA4, LAMA3, ACVRL1, CYTIP, S1PR1, SRCIN1, PODXL, PDE3B, EDIL3, ENG	510	137	13528	1.93617	1	0.840486	74.0238
GOTERM_CC_FAT	GO:0030173~integral to Golgi membrane	5	0.701262	0.0740685	CSGALNACT1, ST6GALNAC6, ST6GAL1, ST6GALNAC4, LFNG	475	43	12782	3.12901	1	0.558531	64.9348
GOTERM_CC_FAT	GO:0005615~extracellular space	34	4.76858	0.0741361	WNT5A, MIA, FGF9, CXCL2, TNFSF12, IL34, IL10, MMRN2, CPN1, ACE, GPX3, TNN, ANGPT1, LOX, FIGF, ANGPTL2, LOXL1, SRGN, CTRL, EGFR, FLT1, CILP, ORM1, DKK3, CTSK, TNFSF10, THBD, PECAM1, PON1, SCGB3A1, ENG, TNFAIP2, BMP6, IGFBP5	475	685	12782	1.33565	1	0.547796	64.9696
SMART	SM00631:Zn_pept	4	0.56101	0.074209	AGBL2, AEBP1, AGBL5, CPN1	392	23	9079	4.02795	1	0.797317	62.1635
SMART	SM00229:RasGEFN	4	0.56101	0.074209	RASGRP3, RASGRF2, RAPGEF4, KNDC1	392	23	9079	4.02795	1	0.797317	62.1635
SP_PIR_KEYWORDS	calmodulin-binding	9	1.26227	0.0745133	KCNH1, ATP2B2, ENKUR, SPHK1, SPATA17, RYR2, EDF1, GEM, ADD3	707	120	19235	2.04049	1	0.449839	66.8141
INTERPRO	IPR015943:WD40/YVTN repeat-like	18	2.52454	0.0747338	PLXNA3, BTRC, CORO7, TLE2, TSSC1, SPAG16, SEMA5A, SEMA6A, CORO1A, WDR55, WDR78, WDR52, SEMA6D, SEMA3G, WDR63, WDR27, WDR31, SEMA4A	646	300	16659	1.54728	1	0.885109	70.5732
INTERPRO	IPR016316:Complement component C1q/Thrombomodulin	2	0.280505	0.0759388	THBD, CD93	646	2	16659	25.7879	1	0.882223	71.1709
INTERPRO	IPR019579:Uncharacterised protein family UPF0564	2	0.280505	0.0759388	FAM161B, FAM161A	646	2	16659	25.7879	1	0.882223	71.1709
GOTERM_BP_FAT	GO:0051272~positive regulation of cell motion	8	1.12202	0.0760815	EGFR, CORO1A, FLT1, S1PR1, LYN, SPHK1, PDGFRA, HDAC9	510	98	13528	2.16535	1	0.84705	75.1513
SMART	SM00409:IG	21	2.9453	0.0761445	ADAMTSL1, FLT1, SCN3B, GPR124, PIGR, PTPRU, SIRPA, FCAMR, BTLA, CD83, CD300A, SEMA3G, CDON, CD274, PECAM1, PDGFRA, OBSL1, BOC, LAG3, CSF1R, PILRA	392	330	9079	1.47386	1	0.774716	63.1485
GOTERM_BP_FAT	GO:0051606~detection of stimulus	9	1.26227	0.076915	ATP2B2, RP1, PLEKHB1, ARRB1, FYN, RYR2, ENG, ABCG1, KCNMB2	510	118	13528	2.02313	1	0.847532	75.5428
GOTERM_MF_FAT	GO:0015459~potassium channel regulator activity	4	0.56101	0.0780011	ABCC9, ADRA2A, KCNE2, KCNMB2	468	28	12983	3.96306	1	0.59867	70.5952
KEGG_PATHWAY	hsa04114:Oocyte meiosis	9	1.26227	0.0782745	ADCY4, REC8, ADCY2, CALML3, RPS6KA2, ADCY5, BTRC, ANAPC7, ITPR2	208	110	5085	2.00022	0.999995	0.742945	62.2181
SP_PIR_KEYWORDS	Secreted	74	10.3787	0.078532	AEBP1, LTBP2, LYPD6, FGF9, TNFSF12, EDIL3, SCGB1A1, SPINK5, IL10, MMRN2, NOV, MAN2B2, SEMA3G, SBSN, GPX3, ITIH5, KLK11, ANGPT1, LOX, REG3G, GFOD1, LOXL1, PILRA, EGFR, ICAM4, CILP, PIGR, PRELP, PLXDC1, GLB1L2, SCGB3A2, WNT11, SCGB3A1, WNT5A, MIA, ADAMTSL1, MAMDC2, CXCL2, ESM1, IL34, MFRP, CPN1, ACE, C1QTNF5, TFF2, COL6A1, FIBIN, FIGF, AGRP, ANGPTL2, COL8A2, GALNT13, PLTP, SRGN, ST6GAL1, VWA3A, FLT…	707	1689	19235	1.192	1	0.462474	68.8088
GOTERM_BP_FAT	GO:0007389~pattern specification process	16	2.24404	0.0786977	SATB2, ARC, EGR2, FLT1, FOXJ1, SMAD6, RPGRIP1L, CXXC4, SEMA5A, HOXA3, HOXA5, PAX7, FOXF1, RFX3, LFNG, ENG	510	267	13528	1.58954	1	0.851605	76.3607
SP_PIR_KEYWORDS	cell membrane	94	13.1837	0.0788546	RHOJ, STEAP4, GRIP1, SLC16A10, GPR124, EFNA2, SLC16A11, LPAR3, ANPEP, TNFSF12, MEGF11, GJA4, IL17RD, MCF2L, KCNIP4, SPRY4, EDNRB, LPHN3, ATP2B2, ART3, HTR1B, KISS1R, S1PR1, DIRAS2, SMAGP, CALCRL, BOC, PILRA, EGFR, RECK, ARC, COL23A1, NOXO1, LYN, ICAM4, CMKLR1, RAB4B, CDHR3, MRGPRE, PIGR, PTPRU, RFTN2, GEM, FCAMR, ELMO1, CCR9, FMN1, BBS2, RASGRF2, ARRB1, AKAP7, THEM4, ADD3, RASD1, GLP1R, GBP2, GPR…	707	2194	19235	1.16564	1	0.458483	68.964
GOTERM_BP_FAT	GO:0050866~negative regulation of cell activation	6	0.841515	0.0789056	BTLA, FOXJ1, CD274, SCGB1A1, IL10, LAG3	510	61	13528	2.60906	1	0.849695	76.4544
GOTERM_BP_FAT	GO:0000902~cell morphogenesis	20	2.80505	0.0789313	EGFR, PLXNA3, EGR2, EFNB3, PTPRZ1, FOXJ1, EFNA2, ITGA1, RPGRIP1L, SEMA5A, ATP2B2, SEMA6A, BBS2, SLC1A3, FOXF1, PRICKLE2, TNN, ANTXR1, FEZ2, IDUA	510	356	13528	1.4902	1	0.847106	76.4659
GOTERM_MF_FAT	GO:0003924~GTPase activity	13	1.82328	0.0791948	RHOJ, DNM3, GBP7, GBP6, RAB4B, GEM, DIRAS2, RAB6B, ARL4D, GBP3, RASD1, MX2, GBP2	468	211	12983	1.70919	1	0.598606	71.1638
GOTERM_MF_FAT	GO:0005496~steroid binding	6	0.841515	0.0798395	OSBPL5, PYGL, ESRRG, ESR1, HSD11B2, ABCG1	468	64	12983	2.60076	1	0.595935	71.4666
GOTERM_BP_FAT	GO:0042330~taxis	11	1.54278	0.0801186	CCR9, EDNRB, TYMP, CORO1A, PLXNA3, CMKLR1, CXCL2, ITGA1, FPR2, ENG, IL10	510	160	13528	1.82363	1	0.8489	76.994
GOTERM_BP_FAT	GO:0006935~chemotaxis	11	1.54278	0.0801186	CCR9, EDNRB, TYMP, CORO1A, PLXNA3, CMKLR1, CXCL2, ITGA1, FPR2, ENG, IL10	510	160	13528	1.82363	1	0.8489	76.994
SP_PIR_KEYWORDS	phagocytosis	3	0.420757	0.0803112	GATA2, PECAM1, ELMO1	707	13	19235	6.27842	1	0.459508	69.6558
SP_PIR_KEYWORDS	disulfide bond	122	17.1108	0.080754	LTBP2, SCN3B, EFNA2, TNFSF12, EDIL3, MEGF11, IL10, MMRN2, DNASE1L1, NOV, LPHN3, HTR1B, MAT1A, REG3G, EGFR, RECK, EFNB3, PTPRU, SIRPA, PRELP, CCR9, THBD, PDGFRA, GLP1R, IL22RA1, ADAMTSL1, ADORA2B, MME, ESM1, EXTL1, SEMA5A, ACE, P2RY2, TFF2, ADRA2A, ENTPD1, AGRP, ANGPTL2, PLTP, SRGN, CSF1R, CTRL, ST6GAL1, EFEMP2, IGJ, TNFRSF13C, ITGA1, ACPP, ABCG2, LCN2, BTLA, SEMA6A, LYVE1, LAMA4, LAMA3, TMEM8B, S…	707	2924	19235	1.13516	1	0.456185	69.8632
GOTERM_MF_FAT	GO:0008081~phosphoric diester hydrolase activity	7	0.981767	0.0817219	PDE7B, PDE4B, PLCH1, PDE3B, PDE3A, SMPD3, GDPD2	468	84	12983	2.31179	1	0.599161	72.3338
UP_SEQ_FEATURE	repeat:LRR 11	8	1.12202	0.082049	NLRC5, DNAH10, MFHAS1, LRRN3, LRGUK, TLR5, PRELP, FBXL2	704	102	19113	2.12934	1	0.963406	76.6679
SMART	SM00471:HDc	4	0.56101	0.0822152	PDE7B, PDE4B, PDE3B, PDE3A	392	24	9079	3.86012	1	0.772344	66.0871
UP_SEQ_FEATURE	metal ion-binding site:Divalent metal cation 1	4	0.56101	0.0822427	PDE7B, PDE4B, PDE3B, PDE3A	704	28	19113	3.87845	1	0.961107	76.7515
UP_SEQ_FEATURE	metal ion-binding site:Divalent metal cation 2	4	0.56101	0.0822427	PDE7B, PDE4B, PDE3B, PDE3A	704	28	19113	3.87845	1	0.961107	76.7515
UP_SEQ_FEATURE	region of interest:Segment H5 (pore-forming)	4	0.56101	0.0822427	KCNH1, KCNB1, KCNH7, KCNG2	704	28	19113	3.87845	1	0.961107	76.7515
GOTERM_BP_FAT	GO:0030036~actin cytoskeleton organization	14	1.96353	0.0842615	RHOJ, FMNL2, PLEK, FOXJ1, PDLIM3, FHDC1, ELMO1, FMN1, CORO1A, ADRA2A, OBSL1, ANTXR1, FHOD1, NPHP1	510	226	13528	1.64317	1	0.861056	78.7506
GOTERM_CC_FAT	GO:0005875~microtubule associated complex	8	1.12202	0.0845495	DNAH10, DNALI1, DNAH9, MAP1A, DNAH2, KIF3C, DNAH5, DNAH6	475	102	12782	2.11055	1	0.586621	69.9704
INTERPRO	IPR001879:GPCR, family 2, extracellular region	4	0.56101	0.0849994	LPHN3, GPR124, CALCRL, GLP1R	646	27	16659	3.82043	1	0.90375	75.3148
GOTERM_BP_FAT	GO:0006874~cellular calcium ion homeostasis	12	1.68303	0.0851374	CCR9, ATP2B2, VDR, EDNRB, S1PR1, TRPC6, PYGM, LPAR3, RYR2, RGN, TNNI3, GLP1R	510	183	13528	1.73938	1	0.861517	79.1054
INTERPRO	IPR002035:von Willebrand factor, type A	7	0.981767	0.0854328	VWF, VWA3A, CACHD1, ITGA1, ITIH5, COL6A1, ANTXR1	646	79	16659	2.28501	1	0.898871	75.4983
GOTERM_BP_FAT	GO:0021700~developmental maturation	8	1.12202	0.0861782	RECK, GATA2, REC8, PLP1, IRX5, PDE3A, SPINK5, CDH5	510	101	13528	2.10103	1	0.862517	79.5197
SP_PIR_KEYWORDS	pyroglutamic acid	5	0.701262	0.0875493	LCN2, ORM1, GPX3, IGJ, COL6A1	707	46	19235	2.95723	1	0.479323	72.8859
GOTERM_BP_FAT	GO:0006816~calcium ion transport	10	1.40252	0.0876625	ATP2B2, VDR, CORO1A, TRPC6, CACHD1, FYN, RYR2, GJA4, CACNA1D, ITPR2	510	142	13528	1.86799	1	0.864937	80.0972
UP_SEQ_FEATURE	repeat:LRR 6	13	1.82328	0.0879071	LRRC20, FLRT2, NLRC5, DNAH10, MFHAS1, LRRN3, LRGUK, FBXL13, TLR5, LRRC26, PRELP, LRRC10B, FBXL2	704	210	19113	1.68066	1	0.966963	79.074
GOTERM_MF_FAT	GO:0016641~oxidoreductase activity, acting on the CH-NH2 group of donors, oxygen as acceptor	3	0.420757	0.0883486	LOX, DDO, LOXL1	468	14	12983	5.9446	1	0.623497	75.1948
UP_SEQ_FEATURE	domain:Ras-GEF	4	0.56101	0.0893372	RASGRP3, RASGRF2, RAPGEF4, KNDC1	704	29	19113	3.74471	1	0.966591	79.6248
GOTERM_CC_FAT	GO:0031228~intrinsic to Golgi membrane	5	0.701262	0.0899945	CSGALNACT1, ST6GALNAC6, ST6GAL1, ST6GALNAC4, LFNG	475	46	12782	2.92494	1	0.599925	72.3135
SMART	SM00041:CT	4	0.56101	0.0905749	NOV, NBL1, VWF, MUC5B	392	25	9079	3.70571	1	0.779483	69.7813
GOTERM_BP_FAT	GO:0010558~negative regulation of macromolecule biosynthetic process	28	3.92707	0.0909763	MEF2C, PPARA, SCGB1A1, TCEAL1, IL10, PRR15L, VDR, MEIS2, FOXF2, HSF4, EIF2B3, LAG3, EGR1, SATB2, IKZF1, FOXJ1, ARID5B, KLF11, ARID5A, PTPRU, IRF7, IRF8, BCL6B, RFX3, HDAC9, ENG, RASD1, IGFBP5	510	547	13528	1.35779	1	0.872928	81.3316
GOTERM_MF_FAT	GO:0000287~magnesium ion binding	23	3.22581	0.091508	ADCY4, ADCY2, ACVRL1, PDXK, NUAK1, STK36, ADCY5, SPHK1, ITGA1, NEK10, PINK1, PFKM, GEM, NEK11, ATP2B2, MAT1A, RPS6KA2, FMO2, ENO4, ENTPD1, NEK5, SMPD3, NMNAT1	468	452	12983	1.41162	1	0.631519	76.4594
UP_SEQ_FEATURE	repeat:MORN 3	3	0.420757	0.0918192	MORN4, MORN1, RSPH1	704	14	19113	5.81767	1	0.967595	80.5485
SMART	SM00314:RA	5	0.701262	0.0918368	RASSF4, RASSF5, RASIP1, RAPGEF4, ARAP2	392	40	9079	2.89509	1	0.759329	70.3056
OMIM_DISEASE	Myocardial infarction, susceptibility to	3	0.420757	0.0919958	ACE, THBD, ESR1	147	13	3671	5.76295	1	0.999347	70.9318
SMART	SM00382:AAA	11	1.54278	0.092128	PRR15L, DNAH10, ABCC9, DNAH9, TAP1, DNAH2, KATNAL2, ABCG1, DNAH5, DNAH6, ABCG2	392	144	9079	1.76922	1	0.736525	70.4254
GOTERM_BP_FAT	GO:0050670~regulation of lymphocyte proliferation	7	0.981767	0.0922364	BTLA, CORO1A, FOXJ1, CD274, TNFRSF13C, SCGB1A1, IL10	510	83	13528	2.23709	1	0.874398	81.7818
GOTERM_BP_FAT	GO:0002683~negative regulation of immune system process	7	0.981767	0.0922364	BTLA, FOXJ1, CD274, SCGB1A1, SPINK5, IL10, LAG3	510	83	13528	2.23709	1	0.874398	81.7818
GOTERM_BP_FAT	GO:0009165~nucleotide biosynthetic process	12	1.68303	0.0928457	ATP2B2, ADCY4, NME5, ADCY2, ATP6V0E2, ADCY5, NPR1, GUCY1A3, GUCY1B3, NPR2, NMNAT1, CMPK2	510	186	13528	1.71132	1	0.873924	81.9957
GOTERM_BP_FAT	GO:0006163~purine nucleotide metabolic process	12	1.68303	0.0928457	ATP2B2, ADCY4, NME5, ADCY2, ATP6V0E2, ADCY5, NPR1, PDE3B, GUCY1A3, GUCY1B3, NPR2, ENTPD1	510	186	13528	1.71132	1	0.873924	81.9957
GOTERM_BP_FAT	GO:0018108~peptidyl-tyrosine phosphorylation	5	0.701262	0.0937425	FLT1, LYN, FYN, PDGFRA, FES	510	46	13528	2.88321	1	0.8743	82.3063
GOTERM_BP_FAT	GO:0048660~regulation of smooth muscle cell proliferation	5	0.701262	0.0937425	EGFR, FLT1, S1PR1, CALCRL, IGFBP5	510	46	13528	2.88321	1	0.8743	82.3063
GOTERM_BP_FAT	GO:0007167~enzyme linked receptor protein signaling pathway	19	2.6648	0.0941613	EGFR, ACVRL1, FLT1, EFNB3, LTBP2, FGF9, SMAD6, ARID5B, PTPRU, DOK4, TIAM1, PDGFRA, FRS3, ANGPT1, FIGF, ENG, HPGD, CSF1R, BMP6	510	342	13528	1.47364	1	0.873282	82.4497
PIR_SUPERFAMILY	PIRSF005526:semaphorin	3	0.420757	0.0946085	SEMA6D, SEMA3G, SEMA4A	278	14	7396	5.70092	1	0.994399	73.7292
GOTERM_BP_FAT	GO:0051173~positive regulation of nitrogen compound metabolic process	32	4.48808	0.094788	MEF2C, PPARA, ING2, ACVRL1, ADORA2B, GRIP1, TNFSF12, SEC14L2, IL10, GATA2, MEIS2, S1PR1, FOXF1, FOXF2, GUCY1A3, HSF4, NFATC2, EGR1, EGFR, SATB2, EGR2, IKZF1, TAF8, ESRRG, NR4A1, NPR1, NR4A3, CSRNP2, DYRK1B, PDGFRA, ENG, BMP6	510	644	13528	1.31804	1	0.872879	82.6621
GOTERM_BP_FAT	GO:0045940~positive regulation of steroid metabolic process	3	0.420757	0.0954234	SEC14L2, ABCG1, BMP6	510	14	13528	5.68403	1	0.872508	82.875
GOTERM_BP_FAT	GO:0010171~body morphogenesis	3	0.420757	0.0954234	CDON, ARID5B, PDGFRA	510	14	13528	5.68403	1	0.872508	82.875
GOTERM_BP_FAT	GO:0001539~ciliary or flagellar motility	3	0.420757	0.0954234	TEKT2, DNAH2, DNAH5	510	14	13528	5.68403	1	0.872508	82.875
GOTERM_BP_FAT	GO:0007263~nitric oxide mediated signal transduction	3	0.420757	0.0954234	GUCY1A3, GUCY1B3, RASD1	510	14	13528	5.68403	1	0.872508	82.875
GOTERM_BP_FAT	GO:0006171~cAMP biosynthetic process	3	0.420757	0.0954234	ADCY4, ADCY2, ADCY5	510	14	13528	5.68403	1	0.872508	82.875
GOTERM_BP_FAT	GO:0006949~syncytium formation	3	0.420757	0.0954234	KCNH1, CDON, DYRK1B	510	14	13528	5.68403	1	0.872508	82.875
GOTERM_BP_FAT	GO:0070663~regulation of leukocyte proliferation	7	0.981767	0.0963629	BTLA, CORO1A, FOXJ1, CD274, TNFRSF13C, SCGB1A1, IL10	510	84	13528	2.21046	1	0.873017	83.1853
GOTERM_BP_FAT	GO:0032944~regulation of mononuclear cell proliferation	7	0.981767	0.0963629	BTLA, CORO1A, FOXJ1, CD274, TNFRSF13C, SCGB1A1, IL10	510	84	13528	2.21046	1	0.873017	83.1853
INTERPRO	IPR001331:Guanine-nucleotide dissociation stimulator, CDC24, conserved site	6	0.841515	0.0964665	PLEKHG3, PLEKHG1, RASGRF2, TIAM1, ARHGEF15, MCF2L	646	63	16659	2.45599	1	0.920822	79.7615
GOTERM_MF_FAT	GO:0032403~protein complex binding	12	1.68303	0.0965669	VWF, ACVRL1, ICAM4, LYN, DOK4, ICAM2, ITGA1, SYNM, TNN, FRS3, EDIL3, ENG	468	196	12983	1.69846	1	0.64687	78.3595
UP_SEQ_FEATURE	region of interest:Ligand-binding	4	0.56101	0.0966777	VDR, PPARA, NR4A1, NR4A3	704	30	19113	3.61989	1	0.971299	82.2437
GOTERM_MF_FAT	GO:0005088~Ras guanyl-nucleotide exchange factor activity	7	0.981767	0.0970182	PLEKHG3, PLEKHG1, RASGRP3, RASGRF2, TIAM1, ARHGEF15, MCF2L	468	88	12983	2.20671	1	0.643308	78.5219
GOTERM_BP_FAT	GO:0010863~positive regulation of phospholipase C activity	6	0.841515	0.0973088	EGFR, EDNRB, S1PR1, P2RY2, LPAR3, NPR3	510	65	13528	2.44851	1	0.873536	83.4923
GOTERM_BP_FAT	GO:0042063~gliogenesis	6	0.841515	0.0973088	EGFR, PLP1, EGR2, LYN, PDGFRA, EIF2B3	510	65	13528	2.44851	1	0.873536	83.4923
GOTERM_BP_FAT	GO:0007202~activation of phospholipase C activity	6	0.841515	0.0973088	EGFR, EDNRB, S1PR1, P2RY2, LPAR3, NPR3	510	65	13528	2.44851	1	0.873536	83.4923
GOTERM_BP_FAT	GO:0016481~negative regulation of transcription	24	3.36606	0.0976631	EGR1, MEF2C, PPARA, SATB2, IKZF1, FOXJ1, ARID5B, ARID5A, KLF11, PTPRU, TCEAL1, SCGB1A1, PRR15L, VDR, MEIS2, IRF7, IRF8, FOXF2, BCL6B, RFX3, HSF4, HDAC9, ENG, RASD1	510	459	13528	1.38695	1	0.872382	83.606
GOTERM_BP_FAT	GO:0030003~cellular cation homeostasis	15	2.10379	0.0979005	TRPC6, LPAR3, TNNI3, CCR9, ATP2B2, EDNRB, VDR, S1PR1, ATP6V0E2, PYGM, AQP11, RGN, RYR2, SCO2, GLP1R	510	254	13528	1.56647	1	0.870905	83.6817
GOTERM_BP_FAT	GO:0055074~calcium ion homeostasis	12	1.68303	0.0982117	CCR9, ATP2B2, VDR, EDNRB, S1PR1, TRPC6, PYGM, LPAR3, RYR2, RGN, TNNI3, GLP1R	510	188	13528	1.69312	1	0.869645	83.7804
GOTERM_CC_FAT	GO:0034705~potassium channel complex	7	0.981767	0.0995766	KCNH1, KCNB1, KCNE2, KCTD13, KCNMB2, KCNJ13, KCNG2	475	86	12782	2.19031	1	0.628657	76.0303
GOTERM_CC_FAT	GO:0008076~voltage-gated potassium channel complex	7	0.981767	0.0995766	KCNH1, KCNB1, KCNE2, KCTD13, KCNMB2, KCNJ13, KCNG2	475	86	12782	2.19031	1	0.628657	76.0303
UP_SEQ_FEATURE	domain:DH	6	0.841515	0.099958	PLEKHG3, PLEKHG1, RASGRF2, TIAM1, ARHGEF15, MCF2L	704	67	19113	2.43127	1	0.972907	83.3086

## Sheet: Gene_DownD7
Category	Term	Count	%	PValue	Genes	List Total	Pop Hits	Pop Total	Fold Enrichment	Bonferroni	Benjamini	FDR
SP_PIR_KEYWORDS	cilium	14	2.15054	5.93736e-07	DNAH10, RPGRIP1L, RPGRIP1, TTLL6, DNAH2, SNTN, RSPH9, SPAG17, SPAG16, BBS2, ENKUR, SPAG6, CC2D2A, TEKT2	647	71	19235	5.86216	0.000268926	0.000268926	0.000843127
GOTERM_BP_FAT	GO:0007242~intracellular signaling cascade	76	11.6743	7.17177e-07	RHOJ, ADCY4, RP1, PLEKHM3, ADCY2, GRIP1, ADCY5, PINK1, LPAR3, TLR5, ITSN1, SDCBP2, MCF2L, IL10, EDNRB, KISS1R, HTR1B, S1PR1, DIRAS2, TIAM1, GUCY1A3, RAPGEF4, RAB6B, CALCRL, RAB20, EGFR, ZFP36, TNIK, LYN, RAB4B, ESR1, TIFA, GEM, PCLO, NEK11, ELMO1, RASGRF2, DOK4, GADD45G, RIPK3, GUCY1B3, AKAP7, RASD1, GLP1R, WNT5A, STYXL1, ADORA2B, MAP4K2, DCDC2B, ASB14, VDR, STAT4, RASGRP3, P2RY2, PLCH1, ADRA2A, …	459	1256	13528	1.78338	0.00172834	0.00172834	0.00126001
GOTERM_CC_FAT	GO:0005930~axoneme	11	1.68971	9.07347e-07	DNAH10, DNALI1, DNAH9, SPAG6, RPGRIP1L, RPGRIP1, DNAH2, SPAG17, DNAH5, RSPH9, SPAG16	441	41	12782	7.77623	0.000304822	0.000304822	0.00123342
GOTERM_BP_FAT	GO:0001568~blood vessel development	25	3.84025	3.04089e-06	ACVRL1, FGF9, TNFSF13, ANPEP, TNFSF12, GJA4, CDH5, GJC1, SEMA5A, TYMP, ACE, S1PR1, HOXA3, FOXF1, ANGPT1, LOX, FIGF, ANGPTL4, RECK, FLT1, TNNI3, ARHGAP24, LAMA4, PLXDC1, ENG, TNFAIP2	459	245	13528	3.00743	0.0073078	0.0036606	0.00534244
GOTERM_BP_FAT	GO:0001944~vasculature development	25	3.84025	4.65798e-06	ACVRL1, FGF9, TNFSF13, ANPEP, TNFSF12, GJA4, CDH5, GJC1, SEMA5A, TYMP, ACE, S1PR1, HOXA3, FOXF1, ANGPT1, LOX, FIGF, ANGPTL4, RECK, FLT1, TNNI3, ARHGAP24, LAMA4, PLXDC1, ENG, TNFAIP2	459	251	13528	2.93553	0.0111722	0.00373802	0.00818335
SP_PIR_KEYWORDS	cell projection	22	3.37942	6.43504e-06	DNAH10, ARC, RPGRIP1L, TTLL6, RPGRIP1, DNAH2, ARHGAP24, ITSN1, SNTN, RSPH9, SPAG17, SPRY4, SPAG16, FAM65B, BBS2, ENKUR, SPAG6, ARRB1, CC2D2A, TEKT2, ANTXR1, THEM4	647	206	19235	3.175	0.00291084	0.00145648	0.00913766
GOTERM_CC_FAT	GO:0005886~plasma membrane	172	26.4209	1.29954e-05	ADCY4, PLXNA3, ADCY2, SRCIN1, GPR124, SCN3B, ADCY5, LPAR3, TNFSF13, TNFSF12, TLR5, ITSN1, MEGF11, IL17RD, LPHN3, ATP2B2, HTR1B, S1PR1, DIRAS2, AQP11, TIAM1, STARD8, RECK, EGFR, ARC, EFNB3, CDHR3, MRGPRE, GEM, PTPRU, PCLO, SIRPA, UGT1A10, THBD, RASGRF2, RELT, ARRB1, PDGFRA, HSPB1, RYR2, AKAP7, ADD3, GLP1R, SLC38A4, ADORA2B, IFITM1, MMD, MAP4K2, AKAP12, MME, KCNJ2, NRN1, RIMS2, KCNMB2, SEMA5A, ACE,…	441	3777	12782	1.3199	0.00435696	0.00218086	0.0176642
SP_PIR_KEYWORDS	coiled coil	103	15.8218	1.59751e-05	SRCIN1, DZIP1, CCDC148, VPS52, CCDC146, ITSN1, KANK1, MMRN2, TRIM47, WDR78, FHAD1, ARC, LRRC6, CCDC130, RASGRF2, SPATA18, CC2D2A, RYR2, IQCD, CCDC96, CCDC17, DNAH10, TSHZ2, STK10, TMCC2, CMPK2, FAM65B, SH3BP5L, PPP1R16B, WDR52, NPHP1, ANGPTL4, IQSEC2, CNKSR2, RILP, DIXDC1, VWA3A, CCDC81, RPGRIP1L, AK7, LAMA4, SYNE1, CORO1A, LAMA3, TSC1, WDR63, FAM161B, FAM161A, CCDC30, MAP9, CCDC78, HECW2, CYTIP,…	647	2019	19235	1.51666	0.00721064	0.00240935	0.0226829
GOTERM_CC_FAT	GO:0044463~cell projection part	23	3.53303	1.92967e-05	DNM3, DNAH10, ARC, DNAH9, PLEK, SLC5A1, RPGRIP1L, ESR1, TTLL6, RPGRIP1, DNAH2, DNAH5, RSPH9, SPAG17, SPAG16, BBS2, DNALI1, SLC1A3, P2RX6, SPAG6, CC2D2A, ANTXR1, THEM4	441	234	12782	2.84887	0.00646277	0.00215891	0.0262283
GOTERM_BP_FAT	GO:0030001~metal ion transport	35	5.37634	2.06898e-05	KCNH1, SLC38A4, CACHD1, SCN3B, SLC39A13, SLC5A1, SLC38A11, KCNJ2, GJA4, KCNIP4, KCNJ13, KCNMB2, ATP2B2, VDR, SLC23A2, SLC4A8, KCNE2, SLC25A28, SCN7A, SCNN1B, SCO2, TRPC6, KCNB1, SLC10A6, KCNK3, ITPR2, CORO1A, ABCC9, TSC1, FYN, KCNH7, RYR2, KCTD13, CACNA1D, SLC5A12	459	465	13528	2.21838	0.0486795	0.0123985	0.0363439
INTERPRO	IPR018297:Adenylyl cyclase class-3/4/guanylyl cyclase, conserved site	7	1.07527	2.43417e-05	ADCY4, ADCY2, ADCY5, NPR1, GUCY1A3, GUCY1B3, NPR2	589	18	16659	10.9992	0.0220505	0.0220505	0.0380222
INTERPRO	IPR001054:Adenylyl cyclase class-3/4/guanylyl cyclase	7	1.07527	2.43417e-05	ADCY4, ADCY2, ADCY5, NPR1, GUCY1A3, GUCY1B3, NPR2	589	18	16659	10.9992	0.0220505	0.0220505	0.0380222
GOTERM_CC_FAT	GO:0044459~plasma membrane part	110	16.8971	2.97001e-05	SRCIN1, LPAR3, TNFSF13, TNFSF12, ITSN1, ATP2B2, HTR1B, S1PR1, DIRAS2, STARD8, EGFR, ARC, EFNB3, PTPRU, GEM, PCLO, UGT1A10, THBD, ARRB1, PDGFRA, AKAP7, ADD3, ADORA2B, MMD, MME, KCNJ2, RIMS2, KCNMB2, ACE, P2RY2, ADRA2A, OBSL1, SLC28A2, ENTPD1, NPHP1, CSF1R, PHACTR1, DIXDC1, SYT10, PODXL, KCNB1, TNFRSF13C, ITGA1, SHANK2, KCNK3, ABCG1, BTLA, LYVE1, SYNE1, TNFSF10, CORO1A, P2RX6, LAMA3, PRICKLE2, CD27…	441	2203	12782	1.44723	0.00992975	0.00249174	0.0403661
GOTERM_BP_FAT	GO:0009187~cyclic nucleotide metabolic process	9	1.38249	3.24515e-05	ATP2B2, ADCY4, ADCY2, ADCY5, NPR1, PDE3B, GUCY1A3, GUCY1B3, NPR2	459	38	13528	6.98039	0.0752892	0.0155329	0.0569991
GOTERM_CC_FAT	GO:0042995~cell projection	46	7.06605	3.45955e-05	DNAH10, ADCY4, DNAH9, ADCY2, SLC5A1, VIM, TTLL6, DNAH2, KCNJ2, ITSN1, SPRY4, DNAH5, SPAG17, SDC3, SPAG16, NOV, FAM65B, ATP2B2, DNALI1, ENKUR, SLC1A3, AQP11, TEKT2, DNM3, ARC, PLEK, ICAM2, ITGA1, ESR1, RPGRIP1L, RPGRIP1, ARHGAP24, SNTN, RSPH9, ITPR2, BBS2, SEMA6A, CORO1A, P2RX6, TSC1, SPAG6, CC2D2A, TSGA10, ANTXR1, THEM4, DCXR	441	697	12782	1.91287	0.011557	0.00232216	0.0470181
GOTERM_CC_FAT	GO:0005929~cilium	16	2.45776	3.65759e-05	DNAH10, DNAH9, RPGRIP1L, RPGRIP1, TTLL6, DNAH2, SNTN, RSPH9, SPAG17, SPAG16, ATP2B2, BBS2, ENKUR, SPAG6, CC2D2A, TEKT2	441	129	12782	3.59493	0.0122145	0.00204619	0.049709
SMART	SM00044:CYCc	7	1.07527	5.30143e-05	ADCY4, ADCY2, ADCY5, NPR1, GUCY1A3, GUCY1B3, NPR2	370	18	9079	9.54249	0.0104947	0.0104947	0.0663731
UP_SEQ_FEATURE	sequence variant	451	69.278	5.32233e-05	RP1, LDHB, LTBP2, SCN3B, CCDC148, CCDC146, LPHN3, HTR1B, WDR78, AQP11, LRRC6, TNIK, CGRRF1, CDHR3, PTPRU, GEM, SIRPA, PCLO, PTPDC1, BTBD8, MKS1, CCDC130, SPAG6, HSD11B2, RYR2, ABAT, DNAH10, CCDC96, HSPA1A, KCNJ2, WDR55, WDR52, PPP2R2B, SLC28A2, LFNG, PLTP, NPHP1, VWA3A, ACER2, KLF11, CCDC81, ESRRG, TNNI3, ACPP, SYNE1, HSPA12B, HMGCS2, CD300A, FAM161B, WDR63, FAM161A, RWDD3, MAP9, CCDC78, CACHD1, …	644	11992	19113	1.11616	0.0873354	0.0873354	0.0898393
GOTERM_MF_FAT	GO:0016849~phosphorus-oxygen lyase activity	7	1.07527	5.74754e-05	ADCY4, ADCY2, ADCY5, NPR1, GUCY1A3, GUCY1B3, NPR2	427	22	12983	9.67437	0.0379987	0.0379987	0.0862025
SP_PIR_KEYWORDS	polymorphism	436	66.9739	5.91501e-05	RP1, LDHB, LTBP2, SCN3B, CCDC148, CCDC146, LPHN3, HTR1B, WDR78, AQP11, LRRC6, TNIK, CGRRF1, CDHR3, PTPRU, GEM, SIRPA, PCLO, PTPDC1, BTBD8, MKS1, CCDC130, SPAG6, HSD11B2, RYR2, ABAT, DNAH10, CCDC96, HSPA1A, WDR55, WDR52, PPP2R2B, SLC28A2, LFNG, PLTP, VWA3A, ACER2, KLF11, CCDC81, ESRRG, ACPP, SYNE1, HSPA12B, CD300A, FAM161B, WDR63, FAM161A, RWDD3, MAP9, CCDC78, CACHD1, TTC26, NUAK1, FGF9, GRIP1, TT…	647	11550	19235	1.12226	0.0264399	0.00667655	0.0839629
SP_PIR_KEYWORDS	angiogenesis	11	1.68971	6.58341e-05	PTPRB, TYMP, FLT1, ANPEP, TNFSF13, ANGPT1, TNFSF12, ARHGAP24, FIGF, TNFAIP2, COL8A2, ANGPTL4	647	66	19235	4.95492	0.0293835	0.00594701	0.0934467
SP_PIR_KEYWORDS	transmembrane protein	42	6.45161	6.66349e-05	GPR182, ADORA2B, SLC5A1, MME, ANPEP, FPR2, KCNJ2, CDH5, MFRP, ASGR1, C1QTNF5, UGT1A9, ACE, HTR1B, S1PR1, SLC1A3, SLC23A2, P2RY2, UGT1A5, ADRA2A, CALCRL, GALNT13, CSF1R, PTPRB, EGFR, ST6GAL1, PLP1, PTPRZ1, NPR1, NPR2, PIGR, NPR3, UGT1A1, CYP4B1, COX6C, UGT1A10, CD83, THBD, PECAM1, PDGFRA, ADRA1A, RYR2, TM4SF1, ENG, CACNA1D	647	642	19235	1.94492	0.0297356	0.00501847	0.0945829
GOTERM_MF_FAT	GO:0009975~cyclase activity	7	1.07527	7.56227e-05	ADCY4, ADCY2, ADCY5, NPR1, GUCY1A3, GUCY1B3, NPR2	427	23	12983	9.25374	0.0496943	0.0251638	0.113406
GOTERM_BP_FAT	GO:0048514~blood vessel morphogenesis	20	3.0722	0.00010231	ACVRL1, FLT1, FGF9, ANPEP, TNFSF13, TNFSF12, ARHGAP24, TNNI3, GJC1, SEMA5A, TYMP, ACE, S1PR1, HOXA3, PLXDC1, FOXF1, ANGPT1, FIGF, TNFAIP2, ENG, ANGPTL4	459	211	13528	2.79363	0.21869	0.0402962	0.179597
SP_PIR_KEYWORDS	glycoprotein	186	28.5714	0.000114186	ADCY4, PLXNA3, ADCY2, LTBP2, LYPD6, GPR124, SCN3B, ADCY5, B3GALT4, LPAR3, TNFSF13, TNFSF12, TLR5, MEGF11, IL17RD, KLHDC7A, IL10, MMRN2, DNASE1L1, NOV, LPHN3, HTR1B, S1PR1, AQP11, LOX, IDUA, RECK, EGFR, EFNB3, CDHR3, PTPRU, SIRPA, PRELP, UGT1A10, THBD, RELT, PDGFRA, RYR2, GLP1R, WNT5A, SLC38A4, DNAH10, ADAMTSL1, IL22RA1, ADORA2B, MAMDC2, MME, SLC38A11, NRN1, EXTL1, KCNMB2, SEMA5A, ACE, B3GNT4, P2R…	647	4318	19235	1.28061	0.0504139	0.00736264	0.162027
GOTERM_BP_FAT	GO:0009190~cyclic nucleotide biosynthetic process	7	1.07527	0.000149137	ADCY4, ADCY2, ADCY5, NPR1, GUCY1A3, GUCY1B3, NPR2	459	25	13528	8.25237	0.302146	0.0500939	0.261697
SP_PIR_KEYWORDS	phosphorus-oxygen lyase	5	0.768049	0.000225183	ADCY2, NPR1, GUCY1A3, GUCY1B3, NPR2	647	10	19235	14.8648	0.0969879	0.0126714	0.319295
KEGG_PATHWAY	hsa04270:Vascular smooth muscle contraction	14	2.15054	0.000254101	ADCY4, ADCY2, ADORA2B, ADCY5, NPR1, NPR2, KCNMB2, ITPR2, CALML3, ADRA1A, GUCY1A3, GUCY1B3, CALCRL, CACNA1D	192	112	5085	3.31055	0.0359337	0.0359337	0.30088
GOTERM_BP_FAT	GO:0006812~cation transport	36	5.52995	0.000282737	KCNH1, SLC38A4, CACHD1, SCN3B, SLC39A13, SLC5A1, SLC38A11, KCNJ2, GJA4, KCNIP4, KCNJ13, KCNMB2, ATP2B2, VDR, SLC23A2, SLC4A8, KCNE2, SLC25A28, SCN7A, SCNN1B, SCO2, TRPC6, KCNB1, SLC10A6, KCNK3, ITPR2, CORO1A, ABCC9, ATP6V0E2, TSC1, FYN, KCNH7, RYR2, KCTD13, CACNA1D, SLC5A12	459	553	13528	1.91866	0.494424	0.0817239	0.495582
SP_PIR_KEYWORDS	developmental protein	46	7.06605	0.000293426	MEF2C, WNT5A, TSHZ2, FGF9, DZIP1, STK36, TNFSF13, ANPEP, EDIL3, TNFSF12, SPRY4, MLF1, SEMA5A, FAM65B, TCP11, TYMP, HOXA3, HOXA5, PAX7, ANGPT1, FIGF, LFNG, ANGPTL4, FZD8, DIXDC1, ARC, SATB2, FLT1, IKZF1, EFNB3, MAK, TAF8, MEA1, EDAR, ARHGAP24, NME5, SEMA6A, DKK3, SEMA6D, FYN, SPATA18, GADD45G, EDF1, WNT11, TNFAIP2, SMPD3, BMP6	647	779	19235	1.75553	0.124484	0.0146627	0.415872
PIR_SUPERFAMILY	PIRSF002308:dynein heavy chain, ciliary	5	0.768049	0.000327751	DNAH10, DNAH9, DNAH2, DNAH5, DNAH6	247	11	7396	13.6106	0.088297	0.088297	0.432971
SP_PIR_KEYWORDS	cilium biogenesis/degradation	6	0.921659	0.000330602	DNAH9, SPAG6, CC2D2A, TEKT2, AK7, SPAG16	647	19	19235	9.38827	0.139109	0.0148671	0.468446
GOTERM_BP_FAT	GO:0030808~regulation of nucleotide biosynthetic process	13	1.99693	0.000341802	ADCY4, ADCY2, ADORA2B, ADCY5, NPR1, NPR3, EDNRB, HTR1B, S1PR1, ADRA2A, GUCY1A3, CALCRL, GLP1R	459	110	13528	3.48315	0.561576	0.0875469	0.598819
GOTERM_BP_FAT	GO:0030802~regulation of cyclic nucleotide biosynthetic process	13	1.99693	0.000341802	ADCY4, ADCY2, ADORA2B, ADCY5, NPR1, NPR3, EDNRB, HTR1B, S1PR1, ADRA2A, GUCY1A3, CALCRL, GLP1R	459	110	13528	3.48315	0.561576	0.0875469	0.598819
GOTERM_BP_FAT	GO:0044057~regulation of system process	24	3.68664	0.000350418	EGFR, EGR1, ARC, EGR2, IRX5, FLT1, ADORA2B, SPHK1, NPR1, PINK1, TNNI3, IL10, KCNMB2, ATP2B2, EDNRB, KISS1R, ACE, HTR1B, SLC1A3, RYR2, KCNE2, GUCY1A3, CALCRL, GLP1R	459	309	13528	2.28915	0.570596	0.0810611	0.61387
GOTERM_BP_FAT	GO:0006928~cell motion	32	4.91551	0.000367955	DNAH9, PLXNA3, ACVRL1, VIM, TNFSF13, TNFSF12, DNAH2, FPR2, IL10, DNAH5, SEMA5A, EDNRB, DNALI1, ADRA2A, TEKT2, TNN, SCNN1B, SATB2, FLT1, EGR2, EFNB3, FOXJ1, ARID5B, PODXL, ITGA1, ELMO1, SEMA6A, CORO1A, LYVE1, FYN, HSPB1, ENG, FEZ2	459	475	13528	1.98553	0.588387	0.0775272	0.644499
INTERPRO	IPR013088:Zinc finger, NHR/GATA-type	9	1.38249	0.000382939	VDR, GATA2, PPARA, NR1D1, GATA3, ESRRG, ESR1, NR4A1, NR4A3	589	51	16659	4.99121	0.295903	0.160895	0.596592
UP_SEQ_FEATURE	topological domain:Cytoplasmic	148	22.7343	0.000387052	ADCY4, PLXNA3, ADCY2, GPR124, SCN3B, ADCY5, B3GALT4, STOML1, LPAR3, TNFSF13, TNFSF12, TLR5, IL17RD, LPHN3, ATP2B2, HTR1B, S1PR1, EGFR, EFNB3, CDHR3, MRGPRE, SYNJ2BP, PTPRU, SIRPA, THBD, RELT, PDGFRA, VSIG8, RYR2, GLP1R, SLC38A4, IL22RA1, ADORA2B, MMD, MME, SLC38A11, KCNJ2, EXTL1, KCNMB2, SEMA5A, ACE, B3GNT4, P2RY2, ADRA2A, ENTPD1, LFNG, CSF1R, ST6GAL1, TRPC6, SYT10, KCNB1, PODXL, UST, TNFRSF13C, …	644	3374	19113	1.30185	0.48557	0.282762	0.651602
SP_PIR_KEYWORDS	signal	143	21.9662	0.000409919	PLXNA3, LTBP2, LYPD6, SCN3B, GPR124, EDIL3, TLR5, MEGF11, IL17RD, IL10, MMRN2, DNASE1L1, NOV, LPHN3, SBSN, LOX, REG3G, IDUA, RECK, EGFR, EFNB3, CDHR3, PTPRU, SIRPA, PRELP, UGT1A10, THBD, RELT, PDGFRA, VSIG8, GLP1R, WNT5A, IL22RA1, ADAMTSL1, MAMDC2, ESM1, NRN1, SEMA5A, ACE, TFF2, AGRP, SRGN, PLTP, ANGPTL4, CTRL, CSF1R, VWA3A, PODXL, EFEMP2, IGJ, ITGA1, PCDH17, ACPP, LCN2, BTLA, SEMA6A, LYVE1, LAMA…	647	3250	19235	1.3081	0.169503	0.0167429	0.58053
UP_SEQ_FEATURE	signal peptide	143	21.9662	0.000433978	PLXNA3, LTBP2, LYPD6, SCN3B, GPR124, EDIL3, TLR5, MEGF11, IL17RD, IL10, MMRN2, DNASE1L1, NOV, LPHN3, SBSN, LOX, REG3G, IDUA, RECK, EGFR, EFNB3, CDHR3, PTPRU, SIRPA, PRELP, UGT1A10, THBD, RELT, PDGFRA, VSIG8, GLP1R, WNT5A, IL22RA1, ADAMTSL1, MAMDC2, ESM1, NRN1, SEMA5A, ACE, TFF2, AGRP, SRGN, PLTP, ANGPTL4, CTRL, CSF1R, VWA3A, PODXL, EFEMP2, IGJ, ITGA1, PCDH17, ACPP, LCN2, BTLA, SEMA6A, LYVE1, LAMA…	644	3250	19113	1.30586	0.525409	0.219979	0.730331
GOTERM_BP_FAT	GO:0030799~regulation of cyclic nucleotide metabolic process	13	1.99693	0.000438328	ADCY4, ADCY2, ADORA2B, ADCY5, NPR1, NPR3, EDNRB, HTR1B, S1PR1, ADRA2A, GUCY1A3, CALCRL, GLP1R	459	113	13528	3.39067	0.65267	0.084352	0.767314
GOTERM_CC_FAT	GO:0000267~cell fraction	59	9.06298	0.000462537	LDHB, PDE3B, ANPEP, ITSN1, SDC3, EDNRB, ATP2B2, SLC1A3, SLC23A2, GPX3, PDE4B, RAPGEF4, RECK, LYN, CORO7, PFKM, UGT1A1, UGT1A10, ARRB1, TPPP, HSD11B2, HSPB1, ABAT, RYR2, RASD1, WNT5A, CXCL2, MAP4K2, MMD, MME, CDH5, FMO5, UGT1A9, ACE, LY6D, UGT1A5, FMO2, PLCH1, FMO3, SLC28A2, SCNN1B, MLC1, PLA2G15, PLEK, SPHK1, ITGA1, NPR2, PDE3A, NPR3, ITPR2, CYP4B1, CSGALNACT1, ABCC9, TNFSF10, LYVE1, P2RX6, TSC1,…	441	1083	12782	1.57901	0.143969	0.0219621	0.626934
GOTERM_MF_FAT	GO:0005085~guanyl-nucleotide exchange factor activity	15	2.30415	0.000477122	ARHGEF15, DOCK8, ITSN1, MCF2L, PLEKHG3, TAGAP, PLEKHG1, PSD, RASGRF2, RASGRP3, TIAM1, RAPGEF4, EIF2B3, KNDC1, IQSEC2	427	152	12983	3.00051	0.275053	0.101671	0.713496
GOTERM_BP_FAT	GO:0001525~angiogenesis	15	2.30415	0.000498962	FLT1, ACVRL1, FGF9, ANPEP, TNFSF13, TNFSF12, ARHGAP24, SEMA5A, TYMP, S1PR1, PLXDC1, ANGPT1, FIGF, TNFAIP2, ENG, ANGPTL4	459	148	13528	2.9871	0.699947	0.0884417	0.873019
UP_SEQ_FEATURE	repeat:LRR 1	24	3.68664	0.00050081	LRRC20, DNAH10, LRRIQ1, LRRC6, GPR124, LRRN3, LRRC19, LRRC36, LRGUK, LRRC48, TLR5, DNAH2, LRRC23, LRRC26, SPAG17, PRELP, LRRC10B, LRRC56, MFHAS1, SPEF2, FBXL13, DNAL1, FBXL2, NYNRIN	644	318	19113	2.23989	0.576883	0.19348	0.842353
GOTERM_MF_FAT	GO:0031420~alkali metal ion binding	19	2.91859	0.000528286	KCNH1, SLC38A4, PDXK, SCN3B, SLC5A1, KCNB1, SLC10A6, SLC38A11, KCNJ2, KCNIP4, KCNK3, KCNJ13, SLC23A2, SLC4A8, KCNE2, KCNH7, SCN7A, SCNN1B, SLC5A12	427	228	12983	2.53376	0.299638	0.0851907	0.789725
UP_SEQ_FEATURE	repeat:LRR 2	24	3.68664	0.000529583	LRRC20, DNAH10, LRRIQ1, LRRC6, GPR124, LRRN3, LRRC19, LRRC36, LRGUK, LRRC48, TLR5, DNAH2, LRRC23, LRRC26, SPAG17, PRELP, LRRC10B, LRRC56, MFHAS1, SPEF2, FBXL13, DNAL1, FBXL2, NYNRIN	644	319	19113	2.23287	0.597288	0.166321	0.890545
GOTERM_BP_FAT	GO:0006140~regulation of nucleotide metabolic process	13	1.99693	0.000556901	ADCY4, ADCY2, ADORA2B, ADCY5, NPR1, NPR3, EDNRB, HTR1B, S1PR1, ADRA2A, GUCY1A3, CALCRL, GLP1R	459	116	13528	3.30298	0.7391	0.0915112	0.973925
GOTERM_BP_FAT	GO:0008217~regulation of blood pressure	12	1.84332	0.000557394	PPARA, EDNRB, ACE, ACVRL1, HSD11B2, ABAT, NPR1, GUCY1A3, NPR2, NPR3, TNNI3, ENG	459	100	13528	3.53673	0.73941	0.0857525	0.974784
SP_PIR_KEYWORDS	kinase	41	6.298	0.000567933	STK33, ACVRL1, NUAK1, STK10, STK36, HINT2, MAP4K2, PINK1, PRKG2, ULK4, FES, TK2, CMPK2, OBSL1, AATK, CSF1R, CNKSR2, EGFR, ITK, PDXK, FLT1, TNIK, LYN, MAK, SPHK1, PDK4, BMX, NEK10, LRGUK, PFKM, AK7, NEK11, CDKL4, GLYCTK, FYN, RPS6KA2, DYRK1B, PDGFRA, RIPK3, AKAP7, NEK5	647	688	19235	1.77167	0.2269	0.0212172	0.803474
SP_PIR_KEYWORDS	leucine-rich repeat	24	3.68664	0.000588121	LRRC20, DNAH10, LRRIQ1, LRRC6, GPR124, LRRN3, LRRC19, LRRC36, LRGUK, LRRC48, TLR5, DNAH2, LRRC23, LRRC26, SPAG17, PRELP, LRRC10B, LRRC56, MFHAS1, SPEF2, FBXL13, DNAL1, FBXL2, NYNRIN	647	322	19235	2.21586	0.233942	0.0202911	0.831924
GOTERM_BP_FAT	GO:0008015~blood circulation	17	2.61137	0.000589606	PPARA, ACVRL1, ADORA2B, ITGA1, NPR1, NPR2, NPR3, TNNI3, EDNRB, ACE, ABAT, RYR2, KCNE2, GUCY1A3, HSD11B2, GUCY1B3, ENG	459	186	13528	2.69375	0.758901	0.0850715	1.03084
GOTERM_BP_FAT	GO:0003013~circulatory system process	17	2.61137	0.000589606	PPARA, ACVRL1, ADORA2B, ITGA1, NPR1, NPR2, NPR3, TNNI3, EDNRB, ACE, ABAT, RYR2, KCNE2, GUCY1A3, HSD11B2, GUCY1B3, ENG	459	186	13528	2.69375	0.758901	0.0850715	1.03084
GOTERM_BP_FAT	GO:0006468~protein amino acid phosphorylation	40	6.14439	0.000604115	STK33, ACVRL1, ADORA2B, NUAK1, STK10, STK36, MAP4K2, LPAR3, PINK1, PRKG2, ULK4, FES, STAT4, KISS1R, ADRA2A, AATK, CSF1R, EGFR, ITK, FLT1, TNIK, LYN, MAK, PDK4, LRRN3, ITGA1, BMX, NEK10, NPR1, NPR2, NEK11, CDKL4, GLYCTK, FYN, RPS6KA2, DYRK1B, GADD45G, PDGFRA, RIPK3, NEK5	459	667	13528	1.76748	0.767197	0.0821663	1.05608
UP_SEQ_FEATURE	topological domain:Extracellular	122	18.7404	0.000642084	ADCY4, PLXNA3, SCN3B, GPR124, ADCY5, LPAR3, TNFSF13, TNFSF12, TLR5, IL17RD, LPHN3, ATP2B2, HTR1B, S1PR1, EGFR, EFNB3, CDHR3, MRGPRE, PTPRU, SIRPA, THBD, RELT, PDGFRA, VSIG8, GLP1R, SLC38A4, IL22RA1, ADORA2B, MME, SLC38A11, KCNJ2, KCNMB2, SEMA5A, ACE, P2RY2, ADRA2A, ENTPD1, CSF1R, TRPC6, PODXL, TNFRSF13C, ITGA1, PCDH17, ABCG1, ABCG2, BTLA, SEMA6A, LYVE1, TNFSF10, P2RX6, SEMA6D, CD300A, CD274, ADRA…	644	2719	19113	1.33166	0.668064	0.167899	1.07876
UP_SEQ_FEATURE	glycosylation site:N-linked (GlcNAc...)	174	26.7281	0.000682102	ADCY4, PLXNA3, ADCY2, LTBP2, LYPD6, GPR124, SCN3B, ADCY5, B3GALT4, LPAR3, TNFSF13, TNFSF12, TLR5, MEGF11, IL17RD, KLHDC7A, IL10, MMRN2, DNASE1L1, NOV, LPHN3, HTR1B, S1PR1, AQP11, LOX, IDUA, RECK, EGFR, EFNB3, CDHR3, PTPRU, SIRPA, PRELP, UGT1A10, THBD, RELT, PDGFRA, RYR2, GLP1R, WNT5A, SLC38A4, DNAH10, IL22RA1, ADAMTSL1, ADORA2B, MAMDC2, MME, SLC38A11, EXTL1, KCNMB2, SEMA5A, ACE, B3GNT4, P2RY2, AD…	644	4129	19113	1.25068	0.69012	0.154111	1.14563
UP_SEQ_FEATURE	region of interest:AAA 6	5	0.768049	0.000711875	DNAH10, DNAH9, DNAH2, DNAH5, DNAH6	644	13	19113	11.4148	0.705573	0.141734	1.19536
GOTERM_BP_FAT	GO:0030030~cell projection organization	26	3.99386	0.000764871	EGFR, DNM3, DNAH9, PLXNA3, EGR2, PLEK, EFNB3, FOXJ1, PTPRZ1, ITGA1, RPGRIP1L, LPAR3, SCARF1, SPAG16, SEMA5A, ATP2B2, BBS2, SEMA6A, CORO1A, TSC1, SPAG6, CC2D2A, TSGA10, TEKT2, TNN, FEZ2	459	368	13528	2.08232	0.842065	0.0974507	1.33533
GOTERM_BP_FAT	GO:0007243~protein kinase cascade	26	3.99386	0.000825579	WNT5A, ADORA2B, MAP4K2, LPAR3, PINK1, TLR5, IL10, KISS1R, STAT4, RASGRP3, ADRA2A, EGFR, ZFP36, FLT1, TNIK, PLEK, LRRN3, ITGA1, TIFA, NEK11, DOK4, RPS6KA2, FYN, GADD45G, RIPK3, ADRA1A	459	370	13528	2.07106	0.863594	0.099539	1.44059
GOTERM_BP_FAT	GO:0007155~cell adhesion	41	6.298	0.000837518	MIA, AEBP1, EDIL3, FPR2, SCARF1, CDH5, SDC3, SEMA5A, LY6D, S1PR1, CD93, COL6A1, TNN, ENTPD1, COL8A2, BOC, THBS3, NPHP1, EGFR, ICAM4, PLEK, ICAM2, CDHR3, ITGA1, PTPRU, PCDH17, SIRPA, VWF, CORO1A, LAMA4, LYVE1, LAMA3, TSC1, CD300A, CDON, PECAM1, ANTXR1, PDZD2, ENG, MUC5B, CDH11	459	700	13528	1.72626	0.867469	0.0961095	1.46128
GOTERM_BP_FAT	GO:0022610~biological adhesion	41	6.298	0.00084113	MIA, AEBP1, EDIL3, FPR2, SCARF1, CDH5, SDC3, SEMA5A, LY6D, S1PR1, CD93, COL6A1, TNN, ENTPD1, COL8A2, BOC, THBS3, NPHP1, EGFR, ICAM4, PLEK, ICAM2, CDHR3, ITGA1, PTPRU, PCDH17, SIRPA, VWF, CORO1A, LAMA4, LYVE1, LAMA3, TSC1, CD300A, CDON, PECAM1, ANTXR1, PDZD2, ENG, MUC5B, CDH11	459	701	13528	1.7238	0.86862	0.0921267	1.46754
INTERPRO	IPR001849:Pleckstrin homology	22	3.37942	0.000868463	CNKSR2, DNM3, OSBPL5, ITK, PLEKHM3, PLEK, BMX, ARHGAP24, ITSN1, MCF2L, ELMO1, PLEKHG3, PLEKHG1, PLEKHB1, DOK4, PSD, RASGRF2, TIAM1, PLCH1, PLEKHO2, ARAP2, IQSEC2	589	277	16659	2.24635	0.548806	0.233013	1.34822
GOTERM_BP_FAT	GO:0051270~regulation of cell motion	17	2.61137	0.000879741	EGFR, PLXNA3, ACVRL1, FLT1, LYN, SPHK1, PTPRU, BBS2, CORO1A, KISS1R, LAMA4, ACE, LAMA3, S1PR1, PDGFRA, HDAC9, IGFBP5	459	193	13528	2.59605	0.880312	0.0919847	1.53442
SP_PIR_KEYWORDS	differentiation	30	4.60829	0.000939631	MEF2C, WNT5A, FGF9, DZIP1, TNFSF13, ANPEP, TNFSF12, MLF1, SEMA5A, FAM65B, TYMP, TCP11, ANGPT1, FIGF, ANGPTL4, FLT1, EFNB3, MAK, TAF8, MEA1, EDAR, PTPRU, ARHGAP24, SEMA6A, NME5, SEMA6D, SPATA18, GADD45G, EDF1, TNFAIP2, BMP6	647	460	19235	1.93888	0.346788	0.0299601	1.32607
SP_PIR_KEYWORDS	alternative splicing	291	44.7005	0.000968784	MEF2C, PLEKHM3, GPR124, DZIP1, CCDC148, STOML1, PDLIM3, CCDC146, EDIL3, ITSN1, MEGF11, ATP2B2, LPHN3, WDR78, RAVER2, RAPGEF4, EIF2B3, FHAD1, LRRC6, TNIK, CDHR3, BTBD6, PTPRU, SIRPA, PCLO, PTPDC1, BTBD8, EBPL, MKS1, SPAG6, CC2D2A, VSIG8, PDGFRA, RYR2, ADD3, DBNDD1, DNAH10, AKAP12, ASB14, RIMS2, FAM65B, ACE, WDR55, PPP2R2B, LFNG, PLTP, IQSEC2, NPHP1, CNKSR2, AGBL2, TCF7, VWA3A, TRPC6, IKZF1, ACER2,…	647	7488	19235	1.15535	0.355366	0.0288472	1.36695
UP_SEQ_FEATURE	region of interest:AAA 2	5	0.768049	0.000970235	DNAH10, DNAH9, DNAH2, DNAH5, DNAH6	644	14	19113	10.5995	0.811131	0.169053	1.62585
UP_SEQ_FEATURE	region of interest:AAA 1	5	0.768049	0.000970235	DNAH10, DNAH9, DNAH2, DNAH5, DNAH6	644	14	19113	10.5995	0.811131	0.169053	1.62585
UP_SEQ_FEATURE	region of interest:Stalk	5	0.768049	0.000970235	DNAH10, DNAH9, DNAH2, DNAH5, DNAH6	644	14	19113	10.5995	0.811131	0.169053	1.62585
UP_SEQ_FEATURE	region of interest:AAA 5	5	0.768049	0.000970235	DNAH10, DNAH9, DNAH2, DNAH5, DNAH6	644	14	19113	10.5995	0.811131	0.169053	1.62585
UP_SEQ_FEATURE	region of interest:Stem	5	0.768049	0.000970235	DNAH10, DNAH9, DNAH2, DNAH5, DNAH6	644	14	19113	10.5995	0.811131	0.169053	1.62585
UP_SEQ_FEATURE	region of interest:AAA 4	5	0.768049	0.000970235	DNAH10, DNAH9, DNAH2, DNAH5, DNAH6	644	14	19113	10.5995	0.811131	0.169053	1.62585
UP_SEQ_FEATURE	region of interest:AAA 3	5	0.768049	0.000970235	DNAH10, DNAH9, DNAH2, DNAH5, DNAH6	644	14	19113	10.5995	0.811131	0.169053	1.62585
GOTERM_BP_FAT	GO:0046068~cGMP metabolic process	5	0.768049	0.000990419	ATP2B2, NPR1, GUCY1A3, GUCY1B3, NPR2	459	14	13528	10.526	0.908377	0.0986992	1.72588
SP_PIR_KEYWORDS	tyrosine-specific protein kinase	8	1.22888	0.00103714	EGFR, FLT1, LYN, FYN, PDGFRA, BMX, FES, CSF1R	647	48	19235	4.95492	0.375039	0.0289518	1.46274
UP_SEQ_FEATURE	splice variant	290	44.5469	0.00106443	MEF2C, PLEKHM3, GPR124, DZIP1, CCDC148, STOML1, PDLIM3, CCDC146, EDIL3, ITSN1, MEGF11, ATP2B2, LPHN3, WDR78, RAVER2, RAPGEF4, EIF2B3, FHAD1, LRRC6, TNIK, CDHR3, BTBD6, PTPRU, SIRPA, PCLO, PTPDC1, BTBD8, EBPL, MKS1, SPAG6, CC2D2A, VSIG8, PDGFRA, RYR2, ADD3, DBNDD1, DNAH10, AKAP12, ASB14, RIMS2, FAM65B, ACE, WDR55, PPP2R2B, LFNG, PLTP, IQSEC2, NPHP1, CNKSR2, AGBL2, TCF7, VWA3A, TRPC6, IKZF1, ACER2,…	644	7458	19113	1.15403	0.839361	0.167115	1.78236
SP_PIR_KEYWORDS	autophosphorylation	8	1.22888	0.00117551	EGFR, FLT1, LYN, RPS6KA2, FYN, PDGFRA, FES, CSF1R	647	49	19235	4.8538	0.413051	0.0308561	1.65638
UP_SEQ_FEATURE	lipid moiety-binding region:S-palmitoyl cysteine	16	2.45776	0.0012198	WNT5A, PLP1, LYN, ADORA2B, LPAR3, RFTN2, ASGR1, EDNRB, HTR1B, S1PR1, PLSCR4, FYN, ADRA2A, ADRA1A, AKAP7, ENTPD1	644	181	19113	2.62352	0.877014	0.173468	2.04003
GOTERM_BP_FAT	GO:0015672~monovalent inorganic cation transport	23	3.53303	0.00123442	KCNH1, SLC38A4, SCN3B, SLC5A1, KCNB1, SLC10A6, SLC38A11, KCNJ2, KCNIP4, KCNK3, KCNJ13, KCNMB2, ABCC9, ATP6V0E2, TSC1, SLC23A2, SLC4A8, KCNE2, KCNH7, SCN7A, SCNN1B, KCTD13, SLC5A12	459	318	13528	2.13168	0.949169	0.11674	2.14673
GOTERM_BP_FAT	GO:0006811~ion transport	43	6.60522	0.00143262	KCNH1, SLC38A4, CACHD1, SCN3B, SLC5A1, SLC39A13, SLC38A11, KCNJ2, GJA4, KCNIP4, KCNMB2, KCNJ13, ATP2B2, VDR, SLC1A3, SLC23A2, AQP11, SLC4A8, KCNE2, SLC25A28, SCN7A, SCNN1B, SCO2, MLC1, TRPC6, KCNB1, SLC10A6, KCNK3, ITPR2, CORO1A, ABCC9, CYBB, P2RX6, ATP6V0E2, TSC1, SLC16A7, FYN, KCNH7, RYR2, AKAP7, KCTD13, CACNA1D, SLC5A12	459	768	13528	1.65017	0.968506	0.129178	2.48734
GOTERM_MF_FAT	GO:0001882~nucleoside binding	75	11.5207	0.00158172	STK33, ADCY4, ADCY2, ACVRL1, KIF27, NUAK1, STK36, ADCY5, PINK1, PRKG2, FES, ACSF2, PRR15L, ATP2B2, RAPGEF4, EGFR, TNIK, PDXK, LYN, NEK10, GEM, PFKM, NDUFA10, NEK11, CDKL4, NME5, RIPK3, PDGFRA, SLC27A2, NEK5, PCCA, DNAH10, DNAH9, ASS1, STK10, MAP4K2, HSPA1A, ULK4, DNAH2, TK2, DNAH5, CMPK2, DNAH6, FMO5, KIF6, P2RY2, FMO2, FMO3, ENTPD1, SLC28A2, AATK, CSF1R, ITK, FLT1, MAK, SPHK1, PDK4, BMX, MYO1G, …	427	1612	12983	1.41463	0.655933	0.192154	2.34713
GOTERM_BP_FAT	GO:0009725~response to hormone stimulus	25	3.84025	0.00162685	PPARA, ADCY4, ADCY2, ADCY5, PDE3B, IL10, CPN1, HTR1B, UGT1A9, GATA3, UGT1A5, ANGPT1, LOX, AGRP, EIF2B3, EGR2, LYN, ESR1, NR4A3, PTPRU, UGT1A1, ABCG1, UGT1A10, HMGCS2, TSC1, PDGFRA, HSD11B2, HDAC9	459	367	13528	2.00768	0.9803	0.14019	2.82003
GOTERM_BP_FAT	GO:0009123~nucleoside monophosphate metabolic process	9	1.38249	0.00166615	ATP2B2, ADCY4, ADCY2, ADCY5, NPR1, PDE3B, GUCY1A3, GUCY1B3, NPR2	459	66	13528	4.01901	0.982085	0.138402	2.88722
GOTERM_MF_FAT	GO:0004383~guanylate cyclase activity	4	0.614439	0.00173688	NPR1, GUCY1A3, GUCY1B3, NPR2	427	8	12983	15.2026	0.690153	0.177395	2.5746
GOTERM_MF_FAT	GO:0030695~GTPase regulator activity	26	3.99386	0.00181246	MAP4K2, RIMS2, ITSN1, MCF2L, PLEKHG3, GARNL3, TAGAP, SMAP2, PLEKHG1, RASGRP3, TIAM1, STARD8, RAPGEF4, KNDC1, EIF2B3, IQSEC2, RILP, TNIK, DOCK8, ARHGEF15, ARHGAP24, ARHGAP30, RASGRF2, TSC1, PSD, ARAP2	427	404	12983	1.95677	0.705567	0.160268	2.6852
SP_PIR_KEYWORDS	cgmp biosynthesis	4	0.614439	0.0018608	NPR1, GUCY1A3, GUCY1B3, NPR2	647	8	19235	14.8648	0.569896	0.0457922	2.61021
UP_SEQ_FEATURE	domain:Guanylate cyclase	4	0.614439	0.00186992	NPR1, GUCY1A3, GUCY1B3, NPR2	644	8	19113	14.8393	0.959791	0.234943	3.11123
GOTERM_MF_FAT	GO:0017076~purine nucleotide binding	86	13.2104	0.00190993	RHOJ, STK33, ADCY4, ADCY2, ACVRL1, KIF27, NUAK1, STK36, ADCY5, PINK1, PRKG2, FES, ACSF2, PRR15L, ATP2B2, DIRAS2, GUCY1A3, RAPGEF4, RAB6B, RAB20, EGFR, TNIK, PDXK, LYN, RAB4B, NEK10, ARL16, PFKM, GEM, NDUFA10, NEK11, CDKL4, NME5, RIPK3, PDGFRA, GUCY1B3, SLC27A2, RASD1, NEK5, PCCA, DNAH10, DNAH9, ASS1, STK10, MAP4K2, HSPA1A, DNAH2, ULK4, TK2, DNAH5, CMPK2, DNAH6, FMO5, KIF6, P2RY2, FMO2, FMO3, ENTP…	427	1918	12983	1.36332	0.724322	0.148763	2.82768
INTERPRO	IPR004273:Dynein heavy chain	5	0.768049	0.00199248	DNAH10, DNAH9, DNAH2, DNAH5, DNAH6	589	16	16659	8.8386	0.839094	0.366651	3.06791
INTERPRO	IPR011704:ATPase associated with various cellular activities, AAA-5	5	0.768049	0.00199248	DNAH10, DNAH9, DNAH2, DNAH5, DNAH6	589	16	16659	8.8386	0.839094	0.366651	3.06791
INTERPRO	IPR013602:Dynein heavy chain, N-terminal region 2	5	0.768049	0.00199248	DNAH10, DNAH9, DNAH2, DNAH5, DNAH6	589	16	16659	8.8386	0.839094	0.366651	3.06791
GOTERM_CC_FAT	GO:0005626~insoluble fraction	46	7.06605	0.00200595	PDE3B, ITSN1, SDC3, EDNRB, ATP2B2, SLC1A3, SLC23A2, PDE4B, RAPGEF4, RECK, LYN, CORO7, UGT1A1, UGT1A10, ARRB1, RYR2, HSPB1, HSD11B2, ABAT, MMD, MME, CDH5, FMO5, ACE, UGT1A9, LY6D, FMO2, UGT1A5, FMO3, PLCH1, SCNN1B, SLC28A2, MLC1, PLEK, SPHK1, ITGA1, PDE3A, NPR2, NPR3, CYP4B1, ITPR2, ABCC9, LYVE1, P2RX6, SLC16A7, TSC1, PON1, SYNM, ENG	441	839	12782	1.58912	0.490679	0.0808764	2.69267
GOTERM_MF_FAT	GO:0001883~purine nucleoside binding	74	11.3671	0.00202196	STK33, ADCY4, ADCY2, ACVRL1, KIF27, NUAK1, ADCY5, STK36, PINK1, PRKG2, FES, ACSF2, PRR15L, ATP2B2, RAPGEF4, EGFR, TNIK, PDXK, LYN, NEK10, GEM, PFKM, NDUFA10, NEK11, CDKL4, NME5, RIPK3, PDGFRA, SLC27A2, NEK5, PCCA, DNAH10, DNAH9, ASS1, STK10, MAP4K2, HSPA1A, ULK4, DNAH2, TK2, DNAH5, CMPK2, DNAH6, FMO5, KIF6, P2RY2, FMO2, FMO3, ENTPD1, AATK, CSF1R, ITK, FLT1, MAK, SPHK1, PDK4, BMX, MYO1G, NPR1, NPR…	427	1601	12983	1.40536	0.744409	0.140647	2.9912
GOTERM_MF_FAT	GO:0030554~adenyl nucleotide binding	73	11.2135	0.00211622	ADCY4, STK33, ADCY2, ACVRL1, KIF27, NUAK1, ADCY5, STK36, PINK1, PRKG2, FES, ACSF2, PRR15L, ATP2B2, RAPGEF4, EGFR, PDXK, TNIK, LYN, NEK10, PFKM, NDUFA10, NEK11, CDKL4, NME5, RIPK3, PDGFRA, SLC27A2, NEK5, PCCA, DNAH10, DNAH9, ASS1, STK10, MAP4K2, HSPA1A, ULK4, DNAH2, TK2, DNAH5, CMPK2, DNAH6, FMO5, KIF6, P2RY2, FMO2, FMO3, ENTPD1, AATK, CSF1R, ITK, FLT1, MAK, SPHK1, PDK4, BMX, MYO1G, NPR1, NPR2, LR…	427	1577	12983	1.40747	0.760174	0.133059	3.12859
GOTERM_BP_FAT	GO:0030817~regulation of cAMP biosynthetic process	11	1.68971	0.00219872	ADCY4, EDNRB, HTR1B, ADCY2, S1PR1, ADORA2B, ADCY5, ADRA2A, CALCRL, NPR3, GLP1R	459	101	13528	3.20991	0.995054	0.172721	3.7934
INTERPRO	IPR008266:Tyrosine protein kinase, active site	11	1.68971	0.00222109	EGFR, ITK, FLT1, LYN, FYN, PDGFRA, BMX, NEK10, FES, CSF1R, AATK	589	97	16659	3.20741	0.869552	0.334593	3.41422
UP_SEQ_FEATURE	repeat:LRR 4	19	2.91859	0.00229007	LRRC20, DNAH10, LRRIQ1, GPR124, LRRN3, LRRC19, LRRC36, LRGUK, LRRC48, DNAH2, TLR5, LRRC23, LRRC26, PRELP, LRRC10B, MFHAS1, FBXL13, DNAL1, FBXL2	644	252	19113	2.23767	0.980485	0.261262	3.79764
GOTERM_BP_FAT	GO:0010553~negative regulation of specific transcription from RNA polymerase II promoter	7	1.07527	0.00239598	MEF2C, VDR, PPARA, IKZF1, FOXJ1, HDAC9, ENG	459	41	13528	5.03194	0.99693	0.180875	4.12699
SP_PIR_KEYWORDS	membrane	245	37.6344	0.00242544	ADCY4, ADCY2, SCN3B, GPR124, ADCY5, B3GALT4, STOML1, VPS52, LPAR3, ITSN1, MEGF11, KLHDC7A, LPHN3, ATP2B2, HTR1B, DIRAS2, S1PR1, AQP11, RAPGEF4, RECK, ARC, EFNB3, CDHR3, GEM, SYNJ2BP, PTPRU, SIRPA, EBPL, PDGFRA, VSIG8, RYR2, ADD3, PTPLAD2, MMD, MME, KCNJ2, NRN1, RIMS2, TMCC2, KCNMB2, SEMA5A, ACE, PPP2R2B, SLC28A2, LFNG, CNKSR2, GPR155, ST6GAL1, MLC1, TRPC6, ACER2, PCDH17, ACPP, KCNK3, ABCG1, ABCG2…	647	6256	19235	1.16428	0.667148	0.0562536	3.38963
GOTERM_MF_FAT	GO:0060589~nucleoside-triphosphatase regulator activity	26	3.99386	0.00242924	MAP4K2, RIMS2, ITSN1, MCF2L, PLEKHG3, GARNL3, TAGAP, SMAP2, PLEKHG1, RASGRP3, TIAM1, STARD8, RAPGEF4, KNDC1, EIF2B3, IQSEC2, RILP, TNIK, DOCK8, ARHGEF15, ARHGAP24, ARHGAP30, RASGRF2, TSC1, PSD, ARAP2	427	413	12983	1.91413	0.805884	0.138454	3.58352
GOTERM_BP_FAT	GO:0030814~regulation of cAMP metabolic process	11	1.68971	0.00254329	ADCY4, EDNRB, HTR1B, ADCY2, S1PR1, ADORA2B, ADCY5, ADRA2A, CALCRL, NPR3, GLP1R	459	103	13528	3.14758	0.99785	0.185142	4.37542
UP_SEQ_FEATURE	domain:Protein kinase	29	4.45469	0.00255919	STK33, ACVRL1, NUAK1, STK36, STK10, MAP4K2, PINK1, PRKG2, ULK4, FES, AATK, CSF1R, EGFR, ITK, FLT1, TNIK, LYN, MAK, BMX, NEK10, NPR1, NPR2, NEK11, CDKL4, FYN, DYRK1B, PDGFRA, RIPK3, NEK5	644	469	19113	1.83514	0.98772	0.269677	4.23492
INTERPRO	IPR011993:Pleckstrin homology-type	22	3.37942	0.00260912	CNKSR2, DNM3, OSBPL5, ITK, PLEKHM3, PLEK, BMX, ARHGAP24, ITSN1, MCF2L, ELMO1, PLEKHG3, PLEKHG1, PLEKHB1, DOK4, PSD, RASGRF2, TIAM1, PLCH1, PLEKHO2, FRS3, ARAP2	589	303	16659	2.05359	0.908652	0.328906	3.99938
SP_PIR_KEYWORDS	ATP	18	2.76498	0.00267311	EGFR, ACVRL1, FLT1, ASS1, LYN, MAP4K2, BMX, NPR1, HSPA1A, NPR2, PFKM, PRKG2, FES, ATP2B2, RPS6KA2, FYN, PDGFRA, CSF1R	647	236	19235	2.26751	0.702559	0.0588257	3.72968
SP_PIR_KEYWORDS	wnt signaling pathway	12	1.84332	0.00271589	WNT5A, FZD8, DKK3, DIXDC1, TCF7, NKD1, TNIK, BTRC, PYGO1, CXXC4, WNT11, TLE2	647	122	19235	2.92422	0.708284	0.0569778	3.78831
UP_SEQ_FEATURE	compositionally biased region:Poly-Glu	30	4.60829	0.00274778	DNAH10, STK33, IRX5, AKAP12, PDE3B, CCDC146, MCF2L, SH3BP5L, ATP2B2, PLEKHG3, DNAJC16, RSPH1, STARD8, AATK, IQSEC2, CNKSR2, LEPREL2, BMX, PDE3A, AK7, LRRC10B, ANKRD45, RGS22, HYDIN, PSD, PRICKLE2, CC2D2A, FAM161A, CACNA1D, TNFAIP2	644	494	19113	1.80234	0.991124	0.270183	4.54021
GOTERM_MF_FAT	GO:0032553~ribonucleotide binding	82	12.596	0.00287672	RHOJ, STK33, ADCY4, ADCY2, ACVRL1, KIF27, NUAK1, STK36, ADCY5, PINK1, PRKG2, FES, ACSF2, PRR15L, ATP2B2, DIRAS2, GUCY1A3, RAPGEF4, RAB6B, RAB20, EGFR, TNIK, PDXK, LYN, RAB4B, NEK10, ARL16, GEM, PFKM, NDUFA10, NEK11, CDKL4, NME5, RIPK3, PDGFRA, GUCY1B3, SLC27A2, RASD1, NEK5, PCCA, DNAH10, DNAH9, ASS1, STK10, MAP4K2, HSPA1A, DNAH2, ULK4, TK2, DNAH5, CMPK2, DNAH6, KIF6, P2RY2, ENTPD1, AATK, CSF1R, I…	427	1836	12983	1.35796	0.85654	0.149396	4.23042
GOTERM_MF_FAT	GO:0032555~purine ribonucleotide binding	82	12.596	0.00287672	RHOJ, STK33, ADCY4, ADCY2, ACVRL1, KIF27, NUAK1, STK36, ADCY5, PINK1, PRKG2, FES, ACSF2, PRR15L, ATP2B2, DIRAS2, GUCY1A3, RAPGEF4, RAB6B, RAB20, EGFR, TNIK, PDXK, LYN, RAB4B, NEK10, ARL16, GEM, PFKM, NDUFA10, NEK11, CDKL4, NME5, RIPK3, PDGFRA, GUCY1B3, SLC27A2, RASD1, NEK5, PCCA, DNAH10, DNAH9, ASS1, STK10, MAP4K2, HSPA1A, DNAH2, ULK4, TK2, DNAH5, CMPK2, DNAH6, KIF6, P2RY2, ENTPD1, AATK, CSF1R, I…	427	1836	12983	1.35796	0.85654	0.149396	4.23042
UP_SEQ_FEATURE	repeat:LRR 3	21	3.22581	0.00288001	LRRC20, DNAH10, LRRIQ1, LRRC6, GPR124, LRRN3, LRRC19, LRRC36, LRGUK, LRRC48, DNAH2, TLR5, LRRC23, LRRC26, PRELP, LRRC10B, LRRC56, MFHAS1, FBXL13, DNAL1, FBXL2	644	299	19113	2.08445	0.992932	0.266192	4.75374
GOTERM_MF_FAT	GO:0004672~protein kinase activity	34	5.22273	0.00300821	KCNH1, STK33, ACVRL1, NUAK1, STK10, STK36, MAP4K2, PINK1, PRKG2, ULK4, FES, AATK, CSF1R, EGFR, ITK, FLT1, TNIK, LYN, EFNB3, MAK, PDK4, BMX, NEK10, NPR1, NPR2, NEK11, CDKL4, FYN, RPS6KA2, DYRK1B, PDGFRA, RIPK3, NEK5, ENG	427	606	12983	1.7059	0.868742	0.144611	4.41974
GOTERM_BP_FAT	GO:0070482~response to oxygen levels	13	1.99693	0.00302395	GPR182, PPARA, FLT1, ITPR2, ACE, PDGFRA, HSD11B2, RYR2, ABAT, ANGPT1, SCNN1B, ENG, ANGPTL4	459	141	13528	2.71735	0.999328	0.209934	5.18179
INTERPRO	IPR013594:Dynein heavy chain, N-terminal region 1	4	0.614439	0.00313383	DNAH10, DNAH9, DNAH2, DNAH5	589	9	16659	12.5705	0.943589	0.336832	4.78537
INTERPRO	IPR000719:Protein kinase, core	30	4.60829	0.00315725	STK33, ACVRL1, NUAK1, STK36, STK10, MAP4K2, PINK1, PRKG2, ULK4, FES, AATK, CSF1R, EGFR, ITK, FLT1, TNIK, LYN, MAK, BMX, NEK10, NPR1, NPR2, NEK11, CDKL4, RPS6KA2, FYN, DYRK1B, PDGFRA, RIPK3, NEK5	589	476	16659	1.78258	0.94479	0.303771	4.82031
GOTERM_MF_FAT	GO:0032559~adenyl ribonucleotide binding	69	10.5991	0.003235	ADCY4, STK33, ADCY2, ACVRL1, KIF27, NUAK1, ADCY5, STK36, PINK1, PRKG2, FES, ACSF2, PRR15L, ATP2B2, RAPGEF4, EGFR, PDXK, TNIK, LYN, NEK10, PFKM, NDUFA10, NEK11, CDKL4, NME5, PDGFRA, RIPK3, SLC27A2, NEK5, PCCA, DNAH10, DNAH9, ASS1, STK10, MAP4K2, HSPA1A, ULK4, DNAH2, TK2, DNAH5, CMPK2, DNAH6, KIF6, P2RY2, ENTPD1, CSF1R, AATK, ITK, FLT1, MAK, SPHK1, PDK4, BMX, MYO1G, NPR1, NPR2, LRGUK, AK7, ABCG1, A…	427	1497	12983	1.40144	0.887401	0.144436	4.74544
GOTERM_MF_FAT	GO:0004713~protein tyrosine kinase activity	14	2.15054	0.00325661	EGFR, ITK, FLT1, LYN, EFNB3, BMX, NPR1, NEK10, FES, FYN, DYRK1B, PDGFRA, AATK, CSF1R	427	166	12983	2.56429	0.889034	0.136334	4.77642
UP_SEQ_FEATURE	domain:IQ	8	1.22888	0.00353202	LRRIQ1, ENKUR, RASGRF2, PCP4L1, IQCD, IQCC, IQSEC2, IQUB	644	59	19113	4.02421	0.997701	0.300483	5.80002
GOTERM_CC_FAT	GO:0005578~proteinaceous extracellular matrix	22	3.37942	0.00359251	WNT5A, ADAMTSL1, LTBP2, MAMDC2, PTPRZ1, FGF9, EFEMP2, CILP, PRELP, MMRN2, VWF, LAMA4, LAMA3, SLC1A3, COL6A1, TNN, WNT11, LOX, ENTPD1, LOXL1, COL8A2, ANGPTL4	441	320	12782	1.99266	0.701581	0.125726	4.77461
GOTERM_MF_FAT	GO:0005524~ATP binding	68	10.4455	0.00360861	ADCY4, STK33, ADCY2, ACVRL1, KIF27, NUAK1, ADCY5, STK36, PINK1, PRKG2, FES, ACSF2, PRR15L, ATP2B2, EGFR, PDXK, TNIK, LYN, NEK10, PFKM, NDUFA10, NEK11, CDKL4, NME5, PDGFRA, RIPK3, SLC27A2, NEK5, PCCA, DNAH10, DNAH9, ASS1, STK10, MAP4K2, HSPA1A, ULK4, DNAH2, TK2, DNAH5, CMPK2, DNAH6, KIF6, P2RY2, ENTPD1, CSF1R, AATK, ITK, FLT1, MAK, SPHK1, PDK4, BMX, MYO1G, NPR1, NPR2, LRGUK, AK7, ABCG1, ABCG2, GLY…	427	1477	12983	1.39983	0.912542	0.141259	5.27973
INTERPRO	IPR001170:Natriuretic peptide receptor, N-terminal	3	0.460829	0.00364383	NPR1, NPR2, NPR3	589	3	16659	28.2835	0.964699	0.310327	5.54356
UP_SEQ_FEATURE	zinc finger region:NR C4-type	7	1.07527	0.00377665	VDR, PPARA, NR1D1, ESRRG, ESR1, NR4A1, NR4A3	644	45	19113	4.61667	0.998492	0.302974	6.18978
UP_SEQ_FEATURE	DNA-binding region:Nuclear receptor	7	1.07527	0.00377665	VDR, PPARA, NR1D1, ESRRG, ESR1, NR4A1, NR4A3	644	45	19113	4.61667	0.998492	0.302974	6.18978
GOTERM_CC_FAT	GO:0005887~integral to plasma membrane	59	9.06298	0.00396297	KCNH1, ACVRL1, SLC5A1, LPAR3, TNFSF13, ANPEP, TNFSF12, GJA4, KCNJ13, ASGR1, EDNRB, ART3, HTR1B, SLC23A2, EVI2B, CALCRL, SCN7A, LYN, EFNB3, CMKLR1, ICAM2, PIGR, PTPRU, UGT1A1, UGT1A10, CD83, THBD, PDGFRA, TM4SF1, GPRC5C, ADORA2B, MMD, MME, KCNJ2, KCNMB2, UGT1A9, RASGRP3, P2RY2, UGT1A5, ADRA2A, KCNE2, SLC28A2, ENTPD1, CSF1R, PTPRB, FLT1, PTPRZ1, KCNB1, PODXL, ITGA1, NPR1, ABCG1, KCNK3, BTLA, TNFSF1…	441	1188	12782	1.43945	0.736632	0.124903	5.25477
SP_PIR_KEYWORDS	dynein	6	0.921659	0.003994	DNAH10, DNALI1, DNAH9, DNAH2, DNAH5, DNAH6	647	32	19235	5.57429	0.83682	0.0791008	5.52454
GOTERM_CC_FAT	GO:0031012~extracellular matrix	23	3.53303	0.0040582	WNT5A, ADAMTSL1, LTBP2, MAMDC2, PTPRZ1, FGF9, EFEMP2, CILP, PRELP, MMRN2, NOV, VWF, LAMA4, LAMA3, SLC1A3, COL6A1, TNN, WNT11, LOX, ENTPD1, COL8A2, LOXL1, ANGPTL4	441	345	12782	1.93228	0.744958	0.116807	5.37783
GOTERM_MF_FAT	GO:0005261~cation channel activity	19	2.91859	0.00427277	KCNH1, TRPC6, SCN3B, KCNB1, KCNJ2, KCNIP4, KCNK3, ITPR2, KCNMB2, KCNJ13, ABCC9, P2RX6, KCNE2, KCNH7, RYR2, SCN7A, KCTD13, SCNN1B, CACNA1D	427	275	12983	2.10072	0.944202	0.156137	6.22265
SMART	SM00233:PH	22	3.37942	0.00440337	CNKSR2, DNM3, OSBPL5, ITK, PLEKHM3, PLEK, BMX, ARHGAP24, ITSN1, MCF2L, ELMO1, PLEKHG3, PLEKHG1, PLEKHB1, DOK4, PSD, RASGRF2, TIAM1, PLCH1, PLEKHO2, ARAP2, IQSEC2	370	277	9079	1.94885	0.584473	0.355386	5.37687
GOTERM_BP_FAT	GO:0019935~cyclic-nucleotide-mediated signaling	12	1.84332	0.00463589	ADCY4, HTR1B, ADCY2, S1PR1, ADORA2B, ADCY5, LPAR3, RAPGEF4, CALCRL, NPR3, PCLO, GLP1R	459	130	13528	2.72056	0.999986	0.295483	7.83945
GOTERM_MF_FAT	GO:0005161~platelet-derived growth factor receptor binding	4	0.614439	0.00475495	TYMP, LYN, PDGFRA, FIGF	427	11	12983	11.0564	0.959743	0.163452	6.90172
GOTERM_BP_FAT	GO:0019933~cAMP-mediated signaling	10	1.5361	0.00483472	ADCY4, ADCY2, S1PR1, ADORA2B, ADCY5, RAPGEF4, CALCRL, NPR3, PCLO, GLP1R	459	95	13528	3.1024	0.999992	0.298287	8.16235
GOTERM_BP_FAT	GO:0030334~regulation of cell migration	14	2.15054	0.00494347	EGFR, FLT1, ACVRL1, SPHK1, PTPRU, CORO1A, KISS1R, ACE, LAMA4, S1PR1, LAMA3, PDGFRA, HDAC9, IGFBP5	459	169	13528	2.44153	0.999994	0.296414	8.33852
GOTERM_CC_FAT	GO:0005624~membrane fraction	43	6.60522	0.00496977	MMD, MME, PDE3B, ITSN1, CDH5, SDC3, ATP2B2, FMO5, EDNRB, UGT1A9, ACE, LY6D, SLC1A3, SLC23A2, UGT1A5, FMO2, PLCH1, FMO3, RAPGEF4, SLC28A2, SCNN1B, RECK, MLC1, LYN, PLEK, SPHK1, ITGA1, NPR2, CORO7, NPR3, UGT1A1, ITPR2, CYP4B1, UGT1A10, LYVE1, ABCC9, P2RX6, TSC1, SLC16A7, ARRB1, PON1, ABAT, HSD11B2, RYR2, SYNM, ENG	441	809	12782	1.54057	0.812505	0.130207	6.54838
GOTERM_MF_FAT	GO:0031402~sodium ion binding	11	1.68971	0.00510309	SLC38A4, PDXK, SCN3B, SLC23A2, SLC5A1, SLC4A8, SLC10A6, SLC38A11, SCN7A, SCNN1B, SLC5A12	427	117	12983	2.8586	0.9682	0.165973	7.38915
GOTERM_MF_FAT	GO:0003707~steroid hormone receptor activity	7	1.07527	0.0051054	VDR, PPARA, NR1D1, ESRRG, ESR1, NR4A1, NR4A3	427	49	12983	4.34359	0.96825	0.158436	7.39237
GOTERM_BP_FAT	GO:0045761~regulation of adenylate cyclase activity	10	1.5361	0.00517978	ADCY4, EDNRB, ADCY2, S1PR1, ADORA2B, ADCY5, ADRA2A, CALCRL, NPR3, GLP1R	459	96	13528	3.07008	0.999996	0.300849	8.72022
GOTERM_BP_FAT	GO:0006182~cGMP biosynthetic process	4	0.614439	0.00519243	NPR1, GUCY1A3, GUCY1B3, NPR2	459	11	13528	10.7174	0.999996	0.294465	8.7406
UP_SEQ_FEATURE	active site:Proton acceptor	36	5.52995	0.00520024	LDHB, STK33, ACVRL1, NUAK1, STK10, STK36, MAP4K2, PINK1, PRKG2, FES, GALM, SULT1A1, AATK, CSF1R, EGFR, ITK, FLT1, TNIK, LYN, MAK, BMX, NEK10, PFKM, NEK11, CDKL4, FYN, RPS6KA2, DYRK1B, PDGFRA, RIPK3, PON1, HSD11B2, NEK5, HPGD, SMPD3, DCXR	644	658	19113	1.62375	0.999871	0.375725	8.42801
GOTERM_BP_FAT	GO:0016310~phosphorylation	42	6.45161	0.00523786	STK33, ACVRL1, ADORA2B, NUAK1, STK10, STK36, MAP4K2, LPAR3, PINK1, PRKG2, ULK4, FES, STAT4, KISS1R, ADRA2A, AATK, CSF1R, EGFR, ITK, FLT1, TNIK, LYN, MAK, LRRN3, PDK4, ITGA1, BMX, NEK10, NPR1, NPR2, NDUFA10, NEK11, CDKL4, GLYCTK, ATP6V0E2, FYN, RPS6KA2, DYRK1B, GADD45G, PDGFRA, RIPK3, NEK5	459	800	13528	1.54732	0.999997	0.2899	8.8138
GOTERM_BP_FAT	GO:0045765~regulation of angiogenesis	8	1.22888	0.00524732	GATA2, ADORA2B, SPHK1, NPR1, TNFSF13, TNFSF12, HDAC9, SPINK5, ANGPTL4	459	63	13528	3.74257	0.999997	0.283906	8.82902
INTERPRO	IPR001628:Zinc finger, nuclear hormone receptor-type	7	1.07527	0.00531635	VDR, PPARA, NR1D1, ESRRG, ESR1, NR4A1, NR4A3	589	46	16659	4.30402	0.992424	0.386317	7.99054
GOTERM_BP_FAT	GO:0032582~negative regulation of gene-specific transcription	7	1.07527	0.00536111	MEF2C, VDR, PPARA, IKZF1, FOXJ1, HDAC9, ENG	459	48	13528	4.29811	0.999998	0.28284	9.01208
UP_SEQ_FEATURE	repeat:TPR 4	10	1.5361	0.00537611	DNAH10, LEPREL2, TTC26, TTC29, LEPREL1, TTC28, DNAH2, LONRF1, TTC16, TTC21A	644	97	19113	3.05965	0.999904	0.370471	8.701
GOTERM_BP_FAT	GO:0051056~regulation of small GTPase mediated signal transduction	18	2.76498	0.00547255	FOXJ1, ARHGEF15, ITSN1, MCF2L, PLEKHG3, GARNL3, SMAP2, PLEKHG1, S1PR1, RASGRP3, PSD, TSC1, RASGRF2, TIAM1, RAPGEF4, ARAP2, KNDC1, IQSEC2	459	252	13528	2.1052	0.999998	0.281724	9.19103
GOTERM_BP_FAT	GO:0016055~Wnt receptor signaling pathway	12	1.84332	0.00550148	WNT5A, FZD8, DKK3, DIXDC1, TCF7, NKD1, BTRC, PYGO1, CXXC4, WNT11, TLE2, PTPRU	459	133	13528	2.6592	0.999998	0.277141	9.23742
SP_PIR_KEYWORDS	palmitate	16	2.45776	0.0056922	WNT5A, PLP1, LYN, ADORA2B, LPAR3, RFTN2, ASGR1, EDNRB, HTR1B, S1PR1, PLSCR4, FYN, ADRA2A, ADRA1A, AKAP7, ENTPD1	647	213	19235	2.2332	0.924674	0.106342	7.78641
GOTERM_BP_FAT	GO:0009719~response to endogenous stimulus	25	3.84025	0.00570036	PPARA, ADCY4, ADCY2, ADCY5, PDE3B, IL10, CPN1, HTR1B, UGT1A9, GATA3, UGT1A5, ANGPT1, LOX, AGRP, EIF2B3, EGR2, LYN, ESR1, NR4A3, PTPRU, UGT1A1, ABCG1, UGT1A10, HMGCS2, TSC1, PDGFRA, HSD11B2, HDAC9	459	405	13528	1.81931	0.999999	0.279853	9.55578
GOTERM_CC_FAT	GO:0030286~dynein complex	6	0.921659	0.00576575	DNAH10, DNALI1, DNAH9, DNAH2, DNAH5, DNAH6	441	34	12782	5.11485	0.856712	0.138822	7.5595
GOTERM_BP_FAT	GO:0040012~regulation of locomotion	15	2.30415	0.00578151	EGFR, FLT1, ACVRL1, SPHK1, PTPRU, BBS2, CORO1A, KISS1R, LAMA4, ACE, S1PR1, LAMA3, PDGFRA, HDAC9, IGFBP5	459	192	13528	2.30256	0.999999	0.277649	9.6854
GOTERM_BP_FAT	GO:0001666~response to hypoxia	12	1.84332	0.00581673	GPR182, PPARA, ACE, FLT1, HSD11B2, ABAT, RYR2, ANGPT1, SCNN1B, ENG, ITPR2, ANGPTL4	459	134	13528	2.63935	0.999999	0.273701	9.74159
GOTERM_MF_FAT	GO:0046873~metal ion transmembrane transporter activity	21	3.22581	0.00588791	KCNH1, TRPC6, SCN3B, SLC39A13, KCNB1, KCNJ2, KCNIP4, KCNK3, ITPR2, KCNMB2, KCNJ13, ATP2B2, ABCC9, P2RX6, KCNE2, KCNH7, RYR2, SCN7A, KCTD13, SCNN1B, CACNA1D	427	328	12983	1.94667	0.981318	0.172654	8.47925
INTERPRO	IPR001723:Steroid hormone receptor	7	1.07527	0.00591669	VDR, PPARA, NR1D1, ESRRG, ESR1, NR4A1, NR4A3	589	47	16659	4.21244	0.995642	0.389918	8.8543
SP_PIR_KEYWORDS	lipoprotein	35	5.37634	0.0061292	RHOJ, WNT5A, NKD1, ADORA2B, LPAR3, FES, NRN1, ASGR1, ART3, EDNRB, HTR1B, PPP1R16B, DIRAS2, S1PR1, LY6D, TIAM1, ADRA2A, FRS3, RAB6B, ENTPD1, RAB20, RECK, PLP1, LYN, RAB4B, RFTN2, LDLRAD1, PRICKLE1, PLSCR4, FYN, RAB36, PRICKLE2, ADRA1A, AKAP7, RASD1	647	642	19235	1.62077	0.938275	0.109565	8.36026
GOTERM_BP_FAT	GO:0031279~regulation of cyclase activity	10	1.5361	0.00633036	ADCY4, EDNRB, ADCY2, S1PR1, ADORA2B, ADCY5, ADRA2A, CALCRL, NPR3, GLP1R	459	99	13528	2.97705	1	0.288504	10.5573
GOTERM_BP_FAT	GO:0019932~second-messenger-mediated signaling	17	2.61137	0.00636144	EGFR, ADCY4, ADCY2, ADORA2B, ADCY5, SPHK1, LPAR3, NPR3, PCLO, EDNRB, KISS1R, HTR1B, S1PR1, P2RY2, RAPGEF4, CALCRL, GLP1R	459	235	13528	2.13207	1	0.284394	10.6065
GOTERM_CC_FAT	GO:0031226~intrinsic to plasma membrane	59	9.06298	0.00638935	KCNH1, ACVRL1, SLC5A1, LPAR3, TNFSF13, ANPEP, TNFSF12, GJA4, KCNJ13, ASGR1, EDNRB, ART3, HTR1B, SLC23A2, EVI2B, CALCRL, SCN7A, LYN, EFNB3, CMKLR1, ICAM2, PIGR, PTPRU, UGT1A1, UGT1A10, CD83, THBD, PDGFRA, TM4SF1, GPRC5C, ADORA2B, MMD, MME, KCNJ2, KCNMB2, UGT1A9, RASGRP3, P2RY2, UGT1A5, ADRA2A, KCNE2, SLC28A2, ENTPD1, CSF1R, PTPRB, FLT1, PTPRZ1, KCNB1, PODXL, ITGA1, NPR1, ABCG1, KCNK3, BTLA, TNFSF1…	441	1215	12782	1.40746	0.883947	0.142588	8.34457
GOTERM_BP_FAT	GO:0009124~nucleoside monophosphate biosynthetic process	7	1.07527	0.00656046	ADCY4, ADCY2, ADCY5, NPR1, GUCY1A3, GUCY1B3, NPR2	459	50	13528	4.12619	1	0.286652	10.9205
INTERPRO	IPR000536:Nuclear hormone receptor, ligand-binding, core	7	1.07527	0.00656497	VDR, PPARA, NR1D1, ESRRG, ESR1, NR4A1, NR4A3	589	48	16659	4.12468	0.997603	0.395152	9.77851
INTERPRO	IPR008946:Nuclear hormone receptor, ligand-binding	7	1.07527	0.00656497	VDR, PPARA, NR1D1, ESRRG, ESR1, NR4A1, NR4A3	589	48	16659	4.12468	0.997603	0.395152	9.77851
UP_SEQ_FEATURE	domain:PH	17	2.61137	0.00667251	CNKSR2, DNM3, ITK, OSBPL5, BMX, ARHGAP24, ITSN1, MCF2L, ELMO1, PLEKHG3, PLEKHB1, PLEKHG1, DOK4, PSD, PLCH1, PLEKHO2, IQSEC2	644	237	19113	2.12884	0.99999	0.42154	10.6899
SP_PIR_KEYWORDS	flagellum	5	0.768049	0.00671114	ENKUR, SPAG6, TEKT2, SPAG17, SPAG16	647	23	19235	6.46294	0.95266	0.114866	9.11928
BIOCARTA	h_cblPathway:CBL mediated ligand-induced downregulation of EGF receptors	4	0.614439	0.00704223	EGFR, PDGFRA, ENG, CSF1R	56	11	1437	9.33117	0.481722	0.481722	7.44503
GOTERM_CC_FAT	GO:0005858~axonemal dynein complex	4	0.614439	0.00706758	DNALI1, DNAH9, DNAH2, DNAH5	441	12	12782	9.66138	0.90774	0.146898	9.1914
GOTERM_CC_FAT	GO:0044420~extracellular matrix part	11	1.68971	0.00707925	LAMA4, LAMA3, SLC1A3, FGF9, EFEMP2, CILP, COL6A1, LOX, ENTPD1, COL8A2, MMRN2	441	117	12782	2.725	0.908103	0.138597	9.2059
GOTERM_BP_FAT	GO:0051339~regulation of lyase activity	10	1.5361	0.00720025	ADCY4, EDNRB, ADCY2, S1PR1, ADORA2B, ADCY5, ADRA2A, CALCRL, NPR3, GLP1R	459	101	13528	2.9181	1	0.304498	11.9231
SP_PIR_KEYWORDS	nucleotide-binding	76	11.6743	0.00723725	RHOJ, STK33, ADCY4, ADCY2, ACVRL1, KIF27, NUAK1, STK36, ADCY5, PINK1, PRKG2, FES, ACSF2, PRR15L, ATP2B2, DIRAS2, GUCY1A3, RAPGEF4, RAB6B, RAB20, EGFR, TNIK, PDXK, LYN, RAB4B, NEK10, ARL16, GEM, PFKM, NEK11, CDKL4, RIPK3, PDGFRA, GUCY1B3, SLC27A2, RASD1, NEK5, PCCA, DNAH10, DNAH9, ASS1, STK10, MAP4K2, HSPA1A, ULK4, DNAH2, DNAH5, CMPK2, DNAH6, KIF6, ENTPD1, AATK, CSF1R, ITK, DNM3, FLT1, MAK, SPHK1,…	647	1686	19235	1.34012	0.962761	0.118873	9.80045
SP_PIR_KEYWORDS	ion transport	32	4.91551	0.00731132	KCNH1, SLC38A4, CACHD1, SCN3B, SLC39A13, SLC5A1, SLC38A11, PRKG2, KCNJ2, KCNIP4, KCNJ13, KCNMB2, ATP2B2, SLC23A2, SLC4A8, SLC25A28, KCNE2, SCN7A, SCNN1B, MLC1, TRPC6, KCNB1, SLC10A6, KCNK3, ITPR2, CYBB, P2RX6, ATP6V0E2, KCNH7, RYR2, CACNA1D, SLC5A12	647	578	19235	1.64593	0.963999	0.115841	9.89598
SP_PIR_KEYWORDS	guanine-nucleotide releasing factor	11	1.68971	0.00764779	TAGAP, PLEKHG1, PSD, RASGRP3, RASGRF2, TIAM1, RAPGEF4, DOCK8, ARHGEF15, KNDC1, MCF2L	647	121	19235	2.70268	0.969124	0.116802	10.3287
GOTERM_BP_FAT	GO:0006796~phosphate metabolic process	48	7.37327	0.0085232	STYXL1, STK33, ACVRL1, ADORA2B, NUAK1, STK10, STK36, MAP4K2, LPAR3, PINK1, ULK4, PRKG2, FES, KISS1R, STAT4, ADRA2A, AATK, CSF1R, PTPRB, EGFR, ITK, FLT1, TNIK, LYN, PTPRZ1, MAK, LRRN3, PDK4, ITGA1, BMX, NEK10, NPR1, NPR2, PTPRU, NDUFA10, PTPDC1, NEK11, CDKL4, GLYCTK, ATP6V0E2, FYN, RPS6KA2, DYRK1B, MTMR10, GADD45G, PDGFRA, RIPK3, NEK5	459	973	13528	1.45395	1	0.343838	13.9625
GOTERM_BP_FAT	GO:0006793~phosphorus metabolic process	48	7.37327	0.0085232	STYXL1, STK33, ACVRL1, ADORA2B, NUAK1, STK10, STK36, MAP4K2, LPAR3, PINK1, ULK4, PRKG2, FES, KISS1R, STAT4, ADRA2A, AATK, CSF1R, PTPRB, EGFR, ITK, FLT1, TNIK, LYN, PTPRZ1, MAK, LRRN3, PDK4, ITGA1, BMX, NEK10, NPR1, NPR2, PTPRU, NDUFA10, PTPDC1, NEK11, CDKL4, GLYCTK, ATP6V0E2, FYN, RPS6KA2, DYRK1B, MTMR10, GADD45G, PDGFRA, RIPK3, NEK5	459	973	13528	1.45395	1	0.343838	13.9625
GOTERM_BP_FAT	GO:0030198~extracellular matrix organization	10	1.5361	0.00867296	CSGALNACT1, RECK, MIA, FOXF1, FOXF2, PDGFRA, LOX, ENG, SPINK5, COL8A2	459	104	13528	2.83392	1	0.34309	14.1905
INTERPRO	IPR001611:Leucine-rich repeat	16	2.45776	0.00875268	LRRC20, LRRIQ1, LRRC6, GPR124, LRRN3, LRRC36, LRGUK, LRRC48, TLR5, LRRC23, LRRC26, PRELP, LRRC10B, LRRC56, MFHAS1, FBXL2	589	213	16659	2.12458	0.999682	0.461755	12.833
INTERPRO	IPR001245:Tyrosine protein kinase	11	1.68971	0.00894842	EGFR, ITK, FLT1, LYN, FYN, PDGFRA, BMX, NPR1, FES, CSF1R, AATK	589	118	16659	2.6366	0.999734	0.444628	13.1016
GOTERM_BP_FAT	GO:0043062~extracellular structure organization	13	1.99693	0.00949341	MIA, RECK, DNM3, SPINK5, CSGALNACT1, ATP2B2, TSC1, FOXF1, FOXF2, PDGFRA, LOX, COL8A2, ENG	459	163	13528	2.35059	1	0.36309	15.4298
UP_SEQ_FEATURE	binding site:ATP	30	4.60829	0.00972992	STK33, ACVRL1, NUAK1, STK36, STK10, MAP4K2, PINK1, PRKG2, FES, ACSF2, AATK, CSF1R, EGFR, ITK, FLT1, TNIK, LYN, MAK, PDK4, BMX, NEK10, NEK11, CDKL4, RPS6KA2, FYN, DYRK1B, PDGFRA, RIPK3, NEK5, PCCA	644	542	19113	1.64273	1	0.533779	15.2201
GOTERM_CC_FAT	GO:0035085~cilium axoneme	5	0.768049	0.00986973	DNAH10, DNAH9, RPGRIP1L, DNAH2, RSPH9	441	25	12782	5.79683	0.964304	0.178022	12.6138
GOTERM_BP_FAT	GO:0000165~MAPKKK cascade	14	2.15054	0.0098726	EGFR, WNT5A, TNIK, FLT1, ADORA2B, LRRN3, MAP4K2, ITGA1, LPAR3, KISS1R, DOK4, RASGRP3, GADD45G, ADRA2A	459	184	13528	2.24249	1	0.36885	15.9968
GOTERM_MF_FAT	GO:0004499~flavin-containing monooxygenase activity	3	0.460829	0.0100572	FMO5, FMO2, FMO3	427	5	12983	18.2431	0.9989	0.266315	14.0723
COG_ONTOLOGY	Cytoskeleton	5	0.768049	0.0101224	DNAH10, DNAH9, DNAH2, DNAH5, DNAH6	56	31	1950	5.61636	0.184112	0.184112	7.4511
SMART	SM00399:ZnF_C4	7	1.07527	0.010254	VDR, PPARA, NR1D1, ESRRG, ESR1, NR4A1, NR4A3	370	46	9079	3.73402	0.871403	0.49525	12.1097
PIR_SUPERFAMILY	PIRSF000332:FMO	3	0.460829	0.0103101	FMO5, FMO2, FMO3	247	5	7396	17.966	0.946203	0.768058	12.8188
PIR_SUPERFAMILY	PIRSF000332:dimethylaniline monooxygenase (N-oxide-forming)	3	0.460829	0.0103101	FMO5, FMO2, FMO3	247	5	7396	17.966	0.946203	0.768058	12.8188
GOTERM_BP_FAT	GO:0031280~negative regulation of cyclase activity	7	1.07527	0.010394	ADCY4, EDNRB, ADCY2, S1PR1, ADCY5, ADRA2A, NPR3	459	55	13528	3.75108	1	0.378427	16.7706
GOTERM_BP_FAT	GO:0007194~negative regulation of adenylate cyclase activity	7	1.07527	0.010394	ADCY4, EDNRB, ADCY2, S1PR1, ADCY5, ADRA2A, NPR3	459	55	13528	3.75108	1	0.378427	16.7706
GOTERM_BP_FAT	GO:0051350~negative regulation of lyase activity	7	1.07527	0.010394	ADCY4, EDNRB, ADCY2, S1PR1, ADCY5, ADRA2A, NPR3	459	55	13528	3.75108	1	0.378427	16.7706
SP_PIR_KEYWORDS	meckel syndrome	3	0.460829	0.0105269	MKS1, CC2D2A, RPGRIP1L	647	5	19235	17.8377	0.99172	0.152368	13.9532
UP_SEQ_FEATURE	domain:CRAL-TRIO	5	0.768049	0.0105277	BNIPL, SESTD1, SEC14L4, SEC14L2, MCF2L	644	26	19113	5.70742	1	0.546192	16.3661
GOTERM_BP_FAT	GO:0030828~positive regulation of cGMP biosynthetic process	3	0.460829	0.010686	ADORA2B, NPR1, GUCY1A3	459	5	13528	17.6837	1	0.38114	17.201
GOTERM_BP_FAT	GO:0030825~positive regulation of cGMP metabolic process	3	0.460829	0.010686	ADORA2B, NPR1, GUCY1A3	459	5	13528	17.6837	1	0.38114	17.201
GOTERM_BP_FAT	GO:0045766~positive regulation of angiogenesis	5	0.768049	0.0107325	GATA2, SPHK1, TNFSF13, TNFSF12, HDAC9, ANGPTL4	459	26	13528	5.66784	1	0.377002	17.2693
INTERPRO	IPR017441:Protein kinase, ATP binding site	27	4.14747	0.0110915	STK33, ACVRL1, NUAK1, STK36, STK10, MAP4K2, PINK1, PRKG2, ULK4, FES, AATK, CSF1R, EGFR, ITK, FLT1, TNIK, LYN, MAK, BMX, NEK11, CDKL4, RPS6KA2, FYN, DYRK1B, PDGFRA, RIPK3, NEK5	589	455	16659	1.67836	0.999963	0.493942	15.9913
GOTERM_MF_FAT	GO:0004879~ligand-dependent nuclear receptor activity	7	1.07527	0.0115566	VDR, PPARA, NR1D1, ESRRG, ESR1, NR4A1, NR4A3	427	58	12983	3.66959	0.999604	0.288678	16.0045
INTERPRO	IPR012143:Dimethylaniline monooxygenase, N-oxide-forming	3	0.460829	0.0115855	FMO5, FMO2, FMO3	589	5	16659	16.9701	0.999977	0.486827	16.6446
INTERPRO	IPR000960:Flavin-containing monooxygenase FMO	3	0.460829	0.0115855	FMO5, FMO2, FMO3	589	5	16659	16.9701	0.999977	0.486827	16.6446
GOTERM_MF_FAT	GO:0042802~identical protein binding	33	5.06912	0.0116016	LDHB, SDCBP2, ASGR1, BNIPL, TNN, FIGF, CSF1R, EGFR, FLT1, PDXK, PLEK, SMAD6, RUNX1T1, NR4A1, NPR2, NPR3, PFKM, NEK11, ABCG1, ABCG2, VWF, CORO1A, RASSF5, FYN, PYGL, PDGFRA, PON1, ABAT, RYR2, HSPB1, KCTD13, HPGD, ENG	427	640	12983	1.56777	0.999616	0.279432	16.0619
UP_SEQ_FEATURE	repeat:LRR 5	16	2.45776	0.0117503	LRRC20, DNAH10, LRRIQ1, GPR124, LRRN3, LRGUK, LRRC48, DNAH2, TLR5, LRRC23, LRRC26, PRELP, LRRC10B, MFHAS1, FBXL13, FBXL2	644	231	19113	2.05566	1	0.570707	18.0942
SP_PIR_KEYWORDS	disease mutation	71	10.9063	0.0119114	LDHB, ACVRL1, SCN3B, SLC5A1, PINK1, IL10, KCNJ13, EDNRB, KISS1R, SLC1A3, GATA3, HSF4, EIF2B3, IDUA, EGFR, SATB2, EGR2, RPGRIP1, PFKM, EDAR, UGT1A1, RSPH9, UGT1A10, BBS2, MKS1, CTSK, THBD, CC2D2A, RYR2, HSPB1, HSD11B2, ABAT, PCCA, ASS1, STK10, KCNJ2, MFRP, DNAH5, CPN1, VDR, UGT1A9, TYMP, C1QTNF5, UGT1A5, FMO3, KCNE2, COL6A1, SCNN1B, AGRP, LFNG, COL8A2, SCO2, NPHP1, PLP1, MLC1, TRPC6, EFEMP2, KLF11…	647	1591	19235	1.32671	0.995609	0.165516	15.6472
KEGG_PATHWAY	hsa00230:Purine metabolism	13	1.99693	0.0119153	ADCY4, NME5, ADCY2, ADCY5, PDE4B, PDE3B, NPR1, GUCY1A3, GUCY1B3, PDE3A, NPR2, ENTPD1, AK7	192	153	5085	2.25031	0.822025	0.578129	13.2493
GOTERM_CC_FAT	GO:0005625~soluble fraction	20	3.0722	0.0120894	WNT5A, LDHB, PLA2G15, PLEK, CXCL2, SPHK1, MAP4K2, ANPEP, PDE3A, CORO7, PFKM, CSGALNACT1, TNFSF10, PYGL, ARRB1, TPPP, PDE4B, GPX3, HSPB1, RASD1	441	313	12782	1.85202	0.983207	0.203114	15.2396
GOTERM_CC_FAT	GO:0005576~extracellular region	88	13.5177	0.0121915	AEBP1, LTBP2, LYPD6, FGF9, HINT2, TNFSF13, TNFSF12, EDIL3, SCGB1A1, SPINK5, IL10, MMRN2, NOV, SLC1A3, MAN2B2, SEMA3G, SBSN, GPX3, ITIH5, KLK11, ANGPT1, LOX, REG3G, LOXL1, GFOD1, PILRA, EGFR, ICAM4, CILP, PIGR, CTSS, PRELP, CTSK, THBD, PLXDC1, GLB1L2, SCGB3A2, WNT11, SCGB3A1, TNFAIP2, WNT5A, MIA, ADAMTSL1, MAMDC2, CXCL2, ESM1, MFRP, CPN1, ACE, C1QTNF5, TFF2, COL6A1, TNN, FIBIN, ENTPD1, FIGF, AGRP,…	441	2010	12782	1.26896	0.98378	0.195008	15.3587
GOTERM_MF_FAT	GO:0005267~potassium channel activity	11	1.68971	0.0121973	KCNH1, ABCC9, KCNB1, KCNH7, KCNE2, KCNJ2, KCTD13, KCNIP4, KCNK3, KCNMB2, KCNJ13	427	133	12983	2.51471	0.999744	0.281695	16.8177
GOTERM_BP_FAT	GO:0042130~negative regulation of T cell proliferation	5	0.768049	0.0122693	BTLA, FOXJ1, CD274, SCGB1A1, IL10	459	27	13528	5.45792	1	0.41241	19.4985
GOTERM_BP_FAT	GO:0001501~skeletal system development	20	3.0722	0.0124385	EGFR, WNT5A, SATB2, AEBP1, CMKLR1, FGF9, ARID5B, NPR3, EXTL1, PRELP, VDR, CTSK, HOXA3, HOXA5, PAX7, PDGFRA, BMP6, IGFBP5, CDH11, IDUA	459	319	13528	1.84782	1	0.411186	19.7404
SP_PIR_KEYWORDS	tyrosine-protein kinase	10	1.5361	0.0124827	EGFR, ITK, FLT1, LYN, FYN, DYRK1B, PDGFRA, BMX, FES, CSF1R	647	111	19235	2.67834	0.996621	0.167695	16.3372
SP_PIR_KEYWORDS	voltage-gated channel	12	1.84332	0.0125061	KCNH1, CYBB, SCN3B, KCNB1, KCNH7, KCNE2, SCN7A, KCNJ2, CACNA1D, KCNIP4, KCNK3, KCNJ13	647	150	19235	2.37836	0.996657	0.163188	16.3653
GOTERM_MF_FAT	GO:0005178~integrin binding	7	1.07527	0.0125195	VWF, ICAM4, LYN, ICAM2, ITGA1, TNN, EDIL3	427	59	12983	3.60739	0.999795	0.278622	17.2239
SMART	SM00430:HOLI	7	1.07527	0.0125554	VDR, PPARA, NR1D1, ESRRG, ESR1, NR4A1, NR4A3	370	48	9079	3.57843	0.919085	0.466655	14.6351
GOTERM_MF_FAT	GO:0003777~microtubule motor activity	8	1.22888	0.013033	DNAH10, DNALI1, DNAH9, KIF27, KIF6, DNAH2, DNAH5, DNAH6	427	77	12983	3.15898	0.999855	0.279263	17.8674
SP_PIR_KEYWORDS	transmembrane	193	29.6467	0.0131057	ADCY4, ADCY2, SCN3B, GPR124, B3GALT4, ADCY5, STOML1, LPAR3, MEGF11, KLHDC7A, ATP2B2, LPHN3, HTR1B, S1PR1, AQP11, EFNB3, CDHR3, PTPRU, SYNJ2BP, SIRPA, EBPL, PDGFRA, VSIG8, RYR2, PTPLAD2, MMD, MME, KCNJ2, KCNMB2, TMCC2, SEMA5A, ACE, SLC28A2, LFNG, GPR155, ST6GAL1, MLC1, TRPC6, ACER2, PCDH17, KCNK3, ABCG1, ABCG2, BTLA, SEMA6A, SYNE1, ATP6V0E2, SEMA6D, CD300A, ENG, KCNH1, ACVRL1, CACHD1, SLC16A10, SL…	647	4973	19235	1.15379	0.997461	0.165644	17.0835
GOTERM_CC_FAT	GO:0044421~extracellular region part	47	7.21966	0.0133357	MIA, WNT5A, ADAMTSL1, LTBP2, MAMDC2, FGF9, CXCL2, TNFSF13, TNFSF12, IL10, MMRN2, CPN1, NOV, ACE, SLC1A3, GPX3, COL6A1, ANGPT1, TNN, LOX, ENTPD1, FIGF, LOXL1, COL8A2, SRGN, CTRL, ANGPTL4, EGFR, FLT1, PTPRZ1, EFEMP2, CILP, PRELP, DKK3, VWF, CTSK, TNFSF10, LAMA4, LAMA3, THBD, PECAM1, PON1, WNT11, SCGB3A1, TNFAIP2, ENG, BMP6, IGFBP5	441	960	12782	1.41901	0.989012	0.20192	16.6817
GOTERM_MF_FAT	GO:0022836~gated channel activity	19	2.91859	0.0138473	KCNH1, TRPC6, SCN3B, KCNB1, KCNJ2, KCNIP4, KCNK3, ITPR2, KCNMB2, KCNJ13, CYBB, P2RX6, KCNE2, KCNH7, RYR2, SCN7A, KCTD13, SCNN1B, CACNA1D	427	310	12983	1.86354	0.999917	0.285129	18.8783
INTERPRO	IPR001251:Cellular retinaldehyde-binding/triple function, C-terminal	5	0.768049	0.0141426	BNIPL, SESTD1, SEC14L4, SEC14L2, MCF2L	589	27	16659	5.23769	0.999998	0.535816	19.9506
GOTERM_MF_FAT	GO:0042803~protein homodimerization activity	20	3.0722	0.0143003	PDXK, PLEK, SMAD6, RUNX1T1, NR4A1, NPR3, SDCBP2, ABCG1, ABCG2, ASGR1, VWF, CORO1A, PYGL, PDGFRA, PON1, ABAT, FIGF, ENG, HPGD, CSF1R	427	334	12983	1.82067	0.999939	0.284489	19.4357
KEGG_PATHWAY	hsa04020:Calcium signaling pathway	14	2.15054	0.0144644	EGFR, ADCY4, ADCY2, ADORA2B, SPHK1, ITPR2, ATP2B2, EDNRB, P2RX6, CALML3, PDGFRA, ADRA1A, RYR2, CACNA1D	192	176	5085	2.10671	0.877309	0.503098	15.8662
GOTERM_BP_FAT	GO:0050865~regulation of cell activation	13	1.99693	0.0160008	BTLA, CD83, CORO1A, ADORA2B, PLEK, IKZF1, FOXJ1, CD274, TNFRSF13C, TNFSF13, TNFSF12, SPINK5, SCGB1A1, IL10	459	175	13528	2.18941	1	0.488698	24.6777
SP_PIR_KEYWORDS	Sodium transport	10	1.5361	0.0162797	SLC38A4, SCN3B, SLC23A2, SLC5A1, SLC4A8, SLC10A6, SLC38A11, SCN7A, SCNN1B, SLC5A12	647	116	19235	2.56289	0.99941	0.196428	20.7911
SP_PIR_KEYWORDS	Sodium	10	1.5361	0.0162797	SLC38A4, SCN3B, SLC23A2, SLC5A1, SLC4A8, SLC10A6, SLC38A11, SCN7A, SCNN1B, SLC5A12	647	116	19235	2.56289	0.99941	0.196428	20.7911
SP_PIR_KEYWORDS	atp-binding	60	9.21659	0.0162836	ADCY4, STK33, ADCY2, ACVRL1, KIF27, NUAK1, ADCY5, STK36, PINK1, PRKG2, FES, ACSF2, PRR15L, ATP2B2, EGFR, PDXK, TNIK, LYN, NEK10, PFKM, NEK11, CDKL4, PDGFRA, RIPK3, SLC27A2, NEK5, PCCA, DNAH10, DNAH9, ASS1, STK10, MAP4K2, HSPA1A, ULK4, DNAH2, DNAH5, DNAH6, CMPK2, KIF6, ENTPD1, CSF1R, AATK, ITK, FLT1, MAK, SPHK1, PDK4, BMX, MYO1G, LRGUK, AK7, ABCG1, ABCG2, GLYCTK, ABCC9, HSPA12B, RPS6KA2, FYN, DYRK…	647	1326	19235	1.34523	0.999411	0.191432	20.7955
GOTERM_MF_FAT	GO:0043565~sequence-specific DNA binding	31	4.7619	0.0165405	MEF2C, PPARA, TSHZ2, IRX5, ELF5, GATA2, VDR, MEIS3, MEIS2, HOXA3, NR1D1, HOXA5, FOXF1, PAX7, GATA3, FOXF2, HSF4, NFATC2, EGR1, ERF, SATB2, IKZF1, FOXJ1, ESRRG, ESR1, NR4A1, NR4A3, PKNOX2, IRF8, EDF1, RFX3	427	607	12983	1.55282	0.999987	0.312517	22.1396
INTERPRO	IPR001478:PDZ/DHR/GLGF	12	1.84332	0.0166501	CNKSR2, CYTIP, GRIP1, TIAM1, PDLIM3, PARD6G, SYNJ2BP, RIMS2, PDZD2, SDCBP2, PCLO, SHANK2	589	149	16659	2.27787	1	0.574478	23.0731
INTERPRO	IPR009398:Adenylate cyclase-like	3	0.460829	0.0169743	ADCY4, ADCY2, ADCY5	589	6	16659	14.1418	1	0.561925	23.4683
GOTERM_CC_FAT	GO:0044441~cilium part	6	0.921659	0.017017	DNAH10, BBS2, DNAH9, RPGRIP1L, DNAH2, RSPH9	441	44	12782	3.95238	0.996871	0.240135	20.8096
UP_SEQ_FEATURE	transmembrane region	190	29.1859	0.0171273	ADCY4, ADCY2, SCN3B, GPR124, B3GALT4, ADCY5, STOML1, LPAR3, MEGF11, KLHDC7A, ATP2B2, LPHN3, HTR1B, S1PR1, AQP11, EFNB3, CDHR3, PTPRU, SYNJ2BP, SIRPA, EBPL, PDGFRA, VSIG8, RYR2, PTPLAD2, MMD, MME, KCNJ2, KCNMB2, TMCC2, SEMA5A, ACE, SLC28A2, LFNG, GPR155, ST6GAL1, MLC1, TRPC6, ACER2, PCDH17, KCNK3, ABCG1, ABCG2, BTLA, SEMA6A, SYNE1, ATP6V0E2, SEMA6D, CD300A, ENG, KCNH1, ACVRL1, CACHD1, SLC16A10, SL…	644	4911	19113	1.14822	1	0.69471	25.3031
GOTERM_BP_FAT	GO:0050863~regulation of T cell activation	10	1.5361	0.0178125	BTLA, CD83, CORO1A, IKZF1, FOXJ1, CD274, TNFRSF13C, SCGB1A1, SPINK5, IL10	459	117	13528	2.51904	1	0.520381	27.0774
KEGG_PATHWAY	hsa04540:Gap junction	9	1.38249	0.0179387	EGFR, ADCY4, ADCY2, ADCY5, PDGFRA, GUCY1A3, GUCY1B3, PRKG2, ITPR2	192	89	5085	2.6782	0.926217	0.478818	19.3164
GOTERM_BP_FAT	GO:0031589~cell-substrate adhesion	9	1.38249	0.0179668	MIA, VWF, LYVE1, CORO1A, TSC1, ITGA1, TNN, ANTXR1, THBS3	459	98	13528	2.70668	1	0.517528	27.2783
GOTERM_BP_FAT	GO:0030155~regulation of cell adhesion	11	1.68971	0.018028	LAMA4, LAMA3, ACVRL1, CYTIP, S1PR1, SRCIN1, TSC1, PODXL, PDE3B, EDIL3, ENG	459	137	13528	2.36643	1	0.512931	27.358
GOTERM_BP_FAT	GO:0042129~regulation of T cell proliferation	7	1.07527	0.0181086	BTLA, CORO1A, FOXJ1, CD274, TNFRSF13C, SCGB1A1, IL10	459	62	13528	3.32757	1	0.508818	27.4627
UP_SEQ_FEATURE	repeat:TPR 3	11	1.68971	0.0183054	DNAH10, LEPREL2, DYX1C1, TTC26, TTC29, LEPREL1, TTC28, DNAH2, LONRF1, TTC16, TTC21A	644	138	19113	2.36568	1	0.704787	26.8007
GOTERM_MF_FAT	GO:0005083~small GTPase regulator activity	17	2.61137	0.018819	RILP, TNIK, MAP4K2, ARHGEF15, ITSN1, RIMS2, MCF2L, GARNL3, PLEKHG3, SMAP2, PLEKHG1, RASGRP3, PSD, RASGRF2, TIAM1, ARAP2, IQSEC2	427	274	12983	1.88645	0.999997	0.338377	24.8026
GOTERM_BP_FAT	GO:0035023~regulation of Rho protein signal transduction	9	1.38249	0.0189898	PLEKHG3, PLEKHG1, TSC1, RASGRF2, TIAM1, FOXJ1, ARHGEF15, ITSN1, MCF2L	459	99	13528	2.67934	1	0.520028	28.5979
GOTERM_CC_FAT	GO:0044447~axoneme part	4	0.614439	0.0192325	DNALI1, DNAH9, DNAH2, DNAH5	441	17	12782	6.81979	0.998534	0.256654	23.2018
UP_SEQ_FEATURE	domain:Sema	5	0.768049	0.0194238	SEMA5A, SEMA6A, PLXNA3, SEMA6D, SEMA3G	644	31	19113	4.78687	1	0.712738	28.1962
GOTERM_BP_FAT	GO:0006813~potassium ion transport	12	1.84332	0.0202235	KCNH1, ABCC9, TSC1, KCNB1, KCNH7, KCNE2, KCNJ2, KCTD13, KCNIP4, KCNK3, KCNMB2, KCNJ13	459	160	13528	2.21046	1	0.53698	30.1592
GOTERM_CC_FAT	GO:0019861~flagellum	6	0.921659	0.0203181	ENKUR, SPAG6, TSGA10, TEKT2, SPAG17, SPAG16	441	46	12782	3.78054	0.998989	0.259091	24.3493
GOTERM_MF_FAT	GO:0046983~protein dimerization activity	28	4.30108	0.0203931	SDCBP2, ASGR1, GUCY1A3, FIGF, CSF1R, EGFR, PDXK, IKZF1, PLEK, SMAD6, RUNX1T1, ITGA1, NR4A1, NPR3, ABCG1, ABCG2, VWF, CORO1A, CYBB, P2RX6, PYGL, PDGFRA, PON1, ABAT, SPEF2, GUCY1B3, ENG, HPGD	427	542	12983	1.57075	0.999999	0.352068	26.5925
INTERPRO	IPR008983:Tumour necrosis factor-like	6	0.921659	0.0205641	C1QTNF5, TNFSF10, TNFSF13, TNFSF12, COL8A2, MFRP, MMRN2	589	45	16659	3.77114	1	0.613897	27.7199
INTERPRO	IPR003659:Plexin/semaphorin/integrin	6	0.921659	0.0205641	SEMA5A, SEMA6A, PLXNA3, SEMA6D, SEMA3G, PLXDC1	589	45	16659	3.77114	1	0.613897	27.7199
GOTERM_BP_FAT	GO:0010033~response to organic substance	36	5.52995	0.0206442	ADCY4, PPARA, ADCY2, ADCY5, PDE3B, HSPA1A, IL10, CPN1, UGT1A9, HTR1B, UGT1A5, GATA3, ANGPT1, LOX, AGRP, EIF2B3, EGR1, EGFR, EGR2, LYN, ESR1, PDE3A, NR4A3, PTPRU, UGT1A1, ABCG1, UGT1A10, CD83, CORO1A, THBD, HMGCS2, TSC1, FYN, PDGFRA, ABAT, HSD11B2, RYR2, HSPB1, HDAC9	459	721	13528	1.47159	1	0.538871	30.6842
GOTERM_BP_FAT	GO:0010893~positive regulation of steroid biosynthetic process	3	0.460829	0.021453	SEC14L2, ABCG1, BMP6	459	7	13528	12.6312	1	0.547307	31.683
GOTERM_MF_FAT	GO:0000166~nucleotide binding	91	13.9785	0.0215707	RHOJ, LDHB, STK33, ADCY4, ADCY2, ACVRL1, KIF27, NUAK1, STK36, ADCY5, PINK1, PRKG2, FES, ACSF2, PRR15L, ATP2B2, DIRAS2, RAVER2, GUCY1A3, RAPGEF4, RAB6B, RAB20, EGFR, TNIK, PDXK, LYN, RAB4B, NEK10, ARL16, PFKM, GEM, NDUFA10, NEK11, CDKL4, NME5, RIPK3, PDGFRA, HSD11B2, GUCY1B3, SLC27A2, RASD1, NEK5, PCCA, DNAH10, DNAH9, ASS1, STK10, MAP4K2, HSPA1A, DNAH2, ULK4, TK2, DNAH5, CMPK2, DNAH6, FMO5, KIF6, …	427	2245	12983	1.23246	1	0.359423	27.9055
SMART	SM00219:TyrKc	11	1.68971	0.0216296	EGFR, ITK, FLT1, LYN, FYN, PDGFRA, BMX, NPR1, FES, CSF1R, AATK	370	118	9079	2.28743	0.987113	0.581176	23.9557
GOTERM_BP_FAT	GO:0070664~negative regulation of leukocyte proliferation	5	0.768049	0.0220298	BTLA, FOXJ1, CD274, SCGB1A1, IL10	459	32	13528	4.60512	1	0.551541	32.3871
GOTERM_BP_FAT	GO:0032945~negative regulation of mononuclear cell proliferation	5	0.768049	0.0220298	BTLA, FOXJ1, CD274, SCGB1A1, IL10	459	32	13528	4.60512	1	0.551541	32.3871
GOTERM_BP_FAT	GO:0050672~negative regulation of lymphocyte proliferation	5	0.768049	0.0220298	BTLA, FOXJ1, CD274, SCGB1A1, IL10	459	32	13528	4.60512	1	0.551541	32.3871
GOTERM_MF_FAT	GO:0019838~growth factor binding	9	1.38249	0.0220642	NOV, FLT1, ACVRL1, LTBP2, PDGFRA, COL6A1, ESM1, ENG, IGFBP5	427	105	12983	2.60616	1	0.357435	28.4492
SP_PIR_KEYWORDS	ionic channel	19	2.91859	0.0223756	KCNH1, MLC1, TRPC6, SCN3B, KCNB1, KCNJ2, KCNIP4, KCNK3, ITPR2, KCNMB2, KCNJ13, CYBB, P2RX6, KCNE2, KCNH7, RYR2, SCN7A, SCNN1B, CACNA1D	647	318	19235	1.77629	0.999965	0.247803	27.4832
SMART	SM00516:SEC14	5	0.768049	0.0224773	BNIPL, SESTD1, SEC14L4, SEC14L2, MCF2L	370	27	9079	4.54404	0.989155	0.529521	24.7768
INTERPRO	IPR001627:Semaphorin/CD100 antigen	5	0.768049	0.0227081	SEMA5A, SEMA6A, PLXNA3, SEMA6D, SEMA3G	589	31	16659	4.56186	1	0.632828	30.1527
INTERPRO	IPR002165:Plexin	5	0.768049	0.0227081	SEMA5A, SEMA6A, PLXNA3, SEMA6D, PLXDC1	589	31	16659	4.56186	1	0.632828	30.1527
BBID	114.Genomic_reformatting_Brain_Ischemia	3	0.460829	0.0228077	EGR1, HSPB1, HSPA1A	11	9	358	10.8485	0.451116	0.451116	17.2385
INTERPRO	IPR001331:Guanine-nucleotide dissociation stimulator, CDC24, conserved site	7	1.07527	0.0233985	PLEKHG3, PLEKHG1, RASGRF2, TIAM1, ARHGEF15, ITSN1, MCF2L	589	63	16659	3.14261	1	0.626862	30.9195
UP_SEQ_FEATURE	nucleotide phosphate-binding region:ATP	45	6.91244	0.0234336	DNAH10, STK33, DNAH9, ACVRL1, KIF27, ASS1, NUAK1, STK10, STK36, MAP4K2, PINK1, PRKG2, DNAH2, FES, ACSF2, DNAH5, DNAH6, CMPK2, KIF6, AATK, CSF1R, EGFR, ITK, PDXK, FLT1, TNIK, LYN, MAK, PDK4, BMX, NEK10, LRGUK, PFKM, AK7, NEK11, ABCG1, CDKL4, ABCG2, FYN, RPS6KA2, DYRK1B, PDGFRA, RIPK3, NEK5, KATNAL2	644	962	19113	1.38829	1	0.766387	32.9968
GOTERM_MF_FAT	GO:0008289~lipid binding	24	3.68664	0.0237111	OSBPL5, PPARA, PLA2G15, PLEKHM3, LYN, PLEK, ESRRG, ESR1, LPAR3, SEC14L4, ACBD7, SEC14L2, PCLO, ABCG1, ITPR2, RASSF5, S1PR1, RASGRP3, PYGL, TIAM1, PON1, HSD11B2, ARAP2, PLTP	427	450	12983	1.62161	1	0.370046	30.236
SP_PIR_KEYWORDS	microtubule	15	2.30415	0.024584	DNM3, DNAH10, DNAH9, KIF27, MAP1A, DNAH2, SPAG17, DNAH5, DNAH6, RASSF5, SPAG6, KIF6, TEKT2, MAP9, KATNAL2	647	231	19235	1.93049	0.999987	0.262692	29.7751
UP_SEQ_FEATURE	domain:DH	7	1.07527	0.0249748	PLEKHG3, PLEKHG1, RASGRF2, TIAM1, ARHGEF15, ITSN1, MCF2L	644	67	19113	3.10075	1	0.776302	34.7602
GOTERM_MF_FAT	GO:0005088~Ras guanyl-nucleotide exchange factor activity	8	1.22888	0.0254027	PLEKHG3, PLEKHG1, RASGRP3, RASGRF2, TIAM1, ARHGEF15, ITSN1, MCF2L	427	88	12983	2.7641	1	0.382292	32.0278
INTERPRO	IPR003599:Immunoglobulin subtype	20	3.0722	0.0255651	ADAMTSL1, FLT1, SCN3B, GPR124, PTPRU, PIGR, SIRPA, BTLA, CD83, CD300A, SEMA3G, CDON, CD274, PECAM1, PDGFRA, VSIG8, OBSL1, BOC, CSF1R, PILRA	589	330	16659	1.71415	1	0.643492	33.2755
GOTERM_BP_FAT	GO:0002694~regulation of leukocyte activation	12	1.84332	0.0257148	IKZF1, ADORA2B, FOXJ1, TNFRSF13C, TNFSF13, TNFSF12, SCGB1A1, SPINK5, IL10, BTLA, CD83, CORO1A, CD274	459	166	13528	2.13056	1	0.603093	36.7261
GOTERM_BP_FAT	GO:0031327~negative regulation of cellular biosynthetic process	29	4.45469	0.02588	MEF2C, PPARA, TCEAL1, SCGB1A1, IL10, PRR15L, VDR, HTR1B, MEIS2, FOXF2, HSF4, EIF2B3, EGR1, SATB2, IKZF1, PLEK, FOXJ1, ARID5B, KLF11, ARID5A, PTPRU, TSC1, IRF8, BCL6B, RFX3, HDAC9, ENG, RASD1, IGFBP5	459	561	13528	1.52355	1	0.600119	36.9143
GOTERM_BP_FAT	GO:0046578~regulation of Ras protein signal transduction	14	2.15054	0.0267207	PLEKHG3, SMAP2, PLEKHG1, S1PR1, RASGRF2, TSC1, PSD, FOXJ1, TIAM1, ARHGEF15, ITSN1, ARAP2, MCF2L, IQSEC2	459	210	13528	1.96485	1	0.606725	37.8641
PIR_SUPERFAMILY	PIRSF001445:adenylate cyclase	3	0.460829	0.0270245	ADCY4, ADCY2, ADCY5	247	8	7396	11.2287	0.999559	0.923866	30.4165
GOTERM_MF_FAT	GO:0022832~voltage-gated channel activity	13	1.99693	0.0273147	KCNH1, CYBB, SCN3B, KCNB1, KCNH7, KCNE2, SCN7A, KCNJ2, KCTD13, CACNA1D, KCNIP4, KCNK3, KCNJ13	427	195	12983	2.02701	1	0.396188	34.0014
GOTERM_MF_FAT	GO:0005244~voltage-gated ion channel activity	13	1.99693	0.0273147	KCNH1, CYBB, SCN3B, KCNB1, KCNH7, KCNE2, SCN7A, KCNJ2, KCTD13, CACNA1D, KCNIP4, KCNK3, KCNJ13	427	195	12983	2.02701	1	0.396188	34.0014
SP_PIR_KEYWORDS	joubert syndrome	3	0.460829	0.0275666	CC2D2A, RPGRIP1L, NPHP1	647	8	19235	11.1486	0.999997	0.2834	32.7635
UP_SEQ_FEATURE	compositionally biased region:Lys-rich (basic)	3	0.460829	0.0276544	MEF2C, MAP1A, TNFAIP2	644	8	19113	11.1295	1	0.79912	37.7227
KEGG_PATHWAY	hsa00982:Drug metabolism	7	1.07527	0.0278785	FMO5, UGT1A10, GSTA3, UGT1A9, FMO2, UGT1A5, FMO3, UGT1A1, ALDH3B1, ALDH3A1	192	62	5085	2.99017	0.982949	0.557053	28.4847
GOTERM_BP_FAT	GO:0060191~regulation of lipase activity	8	1.22888	0.0279081	EGFR, EDNRB, S1PR1, PLEK, P2RY2, LPAR3, NPR3, ANGPTL4	459	87	13528	2.71014	1	0.617708	39.1825
GOTERM_CC_FAT	GO:0005874~microtubule	17	2.61137	0.0281037	DNM3, DNAH10, DNAH9, KIF27, MAP1A, DNAH2, SPAG17, DNAH5, DNAH6, SPAG16, RASSF5, SPAG6, KIF6, TPPP, TEKT2, MAP9, KATNAL2	441	274	12782	1.79829	0.999931	0.329067	32.1253
SP_PIR_KEYWORDS	cell adhesion	23	3.53303	0.0282048	ICAM4, ICAM2, CDHR3, ITGA1, PTPRU, EDIL3, PCDH17, SCARF1, CDH5, VWF, LAMA4, LAMA3, LY6D, CD93, CD300A, PECAM1, COL6A1, PDZD2, COL8A2, BOC, ENG, THBS3, CDH11	647	422	19235	1.62033	0.999998	0.282741	33.3875
SP_PIR_KEYWORDS	Immunoglobulin domain	25	3.84025	0.0282176	ADAMTSL1, SCN3B, GPR124, VPREB3, SEMA3G, BOC, PILRA, CSF1R, FLT1, ICAM4, ICAM2, LRRN3, CILP, PTPRU, PIGR, PALLD, SIRPA, BTLA, CD83, CD300A, CDON, PECAM1, CD274, VSIG8, PDGFRA	647	470	19235	1.58136	0.999998	0.276865	33.3999
UP_SEQ_FEATURE	short sequence motif:Cell attachment site	8	1.22888	0.0287432	VWF, LAMA4, LAMA3, LTBP2, COL6A1, EDIL3, PCDH17, ENG	644	88	19113	2.69805	1	0.801176	38.89
GOTERM_BP_FAT	GO:0051249~regulation of lymphocyte activation	11	1.68971	0.0289751	BTLA, CD83, CORO1A, IKZF1, FOXJ1, CD274, TNFRSF13C, TNFSF13, TNFSF12, SCGB1A1, SPINK5, IL10	459	148	13528	2.19054	1	0.626562	40.3447
GOTERM_BP_FAT	GO:0042060~wound healing	13	1.99693	0.0293235	PPARA, ACVRL1, PLEK, EFEMP2, VWF, THBD, PLSCR4, PAX7, PDGFRA, LOX, ENTPD1, SCNN1B, ENG	459	191	13528	2.006	1	0.625951	40.7197
GOTERM_BP_FAT	GO:0007610~behavior	25	3.84025	0.0295946	PLXNA3, CXCL2, FPR2, IL10, ATP2B2, EDNRB, TYMP, HTR1B, KISS1R, SLC1A3, AGRP, NPHP1, EGR1, EGR2, EFNB3, CMKLR1, ITGA1, NR4A3, DDO, BBS2, CORO1A, FYN, ABAT, ENG, GLP1R	459	469	13528	1.57104	1	0.624383	41.0099
GOTERM_MF_FAT	GO:0005216~ion channel activity	21	3.22581	0.0297488	KCNH1, MLC1, TRPC6, SCN3B, KCNB1, KCNJ2, KCNIP4, KCNK3, ITPR2, KCNMB2, KCNJ13, ABCC9, CYBB, P2RX6, KCNE2, KCNH7, RYR2, SCN7A, KCTD13, SCNN1B, CACNA1D	427	386	12983	1.65417	1	0.414715	36.4365
UP_SEQ_FEATURE	repeat:TPR 1	11	1.68971	0.0316898	DNAH10, LEPREL2, DYX1C1, TTC26, TTC29, LEPREL1, TTC28, DNAH2, LONRF1, TTC16, TTC21A	644	151	19113	2.16202	1	0.822339	41.9464
UP_SEQ_FEATURE	repeat:TPR 2	11	1.68971	0.0316898	DNAH10, LEPREL2, DYX1C1, TTC26, TTC29, LEPREL1, TTC28, DNAH2, LONRF1, TTC16, TTC21A	644	151	19113	2.16202	1	0.822339	41.9464
KEGG_PATHWAY	hsa04916:Melanogenesis	9	1.38249	0.0317251	WNT5A, FZD8, ADCY4, EDNRB, TCF7, ADCY2, CALML3, ADCY5, WNT11	192	99	5085	2.40767	0.990366	0.538716	31.7689
GOTERM_MF_FAT	GO:0004180~carboxypeptidase activity	5	0.768049	0.0321499	AGBL2, ACE, AEBP1, AGBL5, CPN1	427	37	12983	4.1088	1	0.431494	38.7562
UP_SEQ_FEATURE	domain:PDZ	9	1.38249	0.0322434	CNKSR2, CYTIP, TIAM1, PDLIM3, PARD6G, SYNJ2BP, RIMS2, PCLO, SHANK2	644	110	19113	2.42825	1	0.818278	42.5043
GOTERM_CC_FAT	GO:0009986~cell surface	20	3.0722	0.03227	ACVRL1, COL23A1, ITGA1, TNFRSF13C, ABCG1, BTLA, CD83, VWF, KISS1R, ACE, SLC1A3, S1PR1, CD93, AQP11, CDON, CD274, HSPB1, TNN, SCNN1B, ENG	441	348	12782	1.66575	0.999984	0.356518	35.9755
GOTERM_BP_FAT	GO:0006814~sodium ion transport	10	1.5361	0.0325215	SLC38A4, SCN3B, SLC23A2, SLC5A1, SLC4A8, SLC10A6, SLC38A11, SCN7A, SCNN1B, SLC5A12	459	130	13528	2.26714	1	0.654678	44.059
GOTERM_BP_FAT	GO:0032231~regulation of actin filament bundle formation	4	0.614439	0.0325975	KISS1R, S1PR1, PLEK, TSC1	459	21	13528	5.61386	1	0.650685	44.1362
GOTERM_BP_FAT	GO:0046058~cAMP metabolic process	4	0.614439	0.0325975	ADCY4, ADCY2, ADCY5, PDE3B	459	21	13528	5.61386	1	0.650685	44.1362
GOTERM_BP_FAT	GO:0010517~regulation of phospholipase activity	7	1.07527	0.0328224	EGFR, EDNRB, S1PR1, PLEK, P2RY2, LPAR3, NPR3	459	71	13528	2.90577	1	0.64845	44.3639
GOTERM_BP_FAT	GO:0009890~negative regulation of biosynthetic process	29	4.45469	0.0329614	MEF2C, PPARA, TCEAL1, SCGB1A1, IL10, PRR15L, VDR, HTR1B, MEIS2, FOXF2, HSF4, EIF2B3, EGR1, SATB2, IKZF1, PLEK, FOXJ1, ARID5B, KLF11, ARID5A, PTPRU, TSC1, IRF8, BCL6B, RFX3, HDAC9, ENG, RASD1, IGFBP5	459	573	13528	1.49164	1	0.645286	44.5042
GOTERM_BP_FAT	GO:0051674~localization of cell	18	2.76498	0.0330234	SATB2, ACVRL1, FLT1, FOXJ1, ARID5B, PODXL, ITGA1, TNFSF13, TNFSF12, DNAH2, DNAH5, IL10, EDNRB, CORO1A, FYN, TEKT2, TNN, SCNN1B, ENG	459	307	13528	1.72804	1	0.641305	44.5667
GOTERM_BP_FAT	GO:0048870~cell motility	18	2.76498	0.0330234	SATB2, ACVRL1, FLT1, FOXJ1, ARID5B, PODXL, ITGA1, TNFSF13, TNFSF12, DNAH2, DNAH5, IL10, EDNRB, CORO1A, FYN, TEKT2, TNN, SCNN1B, ENG	459	307	13528	1.72804	1	0.641305	44.5667
GOTERM_CC_FAT	GO:0009897~external side of plasma membrane	12	1.84332	0.0331394	BTLA, CD83, VWF, ACE, COL23A1, S1PR1, CD274, ITGA1, TNFRSF13C, SCNN1B, ENG, ABCG1	441	170	12782	2.04594	0.999988	0.353072	36.753
GOTERM_MF_FAT	GO:0004115~3',5'-cyclic-AMP phosphodiesterase activity	3	0.460829	0.0331904	PDE4B, PDE3B, PDE3A	427	9	12983	10.1351	1	0.433767	39.7367
GOTERM_CC_FAT	GO:0031224~intrinsic to membrane	209	32.1045	0.0338121	ADCY4, ADCY2, SCN3B, GPR124, B3GALT4, ADCY5, STOML1, LPAR3, MEGF11, KLHDC7A, LPHN3, ATP2B2, HTR1B, S1PR1, AQP11, RECK, EFNB3, CDHR3, SYNJ2BP, PTPRU, SIRPA, EBPL, PDGFRA, VSIG8, RYR2, PTPLAD2, MMD, MME, KCNJ2, NRN1, TMCC2, KCNMB2, SEMA5A, ACE, SLC28A2, LFNG, GPR155, ST6GAL1, MLC1, TRPC6, ACER2, PCDH17, KCNK3, ABCG1, ACPP, ABCG2, BTLA, SEMA6A, SYNE1, ATP6V0E2, SEMA6D, CD300A, ENG, KCNH1, ACVRL1, CA…	441	5485	12782	1.10441	0.99999	0.348222	37.3486
GOTERM_MF_FAT	GO:0008528~peptide receptor activity, G-protein coupled	9	1.38249	0.0339007	GPR182, EDNRB, KISS1R, CMKLR1, NPR1, NPR2, FPR2, NPR3, GLP1R	427	114	12983	2.40041	1	0.432753	40.3976
GOTERM_MF_FAT	GO:0001653~peptide receptor activity	9	1.38249	0.0339007	GPR182, EDNRB, KISS1R, CMKLR1, NPR1, NPR2, FPR2, NPR3, GLP1R	427	114	12983	2.40041	1	0.432753	40.3976
INTERPRO	IPR000048:IQ calmodulin-binding region	8	1.22888	0.0339904	LRRIQ1, RASGRF2, MYO1G, SPATA17, SCN7A, IQCD, IQCC, IQSEC2	589	87	16659	2.60078	1	0.732827	41.7407
SP_PIR_KEYWORDS	motor protein	10	1.5361	0.0340755	DNM3, DNAH10, DNALI1, DNAH9, KIF27, KIF6, MYO1G, DNAH2, DNAH5, DNAH6	647	132	19235	2.25224	1	0.318225	38.8795
GOTERM_BP_FAT	GO:0045892~negative regulation of transcription, DNA-dependent	20	3.0722	0.0341346	EGR1, MEF2C, PPARA, SATB2, IKZF1, FOXJ1, ARID5B, ARID5A, KLF11, TCEAL1, SCGB1A1, VDR, MEIS2, IRF8, FOXF2, BCL6B, HSF4, HDAC9, ENG, RASD1	459	356	13528	1.65577	1	0.649058	45.6753
GOTERM_MF_FAT	GO:0005089~Rho guanyl-nucleotide exchange factor activity	7	1.07527	0.0343085	PLEKHG3, PLEKHG1, RASGRF2, TIAM1, ARHGEF15, ITSN1, MCF2L	427	74	12983	2.87616	1	0.428926	40.774
INTERPRO	IPR000219:Dbl homology (DH) domain	7	1.07527	0.0346686	PLEKHG3, PLEKHG1, RASGRF2, TIAM1, ARHGEF15, ITSN1, MCF2L	589	69	16659	2.86934	1	0.725499	42.3765
SMART	SM00423:PSI	6	0.921659	0.0347975	SEMA5A, SEMA6A, PLXNA3, SEMA6D, SEMA3G, PLXDC1	370	45	9079	3.27171	0.999131	0.634638	35.825
GOTERM_BP_FAT	GO:0006937~regulation of muscle contraction	7	1.07527	0.0348255	FLT1, ADORA2B, SPHK1, GUCY1A3, RYR2, CALCRL, TNNI3	459	72	13528	2.86541	1	0.651987	46.354
UP_SEQ_FEATURE	domain:PH 2	5	0.768049	0.0348522	PLEKHM3, PLEK, RASGRF2, TIAM1, ARAP2	644	37	19113	4.01062	1	0.83328	45.0663
UP_SEQ_FEATURE	domain:EGF-like 3; calcium-binding	5	0.768049	0.0348522	THBD, LTBP2, CD93, EFEMP2, THBS3	644	37	19113	4.01062	1	0.83328	45.0663
GOTERM_BP_FAT	GO:0030826~regulation of cGMP biosynthetic process	3	0.460829	0.0351673	ADORA2B, NPR1, GUCY1A3	459	9	13528	9.82426	1	0.651132	46.6868
GOTERM_BP_FAT	GO:0031644~regulation of neurological system process	11	1.68971	0.0352552	EGFR, EGR1, ATP2B2, EDNRB, HTR1B, KISS1R, ARC, SLC1A3, EGR2, PINK1, IL10	459	153	13528	2.11896	1	0.647611	46.772
SMART	SM00630:Sema	5	0.768049	0.0355213	SEMA5A, SEMA6A, PLXNA3, SEMA6D, SEMA3G	370	31	9079	3.95772	0.999251	0.593295	36.425
GOTERM_MF_FAT	GO:0042277~peptide binding	13	1.99693	0.0358517	GPR182, CMKLR1, NPR1, MME, ANPEP, NPR2, NPR3, FPR2, EDNRB, KISS1R, ACE, GPX3, GLP1R	427	203	12983	1.94713	1	0.43576	42.1783
UP_SEQ_FEATURE	domain:N-terminal Ras-GEF	4	0.614439	0.0362754	RASGRP3, RASGRF2, RAPGEF4, KNDC1	644	22	19113	5.3961	1	0.836779	46.4184
GOTERM_MF_FAT	GO:0015293~symporter activity	10	1.5361	0.0365397	SLC38A4, SLC1A3, SLC16A7, SLC23A2, SLC5A1, SLC16A11, SLC16A9, SLC10A6, SLC28A2, SLC5A12	427	137	12983	2.21935	1	0.43459	42.7943
GOTERM_BP_FAT	GO:0043434~response to peptide hormone stimulus	11	1.68971	0.0366166	PPARA, EGR2, TSC1, HMGCS2, LYN, HSD11B2, PDE3B, NR4A3, HDAC9, EIF2B3, IL10	459	154	13528	2.1052	1	0.657387	48.0764
UP_SEQ_FEATURE	domain:Ig-like C2-type 5	6	0.921659	0.0371143	FLT1, CDON, PECAM1, PDGFRA, PALLD, CSF1R	644	55	19113	3.23766	1	0.835333	47.2005
GOTERM_BP_FAT	GO:0000122~negative regulation of transcription from RNA polymerase II promoter	16	2.45776	0.0372866	MEF2C, EGR1, PPARA, SATB2, IKZF1, FOXJ1, KLF11, SCGB1A1, TCEAL1, VDR, MEIS2, IRF8, BCL6B, HSF4, HDAC9, ENG	459	266	13528	1.7728	1	0.659824	48.7072
KEGG_PATHWAY	hsa04512:ECM-receptor interaction	8	1.22888	0.0374632	VWF, LAMA4, LAMA3, ITGA1, COL6A1, TNN, THBS3, SDC3	192	84	5085	2.52232	0.995907	0.544099	36.4121
GOTERM_BP_FAT	GO:0007190~activation of adenylate cyclase activity	6	0.921659	0.0378826	ADCY4, ADCY2, ADORA2B, ADCY5, CALCRL, GLP1R	459	55	13528	3.21521	1	0.661463	49.2622
UP_SEQ_FEATURE	domain:PH 1	5	0.768049	0.0379522	PLEKHM3, PLEK, RASGRF2, TIAM1, ARAP2	644	38	19113	3.90508	1	0.833952	47.9711
INTERPRO	IPR015943:WD40/YVTN repeat-like	18	2.76498	0.0379525	PLXNA3, BTRC, CORO7, TLE2, TSSC1, SPAG16, SEMA5A, SEMA6A, CORO1A, WDR55, WDR78, WDR52, SEMA6D, SEMA3G, WDR63, WDR27, WDR31, PPP2R2B	589	300	16659	1.69701	1	0.744142	45.3639
INTERPRO	IPR001824:Receptor tyrosine kinase, class III, conserved site	3	0.460829	0.0379795	FLT1, PDGFRA, CSF1R	589	9	16659	9.42784	1	0.731148	45.3879
GOTERM_BP_FAT	GO:0007389~pattern specification process	16	2.45776	0.0383859	SATB2, ARC, EGR2, FLT1, FOXJ1, SMAD6, RPGRIP1L, CXXC4, SEMA5A, HOXA3, HOXA5, PAX7, FOXF1, RFX3, LFNG, ENG	459	267	13528	1.76616	1	0.662159	49.7265
GOTERM_CC_FAT	GO:0034703~cation channel complex	10	1.5361	0.0386235	KCNH1, KCNB1, RYR2, KCNE2, SCN7A, SCNN1B, KCTD13, CACNA1D, KCNMB2, KCNJ13	441	132	12782	2.19577	0.999998	0.376665	41.4593
GOTERM_BP_FAT	GO:0006940~regulation of smooth muscle contraction	5	0.768049	0.0386387	FLT1, ADORA2B, SPHK1, GUCY1A3, TNNI3	459	38	13528	3.878	1	0.660423	49.9582
SP_PIR_KEYWORDS	Secreted	71	10.9063	0.0389325	AEBP1, LTBP2, LYPD6, FGF9, TNFSF13, TNFSF12, EDIL3, SCGB1A1, SPINK5, IL10, MMRN2, NOV, MAN2B2, SEMA3G, SBSN, GPX3, ITIH5, KLK11, ANGPT1, LOX, REG3G, GFOD1, LOXL1, PILRA, EGFR, ICAM4, CILP, PIGR, PRELP, PLXDC1, GLB1L2, SCGB3A2, WNT11, SCGB3A1, WNT5A, MIA, ADAMTSL1, MAMDC2, CXCL2, ESM1, MFRP, CPN1, ACE, C1QTNF5, TFF2, COL6A1, FIBIN, FIGF, AGRP, COL8A2, GALNT13, PLTP, SRGN, ANGPTL4, ST6GAL1, VWA3A, …	647	1689	19235	1.24973	1	0.348389	43.1019
GOTERM_BP_FAT	GO:0051216~cartilage development	7	1.07527	0.039064	WNT5A, SATB2, HOXA3, FGF9, HOXA5, PAX7, BMP6	459	74	13528	2.78796	1	0.660374	50.3457
GOTERM_MF_FAT	GO:0022838~substrate specific channel activity	21	3.22581	0.0390992	KCNH1, MLC1, TRPC6, SCN3B, KCNB1, KCNJ2, KCNIP4, KCNK3, ITPR2, KCNMB2, KCNJ13, ABCC9, CYBB, P2RX6, KCNE2, KCNH7, RYR2, SCN7A, KCTD13, SCNN1B, CACNA1D	427	398	12983	1.60429	1	0.449746	45.0326
SP_PIR_KEYWORDS	phosphotransferase	13	1.99693	0.0392405	EGFR, FLT1, LYN, RPS6KA2, FYN, DYRK1B, MAP4K2, PDGFRA, BMX, PRKG2, PFKM, FES, CSF1R	647	201	19235	1.9228	1	0.344085	43.3603
GOTERM_BP_FAT	GO:0051253~negative regulation of RNA metabolic process	20	3.0722	0.0392608	EGR1, MEF2C, PPARA, SATB2, IKZF1, FOXJ1, ARID5B, ARID5A, KLF11, TCEAL1, SCGB1A1, VDR, MEIS2, IRF8, FOXF2, BCL6B, HSF4, HDAC9, ENG, RASD1	459	362	13528	1.62833	1	0.658156	50.5241
GOTERM_BP_FAT	GO:0010551~regulation of specific transcription from RNA polymerase II promoter	8	1.22888	0.0401059	MEF2C, VDR, GATA2, PPARA, IKZF1, FOXJ1, HDAC9, ENG	459	94	13528	2.50832	1	0.662075	51.2832
SMART	SM00228:PDZ	12	1.84332	0.0401656	CNKSR2, CYTIP, GRIP1, TIAM1, PDLIM3, PARD6G, SYNJ2BP, RIMS2, PDZD2, SDCBP2, PCLO, SHANK2	370	149	9079	1.9762	0.999714	0.596038	40.1544
GOTERM_BP_FAT	GO:0045762~positive regulation of adenylate cyclase activity	6	0.921659	0.0404869	ADCY4, ADCY2, ADORA2B, ADCY5, CALCRL, GLP1R	459	56	13528	3.1578	1	0.661607	51.6218
GOTERM_MF_FAT	GO:0005516~calmodulin binding	10	1.5361	0.0410651	KCNH1, ATP2B2, ENKUR, SPHK1, MYO1G, SPATA17, RYR2, EDF1, GEM, ADD3	427	140	12983	2.1718	1	0.459033	46.6959
GOTERM_BP_FAT	GO:0007187~G-protein signaling, coupled to cyclic nucleotide second messenger	9	1.38249	0.0414237	ADCY4, HTR1B, ADCY2, S1PR1, ADORA2B, ADCY5, LPAR3, CALCRL, NPR3	459	115	13528	2.30656	1	0.666206	52.445
GOTERM_BP_FAT	GO:0060326~cell chemotaxis	5	0.768049	0.0419458	EDNRB, CORO1A, ITGA1, ENG, IL10	459	39	13528	3.77856	1	0.666975	52.898
SP_PIR_KEYWORDS	camp biosynthesis	3	0.460829	0.0423834	ADCY4, ADCY2, ADCY5	647	10	19235	8.91886	1	0.359735	45.9354
UP_SEQ_FEATURE	domain:Ig-like C2-type 4	7	1.07527	0.04265	FLT1, CDON, PECAM1, PDGFRA, PALLD, BOC, CSF1R	644	76	19113	2.73355	1	0.860461	52.099
GOTERM_BP_FAT	GO:0030823~regulation of cGMP metabolic process	3	0.460829	0.0429909	ADORA2B, NPR1, GUCY1A3	459	10	13528	8.84183	1	0.672306	53.7926
GOTERM_BP_FAT	GO:0007167~enzyme linked receptor protein signaling pathway	19	2.91859	0.0430424	EGFR, ACVRL1, FLT1, EFNB3, LTBP2, FGF9, SMAD6, ARID5B, PTPRU, DOK4, TIAM1, PDGFRA, FRS3, ANGPT1, FIGF, ENG, HPGD, CSF1R, BMP6	459	342	13528	1.63738	1	0.668923	53.8362
GOTERM_BP_FAT	GO:0050900~leukocyte migration	6	0.921659	0.0431973	EDNRB, CORO1A, FOXJ1, PODXL, ITGA1, IL10	459	57	13528	3.1024	1	0.666473	53.9673
GOTERM_BP_FAT	GO:0031281~positive regulation of cyclase activity	6	0.921659	0.0431973	ADCY4, ADCY2, ADORA2B, ADCY5, CALCRL, GLP1R	459	57	13528	3.1024	1	0.666473	53.9673
SP_PIR_KEYWORDS	tpr repeat	11	1.68971	0.043846	DNAH10, LEPREL2, DYX1C1, TTC26, TTC29, LEPREL1, TTC28, DNAH2, LONRF1, TTC16, TTC21A	647	160	19235	2.0439	1	0.363233	47.0962
GOTERM_MF_FAT	GO:0003774~motor activity	10	1.5361	0.044284	DNM3, DNAH10, DNALI1, DNAH9, KIF27, KIF6, MYO1G, DNAH2, DNAH5, DNAH6	427	142	12983	2.14121	1	0.477715	49.3184
GOTERM_MF_FAT	GO:0004715~non-membrane spanning protein tyrosine kinase activity	5	0.768049	0.0445553	ITK, LYN, FYN, BMX, FES	427	41	12983	3.70795	1	0.472706	49.5338
GOTERM_BP_FAT	GO:0010579~positive regulation of adenylate cyclase activity by G-protein signaling pathway	5	0.768049	0.045408	ADCY4, ADCY2, ADORA2B, ADCY5, CALCRL	459	40	13528	3.6841	1	0.681382	55.8006
GOTERM_BP_FAT	GO:0010578~regulation of adenylate cyclase activity involved in G-protein signaling	5	0.768049	0.045408	ADCY4, ADCY2, ADORA2B, ADCY5, CALCRL	459	40	13528	3.6841	1	0.681382	55.8006
GOTERM_BP_FAT	GO:0007189~activation of adenylate cyclase activity by G-protein signaling pathway	5	0.768049	0.045408	ADCY4, ADCY2, ADORA2B, ADCY5, CALCRL	459	40	13528	3.6841	1	0.681382	55.8006
GOTERM_BP_FAT	GO:0007193~inhibition of adenylate cyclase activity by G-protein signaling	5	0.768049	0.045408	ADCY4, ADCY2, S1PR1, ADCY5, NPR3	459	40	13528	3.6841	1	0.681382	55.8006
INTERPRO	IPR000651:Guanine nucleotide exchange factor for Ras-like GTPases, N-terminal	4	0.614439	0.0458628	RASGRP3, RASGRF2, RAPGEF4, KNDC1	589	23	16659	4.91888	1	0.78473	51.9758
INTERPRO	IPR000834:Peptidase M14, carboxypeptidase A	4	0.614439	0.0458628	AGBL2, AEBP1, AGBL5, CPN1	589	23	16659	4.91888	1	0.78473	51.9758
GOTERM_BP_FAT	GO:0051606~detection of stimulus	9	1.38249	0.0470224	ATP2B2, RP1, PLEKHB1, ARRB1, FYN, RYR2, ENG, ABCG1, KCNMB2	459	118	13528	2.24792	1	0.690701	57.0957
SP_PIR_KEYWORDS	potassium channel	7	1.07527	0.0471031	KCNH1, KCNB1, KCNH7, KCNE2, KCNJ2, KCNIP4, KCNK3	647	78	19235	2.66803	1	0.378204	49.5986
GOTERM_MF_FAT	GO:0004181~metallocarboxypeptidase activity	4	0.614439	0.0472766	AGBL2, AEBP1, AGBL5, CPN1	427	25	12983	4.86482	1	0.486327	51.648
GOTERM_BP_FAT	GO:0051173~positive regulation of nitrogen compound metabolic process	31	4.7619	0.0477876	MEF2C, PPARA, ING2, ACVRL1, ADORA2B, GRIP1, TNFSF13, TNFSF12, SEC14L2, IL10, GATA2, MEIS2, S1PR1, FOXF1, FOXF2, GUCY1A3, HSF4, NFATC2, EGR1, EGFR, SATB2, EGR2, IKZF1, TAF8, ESRRG, NR4A1, NPR1, NR4A3, DYRK1B, PDGFRA, ENG, BMP6	459	644	13528	1.41872	1	0.693055	57.6969
GOTERM_BP_FAT	GO:0051272~positive regulation of cell motion	8	1.22888	0.0484294	EGFR, CORO1A, FLT1, S1PR1, LYN, SPHK1, PDGFRA, HDAC9	459	98	13528	2.40594	1	0.694405	58.1951
GOTERM_MF_FAT	GO:0051018~protein kinase A binding	3	0.460829	0.048568	AKAP12, RYR2, AKAP7	427	11	12983	8.29231	1	0.488869	52.6221
GOTERM_BP_FAT	GO:0051349~positive regulation of lyase activity	6	0.921659	0.048938	ADCY4, ADCY2, ADORA2B, ADCY5, CALCRL, GLP1R	459	59	13528	2.99723	1	0.694717	58.5859
SP_PIR_KEYWORDS	calmodulin-binding	9	1.38249	0.0493237	KCNH1, ATP2B2, ENKUR, SPHK1, SPATA17, RYR2, EDF1, GEM, ADD3	647	120	19235	2.22971	1	0.385853	51.241
GOTERM_BP_FAT	GO:0043086~negative regulation of catalytic activity	16	2.45776	0.0498025	PSMB10, ADCY4, ADCY2, PLEK, SMAD6, ADCY5, NR4A1, NPR3, TNNI3, SPRY4, EDNRB, S1PR1, GADD45G, ADRA2A, ENG, ANGPTL4	459	277	13528	1.7024	1	0.697687	59.2423
UP_SEQ_FEATURE	repeat:MORN 4	3	0.460829	0.0508278	MORN4, MORN1, RSPH1	644	11	19113	8.09416	1	0.8994	58.5591
GOTERM_BP_FAT	GO:0000186~activation of MAPKK activity	4	0.614439	0.0510755	EGFR, KISS1R, FLT1, GADD45G	459	25	13528	4.71564	1	0.703551	60.1911
GOTERM_BP_FAT	GO:0007520~myoblast fusion	3	0.460829	0.0513906	KCNH1, CDON, DYRK1B	459	11	13528	8.03803	1	0.702378	60.4227
INTERPRO	IPR000159:Ras-association	5	0.768049	0.0515808	RASSF4, RASSF5, RASIP1, RAPGEF4, ARAP2	589	40	16659	3.53544	1	0.812273	56.2804
GOTERM_BP_FAT	GO:0010558~negative regulation of macromolecule biosynthetic process	27	4.14747	0.0517103	MEF2C, PPARA, SCGB1A1, TCEAL1, IL10, PRR15L, VDR, MEIS2, FOXF2, HSF4, EIF2B3, EGR1, SATB2, IKZF1, FOXJ1, ARID5B, KLF11, ARID5A, PTPRU, TSC1, IRF8, BCL6B, RFX3, HDAC9, ENG, RASD1, IGFBP5	459	547	13528	1.45478	1	0.701255	60.6564
GOTERM_BP_FAT	GO:0006163~purine nucleotide metabolic process	12	1.84332	0.0517418	ATP2B2, ADCY4, NME5, ADCY2, ATP6V0E2, ADCY5, NPR1, PDE3B, GUCY1A3, GUCY1B3, NPR2, ENTPD1	459	186	13528	1.90147	1	0.69809	60.6794
GOTERM_CC_FAT	GO:0005604~basement membrane	7	1.07527	0.051774	LAMA4, LAMA3, FGF9, EFEMP2, ENTPD1, COL8A2, MMRN2	441	78	12782	2.60114	1	0.459873	51.4549
GOTERM_BP_FAT	GO:0006816~calcium ion transport	10	1.5361	0.0521367	ATP2B2, VDR, CORO1A, TRPC6, CACHD1, FYN, RYR2, GJA4, CACNA1D, ITPR2	459	142	13528	2.07555	1	0.69755	60.9661
GOTERM_MF_FAT	GO:0015267~channel activity	21	3.22581	0.0522661	KCNH1, MLC1, TRPC6, SCN3B, KCNB1, KCNJ2, KCNIP4, KCNK3, ITPR2, KCNMB2, KCNJ13, ABCC9, CYBB, P2RX6, KCNE2, KCNH7, RYR2, SCN7A, KCTD13, SCNN1B, CACNA1D	427	412	12983	1.54978	1	0.50808	55.3113
GOTERM_BP_FAT	GO:0045935~positive regulation of nucleobase, nucleoside, nucleotide and nucleic acid metabolic process	30	4.60829	0.0522988	MEF2C, PPARA, ING2, ACVRL1, ADORA2B, GRIP1, TNFSF13, TNFSF12, SEC14L2, IL10, GATA2, MEIS2, S1PR1, FOXF1, FOXF2, GUCY1A3, HSF4, NFATC2, EGR1, SATB2, EGR2, IKZF1, TAF8, ESRRG, NR4A1, NPR1, NR4A3, DYRK1B, PDGFRA, ENG, BMP6	459	624	13528	1.41696	1	0.695369	61.0832
GOTERM_BP_FAT	GO:0050868~negative regulation of T cell activation	5	0.768049	0.0527959	BTLA, FOXJ1, CD274, SCGB1A1, IL10	459	42	13528	3.50866	1	0.695581	61.4403
GOTERM_BP_FAT	GO:0032868~response to insulin stimulus	8	1.22888	0.0529738	PPARA, EGR2, TSC1, LYN, HSD11B2, PDE3B, HDAC9, IL10	459	100	13528	2.35782	1	0.693555	61.5673
GOTERM_MF_FAT	GO:0022843~voltage-gated cation channel activity	10	1.5361	0.0530579	KCNH1, SCN3B, KCNB1, KCNH7, KCNE2, SCN7A, KCNJ2, KCTD13, CACNA1D, KCNJ13	427	147	12983	2.06838	1	0.506695	55.8682
GOTERM_MF_FAT	GO:0022803~passive transmembrane transporter activity	21	3.22581	0.0534862	KCNH1, MLC1, TRPC6, SCN3B, KCNB1, KCNJ2, KCNIP4, KCNK3, ITPR2, KCNMB2, KCNJ13, ABCC9, CYBB, P2RX6, KCNE2, KCNH7, RYR2, SCN7A, KCTD13, SCNN1B, CACNA1D	427	413	12983	1.54602	1	0.502942	56.1667
SP_PIR_KEYWORDS	sh3-binding	6	0.921659	0.0537055	KHDRBS3, ENKUR, PLSCR4, SHANK2, SIRPA, ELMO1	647	61	19235	2.92422	1	0.406052	54.3371
GOTERM_CC_FAT	GO:0016021~integral to membrane	200	30.722	0.0561544	ADCY4, ADCY2, SCN3B, GPR124, B3GALT4, ADCY5, STOML1, LPAR3, MEGF11, KLHDC7A, LPHN3, ATP2B2, HTR1B, S1PR1, AQP11, EFNB3, CDHR3, SYNJ2BP, PTPRU, SIRPA, EBPL, PDGFRA, VSIG8, RYR2, PTPLAD2, MMD, MME, KCNJ2, TMCC2, KCNMB2, SEMA5A, ACE, SLC28A2, LFNG, GPR155, ST6GAL1, MLC1, TRPC6, ACER2, PCDH17, KCNK3, ABCG1, ACPP, ABCG2, BTLA, SEMA6A, SYNE1, ATP6V0E2, SEMA6D, CD300A, ENG, KCNH1, ACVRL1, CACHD1, SLC16A…	441	5297	12782	1.09436	1	0.476531	54.4163
GOTERM_BP_FAT	GO:0042311~vasodilation	4	0.614439	0.0563376	EDNRB, ADORA2B, ITGA1, GUCY1A3	459	26	13528	4.53427	1	0.713148	63.8964
GOTERM_BP_FAT	GO:0021782~glial cell development	4	0.614439	0.0563376	EGFR, PLP1, LYN, EIF2B3	459	26	13528	4.53427	1	0.713148	63.8964
UP_SEQ_FEATURE	repeat:LRR 11	8	1.22888	0.0564239	DNAH10, LRRIQ1, MFHAS1, LRRN3, LRGUK, TLR5, PRELP, FBXL2	644	102	19113	2.32773	1	0.917339	62.4973
GOTERM_MF_FAT	GO:0004016~adenylate cyclase activity	3	0.460829	0.0570442	ADCY4, ADCY2, ADCY5	427	12	12983	7.60129	1	0.519588	58.575
GOTERM_MF_FAT	GO:0032403~protein complex binding	12	1.84332	0.0584581	VWF, ACVRL1, ICAM4, LYN, DOK4, ICAM2, ITGA1, SYNM, TNN, FRS3, EDIL3, ENG	427	196	12983	1.86154	1	0.522012	59.4972
GOTERM_MF_FAT	GO:0005496~steroid binding	6	0.921659	0.0585123	OSBPL5, PYGL, ESRRG, ESR1, HSD11B2, ABCG1	427	64	12983	2.85048	1	0.516005	59.5322
GOTERM_BP_FAT	GO:0000902~cell morphogenesis	19	2.91859	0.0591383	EGFR, PLXNA3, EGR2, EFNB3, PTPRZ1, FOXJ1, ITGA1, RPGRIP1L, SEMA5A, ATP2B2, SEMA6A, BBS2, SLC1A3, FOXF1, PRICKLE2, TNN, ANTXR1, FEZ2, IDUA	459	356	13528	1.57298	1	0.72779	65.7334
UP_SEQ_FEATURE	metal ion-binding site:Magnesium 2; via carbonyl oxygen	3	0.460829	0.0596647	ADCY4, ADCY2, ADCY5	644	12	19113	7.41964	1	0.923944	64.6141
GOTERM_BP_FAT	GO:0042127~regulation of cell proliferation	36	5.52995	0.0598033	ACVRL1, IFITM1, FGF9, TNFSF13, TNFSF12, SCGB1A1, CDH5, IL10, VDR, BNIPL, EDNRB, KISS1R, S1PR1, HOXA3, ADRA2A, HSF4, CALCRL, FIGF, EGFR, FLT1, CGRRF1, LYN, FOXJ1, SPHK1, KLF11, TNFRSF13C, PTPRU, BTLA, CORO1A, TSC1, BTG4, CD274, PDGFRA, ADRA1A, SCGB3A1, ENG, IGFBP5	459	787	13528	1.34818	1	0.728753	66.1565
GOTERM_MF_FAT	GO:0030955~potassium ion binding	9	1.38249	0.0598075	KCNH1, PDXK, KCNB1, KCNH7, KCNE2, KCNJ2, KCNIP4, KCNK3, KCNJ13	427	128	12983	2.13786	1	0.517719	60.3595
INTERPRO	IPR002035:von Willebrand factor, type A	7	1.07527	0.0602208	VWF, VWA3A, CACHD1, ITGA1, ITIH5, COL6A1, ANTXR1	589	79	16659	2.50614	1	0.849897	62.1049
GOTERM_BP_FAT	GO:0048566~embryonic gut development	3	0.460829	0.0603185	FGF9, FOXF1, FOXF2	459	12	13528	7.36819	1	0.728794	66.4808
GOTERM_BP_FAT	GO:0000768~syncytium formation by plasma membrane fusion	3	0.460829	0.0603185	KCNH1, CDON, DYRK1B	459	12	13528	7.36819	1	0.728794	66.4808
SMART	SM00325:RhoGEF	7	1.07527	0.0607829	PLEKHG3, PLEKHG1, RASGRF2, TIAM1, ARHGEF15, ITSN1, MCF2L	370	69	9079	2.48935	0.999996	0.712894	54.4037
GOTERM_BP_FAT	GO:0050670~regulation of lymphocyte proliferation	7	1.07527	0.0620855	BTLA, CORO1A, FOXJ1, CD274, TNFRSF13C, SCGB1A1, IL10	459	83	13528	2.48566	1	0.736253	67.5711
GOTERM_CC_FAT	GO:0015630~microtubule cytoskeleton	27	4.14747	0.0625169	DNAH10, DNAH9, KIF27, TTLL6, DNAH2, DNAH5, SPAG17, DNAH6, SPAG16, DNALI1, KIF6, TEKT2, CNKSR2, DNM3, RNF19A, MAP1A, BMX, RPGRIP1L, PKNOX2, BBS2, RASSF5, SPAG6, TPPP, CC2D2A, HSPB1, MAP9, KATNAL2	441	549	12782	1.42545	1	0.50327	58.4206
GOTERM_MF_FAT	GO:0015459~potassium channel regulator activity	4	0.614439	0.0627061	ABCC9, ADRA2A, KCNE2, KCNMB2	427	28	12983	4.34359	1	0.528831	62.1541
SMART	SM00015:IQ	8	1.22888	0.0631324	LRRIQ1, RASGRF2, MYO1G, SPATA17, SCN7A, IQCD, IQCC, IQSEC2	370	87	9079	2.25635	0.999998	0.69265	55.8117
OMIM_DISEASE	Genetics Meets Metabolomics: A Genome-Wide Association Study of Metabolite Profiles in Human Serum	3	0.460829	0.0641978	ATP2B2, PLEK, IYD	142	11	3671	7.05058	1	1	57.1326
GOTERM_BP_FAT	GO:0006164~purine nucleotide biosynthetic process	10	1.5361	0.0643517	ATP2B2, ADCY4, NME5, ADCY2, ATP6V0E2, ADCY5, NPR1, GUCY1A3, GUCY1B3, NPR2	459	148	13528	1.9914	1	0.746209	68.9205
GOTERM_MF_FAT	GO:0004119~cGMP-inhibited cyclic-nucleotide phosphodiesterase activity	2	0.30722	0.0645501	PDE3B, PDE3A	427	2	12983	30.4052	1	0.533398	63.256
SMART	SM00229:RasGEFN	4	0.614439	0.0646233	RASGRP3, RASGRF2, RAPGEF4, KNDC1	370	23	9079	4.26745	0.999998	0.669737	56.6843
SMART	SM00631:Zn_pept	4	0.614439	0.0646233	AGBL2, AEBP1, AGBL5, CPN1	370	23	9079	4.26745	0.999998	0.669737	56.6843
GOTERM_BP_FAT	GO:0016481~negative regulation of transcription	23	3.53303	0.0646862	EGR1, MEF2C, PPARA, SATB2, IKZF1, FOXJ1, ARID5B, ARID5A, KLF11, PTPRU, TCEAL1, SCGB1A1, PRR15L, VDR, MEIS2, IRF8, FOXF2, BCL6B, RFX3, HSF4, HDAC9, ENG, RASD1	459	459	13528	1.47685	1	0.745113	69.1152
UP_SEQ_FEATURE	repeat:LRR 8	10	1.5361	0.0648105	DNAH10, LRRIQ1, MFHAS1, LRRN3, LRGUK, FBXL13, TLR5, PRELP, LRRC10B, FBXL2	644	149	19113	1.99185	1	0.935383	67.7457
GOTERM_BP_FAT	GO:0046879~hormone secretion	5	0.768049	0.0650248	LYN, RAPGEF4, PCLO, GLP1R, SMPD3	459	45	13528	3.27475	1	0.744053	69.311
GOTERM_BP_FAT	GO:0070663~regulation of leukocyte proliferation	7	1.07527	0.0650494	BTLA, CORO1A, FOXJ1, CD274, TNFRSF13C, SCGB1A1, IL10	459	84	13528	2.45606	1	0.741267	69.3252
GOTERM_BP_FAT	GO:0032944~regulation of mononuclear cell proliferation	7	1.07527	0.0650494	BTLA, CORO1A, FOXJ1, CD274, TNFRSF13C, SCGB1A1, IL10	459	84	13528	2.45606	1	0.741267	69.3252
GOTERM_BP_FAT	GO:0044093~positive regulation of molecular function	28	4.30108	0.0651286	PSMB10, ADCY4, ADCY2, ADORA2B, BTRC, ADCY5, LPAR3, IL10, VDR, EDNRB, KISS1R, S1PR1, P2RY2, ADRA2A, CALCRL, EGFR, FLT1, PLEK, FOXJ1, LRRN3, SPHK1, ITGA1, NPR3, TSC1, GADD45G, PON1, EDF1, GLP1R	459	586	13528	1.40826	1	0.738801	69.3708
PIR_SUPERFAMILY	PIRSF001775:CD93/CD141	2	0.30722	0.0654205	THBD, CD93	247	2	7396	29.9433	1	0.991519	59.1633
PIR_SUPERFAMILY	PIRSF002007:protein-tyrosine-phosphatase, receptor type beta	2	0.30722	0.0654205	PTPRB, PTPRZ1	247	2	7396	29.9433	1	0.991519	59.1633
PIR_SUPERFAMILY	PIRSF000191:protein-lysine 6-oxidase	2	0.30722	0.0654205	LOX, LOXL1	247	2	7396	29.9433	1	0.991519	59.1633
UP_SEQ_FEATURE	chain:Membrane frizzled-related protein	2	0.30722	0.066154	C1QTNF5, MFRP	644	2	19113	29.6786	1	0.934974	68.5194
UP_SEQ_FEATURE	chain:Complement C1q tumor necrosis factor- related protein 5	2	0.30722	0.066154	C1QTNF5, MFRP	644	2	19113	29.6786	1	0.934974	68.5194
GOTERM_BP_FAT	GO:0008285~negative regulation of cell proliferation	19	2.91859	0.0665325	CGRRF1, ACVRL1, IFITM1, FOXJ1, KLF11, PTPRU, SCGB1A1, IL10, CDH5, BTLA, BNIPL, VDR, KISS1R, TSC1, BTG4, CD274, ADRA1A, ENG, IGFBP5	459	361	13528	1.5512	1	0.743642	70.1689
INTERPRO	IPR002048:Calcium-binding EF-hand	10	1.5361	0.0668312	CALML4, RASGRP3, CALML3, CAPSL, PLCH1, EFCAB1, EFCAB2, RYR2, ITSN1, KCNIP4	589	143	16659	1.97787	1	0.870469	66.0618
GOTERM_CC_FAT	GO:0008074~guanylate cyclase complex, soluble	2	0.30722	0.0676644	GUCY1A3, GUCY1B3	441	2	12782	28.9841	1	0.520809	61.4191
GOTERM_BP_FAT	GO:0007188~G-protein signaling, coupled to cAMP nucleotide second messenger	7	1.07527	0.0680949	ADCY4, ADCY2, S1PR1, ADORA2B, ADCY5, CALCRL, NPR3	459	85	13528	2.42717	1	0.749166	71.0341
INTERPRO	IPR001879:GPCR, family 2, extracellular region	4	0.614439	0.0683727	LPHN3, GPR124, CALCRL, GLP1R	589	27	16659	4.19015	1	0.868308	66.9271
GOTERM_BP_FAT	GO:0010863~positive regulation of phospholipase C activity	6	0.921659	0.0687307	EGFR, EDNRB, S1PR1, P2RY2, LPAR3, NPR3	459	65	13528	2.72056	1	0.749698	71.3793
GOTERM_BP_FAT	GO:0007202~activation of phospholipase C activity	6	0.921659	0.0687307	EGFR, EDNRB, S1PR1, P2RY2, LPAR3, NPR3	459	65	13528	2.72056	1	0.749698	71.3793
GOTERM_BP_FAT	GO:0042063~gliogenesis	6	0.921659	0.0687307	EGFR, PLP1, EGR2, LYN, PDGFRA, EIF2B3	459	65	13528	2.72056	1	0.749698	71.3793
SP_PIR_KEYWORDS	phagocytosis	3	0.460829	0.0687752	GATA2, PECAM1, ELMO1	647	13	19235	6.86066	1	0.482498	63.6453
INTERPRO	IPR003593:ATPase, AAA+ type, core	10	1.5361	0.0691793	PRR15L, DNAH10, ABCC9, DNAH9, DNAH2, KATNAL2, ABCG1, DNAH5, DNAH6, ABCG2	589	144	16659	1.96413	1	0.863291	67.3717
INTERPRO	IPR016316:Complement component C1q/Thrombomodulin	2	0.30722	0.0693487	THBD, CD93	589	2	16659	28.2835	1	0.85576	67.4643
INTERPRO	IPR019579:Uncharacterised protein family UPF0564	2	0.30722	0.0693487	FAM161B, FAM161A	589	2	16659	28.2835	1	0.85576	67.4643
GOTERM_BP_FAT	GO:0009891~positive regulation of biosynthetic process	32	4.91551	0.0693599	MEF2C, PPARA, ING2, ACVRL1, ADORA2B, GRIP1, SEC14L2, IL10, GATA2, MEIS2, S1PR1, FOXF1, FOXF2, GUCY1A3, HSF4, NFATC2, EGR1, EGFR, SATB2, EGR2, IKZF1, TAF8, ESRRG, TNFRSF13C, NR4A1, NPR1, NR4A3, ABCG1, DYRK1B, PDGFRA, ENG, BMP6	459	695	13528	1.35702	1	0.750188	71.7172
GOTERM_BP_FAT	GO:0018108~peptidyl-tyrosine phosphorylation	5	0.768049	0.069402	FLT1, LYN, FYN, PDGFRA, FES	459	46	13528	3.20356	1	0.747642	71.7397
GOTERM_BP_FAT	GO:0048660~regulation of smooth muscle cell proliferation	5	0.768049	0.069402	EGFR, FLT1, S1PR1, CALCRL, IGFBP5	459	46	13528	3.20356	1	0.747642	71.7397
GOTERM_MF_FAT	GO:0019900~kinase binding	11	1.68971	0.0707414	CORO1A, PLEK, RASGRP3, VIM, NPR1, PDE3B, RYR2, AKAP7, PFKM, TNNI3, ADD3	427	179	12983	1.86847	1	0.561401	66.7405
GOTERM_BP_FAT	GO:0010817~regulation of hormone levels	10	1.5361	0.0710858	UGT1A10, ACE, UGT1A9, LYN, UGT1A5, HSD11B2, RAPGEF4, PCLO, DDO, UGT1A1, BCO2, GLP1R, SMPD3	459	151	13528	1.95184	1	0.753516	72.6247
SP_PIR_KEYWORDS	transferase	58	8.90937	0.0713486	STK33, ACVRL1, NUAK1, STK36, B3GALT4, PINK1, PRKG2, FES, ART3, SULT1A1, EGFR, PDXK, TNIK, LYN, NEK10, PFKM, UGT1A1, NEK11, CDKL4, UGT1A10, PDGFRA, RIPK3, ABAT, NEK5, STK10, MAP4K2, ULK4, EXTL1, CMPK2, ZDHHC23, UGT1A9, TYMP, B3GNT4, UGT1A5, HS6ST2, PCYT1B, LFNG, GALNT13, CSF1R, AATK, ITK, GSTA3, ST6GAL1, FLT1, PLA2G15, MAK, UST, SPHK1, PDK4, BMX, LRGUK, AK7, INMT, GLYCTK, CSGALNACT1, HMGCS2, RPS6K…	647	1394	19235	1.23695	1	0.488618	65.0462
UP_SEQ_FEATURE	domain:Ras-GEF	4	0.614439	0.072543	RASGRP3, RASGRF2, RAPGEF4, KNDC1	644	29	19113	4.0936	1	0.947069	71.9653
GOTERM_CC_FAT	GO:0005615~extracellular space	32	4.91551	0.0729676	MIA, WNT5A, FGF9, CXCL2, TNFSF13, TNFSF12, IL10, MMRN2, CPN1, ACE, GPX3, TNN, ANGPT1, LOX, FIGF, LOXL1, SRGN, CTRL, ANGPTL4, EGFR, FLT1, CILP, DKK3, CTSK, TNFSF10, THBD, PECAM1, PON1, SCGB3A1, ENG, TNFAIP2, BMP6, IGFBP5	441	685	12782	1.354	1	0.537655	64.2977
GOTERM_MF_FAT	GO:0004674~protein serine/threonine kinase activity	21	3.22581	0.0741707	EGFR, STK33, ACVRL1, TNIK, NUAK1, MAK, STK36, STK10, MAP4K2, NEK10, PINK1, PRKG2, ULK4, NEK11, CDKL4, RPS6KA2, DYRK1B, RIPK3, NEK5, ENG, AATK	427	430	12983	1.4849	1	0.57323	68.5353
GOTERM_BP_FAT	GO:0051172~negative regulation of nitrogen compound metabolic process	25	3.84025	0.0751648	MEF2C, EGR1, PPARA, SATB2, IKZF1, FOXJ1, ARID5B, KLF11, ARID5A, PTPRU, TCEAL1, SCGB1A1, IL10, PRR15L, VDR, HTR1B, MEIS2, IRF8, FOXF2, BCL6B, RFX3, HSF4, HDAC9, RASD1, ENG	459	519	13528	1.41969	1	0.770636	74.6616
GOTERM_MF_FAT	GO:0016641~oxidoreductase activity, acting on the CH-NH2 group of donors, oxygen as acceptor	3	0.460829	0.0753618	LOX, DDO, LOXL1	427	14	12983	6.51539	1	0.573341	69.1373
INTERPRO	IPR011992:EF-Hand type	14	2.15054	0.0758641	EFHC2, NKD1, STAT4, RASGRP3, CALML4, CALML3, CAPSL, PLCH1, EFCAB1, RYR2, EFCAB2, ITSN1, CACNA1D, KCNIP4	589	236	16659	1.67784	1	0.873159	70.8464
UP_SEQ_FEATURE	domain:EGF-like 2	7	1.07527	0.0760918	THBD, LTBP2, CD93, TNN, EDIL3, MEGF11, SCARF1	644	88	19113	2.3608	1	0.951186	73.7228
GOTERM_BP_FAT	GO:0015674~di-, tri-valent inorganic cation transport	11	1.68971	0.0762445	ATP2B2, VDR, CORO1A, TRPC6, CACHD1, FYN, RYR2, SLC25A28, GJA4, CACNA1D, ITPR2	459	176	13528	1.84205	1	0.773015	75.1763
GOTERM_BP_FAT	GO:0045860~positive regulation of protein kinase activity	13	1.99693	0.0771033	EGFR, ADCY4, ADCY2, FLT1, ADORA2B, ADCY5, SPHK1, LRRN3, ITGA1, LPAR3, KISS1R, GADD45G, ADRA2A	459	223	13528	1.71814	1	0.774339	75.5786
UP_SEQ_FEATURE	disulfide bond	109	16.7435	0.0775655	LTBP2, SCN3B, TNFSF13, TNFSF12, EDIL3, MEGF11, IL10, MMRN2, DNASE1L1, NOV, LPHN3, HTR1B, REG3G, EGFR, RECK, EFNB3, PTPRU, SIRPA, PRELP, THBD, RELT, PDGFRA, VSIG8, GLP1R, IL22RA1, ADAMTSL1, ADORA2B, MME, EXTL1, SEMA5A, ACE, P2RY2, TFF2, ADRA2A, AGRP, PLTP, SRGN, CSF1R, CTRL, ANGPTL4, ST6GAL1, EFEMP2, IGJ, TNFRSF13C, ITGA1, ACPP, ABCG2, LCN2, BTLA, SEMA6A, LYVE1, LAMA4, LAMA3, SEMA6D, CD300A, CD274…	644	2819	19113	1.14756	1	0.950889	74.4217
SMART	SM00314:RA	5	0.768049	0.0779098	RASSF4, RASSF5, RASIP1, RAPGEF4, ARAP2	370	40	9079	3.06723	1	0.71109	63.7896
GOTERM_BP_FAT	GO:0043085~positive regulation of catalytic activity	25	3.84025	0.0779698	PSMB10, ADCY4, ADCY2, ADORA2B, ADCY5, BTRC, LPAR3, VDR, EDNRB, KISS1R, S1PR1, P2RY2, ADRA2A, CALCRL, EGFR, FLT1, PLEK, FOXJ1, LRRN3, SPHK1, ITGA1, NPR3, TSC1, GADD45G, GLP1R	459	520	13528	1.41696	1	0.775674	75.9784
GOTERM_BP_FAT	GO:0051346~negative regulation of hydrolase activity	5	0.768049	0.0785975	PLEK, SMAD6, NR4A1, TNNI3, ANGPTL4	459	48	13528	3.07008	1	0.775925	76.2641
GOTERM_BP_FAT	GO:0018212~peptidyl-tyrosine modification	5	0.768049	0.0785975	FLT1, LYN, FYN, PDGFRA, FES	459	48	13528	3.07008	1	0.775925	76.2641
GOTERM_BP_FAT	GO:0006909~phagocytosis	5	0.768049	0.0785975	GATA2, CORO1A, CD93, ELMO1, ELMOD1	459	48	13528	3.07008	1	0.775925	76.2641
UP_SEQ_FEATURE	region of interest:Ligand-binding	4	0.614439	0.0786736	VDR, PPARA, NR4A1, NR4A3	644	30	19113	3.95714	1	0.949886	74.9356
UP_SEQ_FEATURE	repeat:MORN 3	3	0.460829	0.078736	MORN4, MORN1, RSPH1	644	14	19113	6.35969	1	0.946791	74.9643
GOTERM_BP_FAT	GO:0045940~positive regulation of steroid metabolic process	3	0.460829	0.0795807	SEC14L2, ABCG1, BMP6	459	14	13528	6.31559	1	0.777736	76.7052
GOTERM_BP_FAT	GO:0010171~body morphogenesis	3	0.460829	0.0795807	CDON, ARID5B, PDGFRA	459	14	13528	6.31559	1	0.777736	76.7052
GOTERM_BP_FAT	GO:0007263~nitric oxide mediated signal transduction	3	0.460829	0.0795807	GUCY1A3, GUCY1B3, RASD1	459	14	13528	6.31559	1	0.777736	76.7052
GOTERM_BP_FAT	GO:0001539~ciliary or flagellar motility	3	0.460829	0.0795807	TEKT2, DNAH2, DNAH5	459	14	13528	6.31559	1	0.777736	76.7052
GOTERM_BP_FAT	GO:0006949~syncytium formation	3	0.460829	0.0795807	KCNH1, CDON, DYRK1B	459	14	13528	6.31559	1	0.777736	76.7052
GOTERM_BP_FAT	GO:0006171~cAMP biosynthetic process	3	0.460829	0.0795807	ADCY4, ADCY2, ADCY5	459	14	13528	6.31559	1	0.777736	76.7052
SMART	SM00409:IG	20	3.0722	0.0796071	ADAMTSL1, FLT1, SCN3B, GPR124, PTPRU, PIGR, SIRPA, BTLA, CD83, CD300A, SEMA3G, CDON, CD274, PECAM1, PDGFRA, VSIG8, OBSL1, BOC, CSF1R, PILRA	370	330	9079	1.48714	1	0.692457	64.6155
SP_PIR_KEYWORDS	Symport	8	1.22888	0.0802139	SLC38A4, SLC1A3, SLC23A2, SLC5A1, SLC16A11, SLC16A9, SLC10A6, SLC5A12	647	111	19235	2.14267	1	0.524168	69.4974
SP_PIR_KEYWORDS	prenylation	10	1.5361	0.0804736	RHOJ, PPP1R16B, DIRAS2, PRICKLE1, RAB36, PRICKLE2, RAB4B, RAB6B, RASD1, RAB20	647	156	19235	1.90574	1	0.518509	69.6195
GOTERM_BP_FAT	GO:0030335~positive regulation of cell migration	7	1.07527	0.0810905	EGFR, CORO1A, FLT1, S1PR1, SPHK1, PDGFRA, HDAC9	459	89	13528	2.31808	1	0.781772	77.3674
GOTERM_BP_FAT	GO:0032989~cellular component morphogenesis	20	3.0722	0.0821912	EGFR, PLXNA3, EGR2, EFNB3, PTPRZ1, FOXJ1, ITGA1, RPGRIP1L, SEMA5A, ATP2B2, SEMA6A, BBS2, SLC1A3, FOXF1, PRICKLE2, OBSL1, TNN, ANTXR1, FEZ2, IDUA	459	397	13528	1.48477	1	0.783974	77.839
GOTERM_CC_FAT	GO:0043005~neuron projection	18	2.76498	0.0830495	DNM3, ADCY4, ARC, ADCY2, VIM, ESR1, ITGA1, KCNJ2, ITPR2, SDC3, NOV, ATP2B2, SEMA6A, P2RX6, SLC1A3, TSC1, AQP11, TSGA10	441	342	12782	1.52548	1	0.575489	69.2292
GOTERM_BP_FAT	GO:0030036~actin cytoskeleton organization	13	1.99693	0.0830531	RHOJ, FMNL2, CORO1A, PLEK, FOXJ1, PDLIM3, ADRA2A, OBSL1, ANTXR1, FHDC1, FHOD1, ELMO1, NPHP1	459	226	13528	1.69534	1	0.785136	78.2018
GOTERM_MF_FAT	GO:0003700~transcription factor activity	41	6.298	0.0831743	MEF2C, PPARA, TSHZ2, AEBP1, IRX5, ELF5, TCEAL1, VDR, GATA2, MEIS3, STAT4, MEIS2, HOXA3, NR1D1, HOXA5, FOXF1, PAX7, GATA3, FOXF2, HSF4, NFATC2, EGR1, ERF, EGR3, SATB2, EGR2, IKZF1, FOXJ1, SMAD6, KLF11, ESRRG, ESR1, RUNX1T1, NR4A1, NR4A3, MSRB2, PKNOX2, IRF8, EDF1, RFX3, KLF3	427	975	12983	1.27858	1	0.605063	72.8266
GOTERM_BP_FAT	GO:0009914~hormone transport	5	0.768049	0.0834117	LYN, RAPGEF4, PCLO, GLP1R, SMPD3	459	49	13528	3.00743	1	0.784202	78.3511
GOTERM_BP_FAT	GO:0010518~positive regulation of phospholipase activity	6	0.921659	0.0840475	EGFR, EDNRB, S1PR1, P2RY2, LPAR3, NPR3	459	69	13528	2.56285	1	0.784422	78.6135
KEGG_PATHWAY	hsa04144:Endocytosis	12	1.84332	0.0841535	EGFR, DNM3, SMAP2, FLT1, PSD, ARRB1, PDGFRA, HSPA1A, PARD6G, ARAP2, IQSEC2, CSF1R	192	184	5085	1.72724	0.999997	0.794502	64.7369
SP_PIR_KEYWORDS	disulfide bond	112	17.2043	0.0844358	LTBP2, SCN3B, TNFSF13, TNFSF12, EDIL3, MEGF11, IL10, MMRN2, DNASE1L1, NOV, LPHN3, HTR1B, REG3G, EGFR, RECK, EFNB3, PTPRU, SIRPA, PRELP, THBD, RELT, PDGFRA, VSIG8, GLP1R, IL22RA1, ADAMTSL1, ADORA2B, MME, ESM1, EXTL1, SEMA5A, ACE, P2RY2, TFF2, ADRA2A, ENTPD1, AGRP, PLTP, SRGN, CSF1R, CTRL, ANGPTL4, ST6GAL1, EFEMP2, IGJ, TNFRSF13C, ITGA1, ACPP, ABCG2, LCN2, BTLA, SEMA6A, LYVE1, LAMA4, LAMA3, SEMA6D,…	647	2924	19235	1.13875	1	0.529513	71.4265
UP_SEQ_FEATURE	domain:C1q	4	0.614439	0.0850218	C1QTNF5, COL8A2, MFRP, MMRN2	644	31	19113	3.82949	1	0.955557	77.6977
GOTERM_BP_FAT	GO:0032583~regulation of gene-specific transcription	9	1.38249	0.0850364	MEF2C, VDR, GATA2, PPARA, IKZF1, FOXJ1, HDAC9, ENG, IL10	459	134	13528	1.97951	1	0.786076	79.0155
INTERPRO	IPR003104:Actin-binding FH2 and DRF autoregulatory	3	0.460829	0.0855397	FMNL2, FHDC1, FHOD1	589	14	16659	6.06076	1	0.897231	75.2669
INTERPRO	IPR001180:Citron-like	3	0.460829	0.0855397	GARNL3, TNIK, MAP4K2	589	14	16659	6.06076	1	0.897231	75.2669
GOTERM_CC_FAT	GO:0030054~cell junction	25	3.84025	0.0855465	SRCIN1, GRIP1, SLC5A1, RIMS2, GJA4, ITSN1, CDH5, GJC1, STARD8, OBSL1, NPHP1, PHACTR1, DIXDC1, ARC, SYT10, PTPRU, ARHGAP24, PCLO, SHANK2, P2RX6, LAMA3, SYNM, PARD6G, PDZD2, ADD3	441	518	12782	1.39885	1	0.576209	70.3489
GOTERM_BP_FAT	GO:0048661~positive regulation of smooth muscle cell proliferation	4	0.614439	0.086214	EGFR, FLT1, S1PR1, CALCRL	459	31	13528	3.80294	1	0.788453	79.485
INTERPRO	IPR017442:Serine/threonine protein kinase-related	19	2.91859	0.0862379	STK33, ACVRL1, TNIK, NUAK1, MAK, STK36, STK10, MAP4K2, NEK10, PINK1, NPR2, PRKG2, ULK4, NEK11, CDKL4, RPS6KA2, DYRK1B, RIPK3, NEK5	589	359	16659	1.4969	1	0.89276	75.5602
UP_SEQ_FEATURE	repeat:LRR 12	7	1.07527	0.0862546	DNAH10, LRRIQ1, MFHAS1, LRRN3, LRGUK, TLR5, PRELP	644	91	19113	2.28297	1	0.954842	78.1997
GOTERM_BP_FAT	GO:0016477~cell migration	15	2.30415	0.0866287	SATB2, FLT1, ACVRL1, FOXJ1, ARID5B, PODXL, ITGA1, TNFSF13, TNFSF12, IL10, EDNRB, CORO1A, FYN, TNN, SCNN1B, ENG	459	276	13528	1.60178	1	0.787764	79.648
OMIM_DISEASE	Myocardial infarction, susceptibility to	3	0.460829	0.0866361	ACE, THBD, ESR1	142	13	3671	5.96587	1	0.999961	68.5538
INTERPRO	IPR001895:Guanine-nucleotide dissociation stimulator CDC25	4	0.614439	0.0879359	RASGRP3, RASGRF2, RAPGEF4, KNDC1	589	30	16659	3.77114	1	0.891257	76.2602
GOTERM_BP_FAT	GO:0045893~positive regulation of transcription, DNA-dependent	23	3.53303	0.08806	EGR1, MEF2C, PPARA, SATB2, EGR2, IKZF1, GRIP1, TAF8, ESRRG, NR4A1, NR4A3, SEC14L2, IL10, GATA2, MEIS2, S1PR1, FOXF1, DYRK1B, FOXF2, HSF4, NFATC2, ENG, BMP6	459	477	13528	1.42112	1	0.791075	80.2011
SP_PIR_KEYWORDS	cell binding	3	0.460829	0.0886288	VWF, LAMA4, COL6A1	647	15	19235	5.9459	1	0.54092	73.2296
UP_SEQ_FEATURE	domain:FH2	3	0.460829	0.0888883	FMNL2, FHDC1, FHOD1	644	15	19113	5.93571	1	0.956458	79.2369
UP_SEQ_FEATURE	domain:CNH	3	0.460829	0.0888883	GARNL3, TNIK, MAP4K2	644	15	19113	5.93571	1	0.956458	79.2369
UP_SEQ_FEATURE	repeat:MORN 2	3	0.460829	0.0888883	MORN4, MORN1, RSPH1	644	15	19113	5.93571	1	0.956458	79.2369
UP_SEQ_FEATURE	metal ion-binding site:Copper	3	0.460829	0.0888883	LOX, LOXL1, SCO2	644	15	19113	5.93571	1	0.956458	79.2369
UP_SEQ_FEATURE	repeat:MORN 1	3	0.460829	0.0888883	MORN4, MORN1, RSPH1	644	15	19113	5.93571	1	0.956458	79.2369
SP_PIR_KEYWORDS	receptor	64	9.83103	0.0895435	PPARA, PLXNA3, ACVRL1, GPR124, LPAR3, TLR5, IL17RD, ASGR1, LPHN3, EDNRB, KISS1R, HTR1B, S1PR1, CD93, CALCRL, PILRA, EGFR, CMKLR1, ESR1, MRGPRE, PIGR, EDAR, PTPRU, SIRPA, LDLRAD1, THBD, RELT, PDGFRA, RYR2, GLP1R, GPR182, GPRC5C, IL22RA1, ADORA2B, MMD, FPR2, SCARF1, VDR, NR1D1, P2RY2, ADRA2A, CSF1R, PTPRB, FZD8, FLT1, PTPRZ1, ESRRG, ITGA1, TNFRSF13C, NPR1, NR4A1, NPR2, REEP1, NPR3, NR4A3, ITPR2, BT…	647	1583	19235	1.20195	1	0.538211	73.6086
GOTERM_BP_FAT	GO:0030801~positive regulation of cyclic nucleotide metabolic process	3	0.460829	0.0898318	ADORA2B, NPR1, GUCY1A3	459	15	13528	5.89455	1	0.795591	80.8661
GOTERM_BP_FAT	GO:0030810~positive regulation of nucleotide biosynthetic process	3	0.460829	0.0898318	ADORA2B, NPR1, GUCY1A3	459	15	13528	5.89455	1	0.795591	80.8661
GOTERM_BP_FAT	GO:0014003~oligodendrocyte development	3	0.460829	0.0898318	PLP1, LYN, EIF2B3	459	15	13528	5.89455	1	0.795591	80.8661
GOTERM_BP_FAT	GO:0045981~positive regulation of nucleotide metabolic process	3	0.460829	0.0898318	ADORA2B, NPR1, GUCY1A3	459	15	13528	5.89455	1	0.795591	80.8661
GOTERM_BP_FAT	GO:0035088~establishment or maintenance of apical/basal cell polarity	3	0.460829	0.0898318	FOXJ1, FOXF1, PRICKLE2	459	15	13528	5.89455	1	0.795591	80.8661
GOTERM_BP_FAT	GO:0030804~positive regulation of cyclic nucleotide biosynthetic process	3	0.460829	0.0898318	ADORA2B, NPR1, GUCY1A3	459	15	13528	5.89455	1	0.795591	80.8661
GOTERM_MF_FAT	GO:0015370~solute:sodium symporter activity	5	0.768049	0.0904533	SLC1A3, SLC23A2, SLC5A1, SLC10A6, SLC28A2	427	52	12983	2.92357	1	0.631552	75.8897
GOTERM_BP_FAT	GO:0031328~positive regulation of cellular biosynthetic process	31	4.7619	0.0905153	MEF2C, PPARA, ING2, ACVRL1, ADORA2B, GRIP1, SEC14L2, IL10, GATA2, MEIS2, S1PR1, FOXF1, FOXF2, GUCY1A3, HSF4, NFATC2, EGR1, EGFR, SATB2, EGR2, IKZF1, TAF8, ESRRG, TNFRSF13C, NR4A1, NPR1, NR4A3, DYRK1B, PDGFRA, ENG, BMP6	459	685	13528	1.3338	1	0.79591	81.117
GOTERM_BP_FAT	GO:0050804~regulation of synaptic transmission	9	1.38249	0.0907725	EGFR, EGR1, ATP2B2, HTR1B, KISS1R, ARC, SLC1A3, EGR2, PINK1	459	136	13528	1.9504	1	0.794629	81.2106
SP_PIR_KEYWORDS	camp	4	0.614439	0.0912231	PDE4B, PDE3B, PDE3A, RAPGEF4	647	32	19235	3.71619	1	0.538737	74.2916
SP_PIR_KEYWORDS	cell membrane	86	13.2104	0.0915427	RHOJ, GRIP1, SLC16A10, GPR124, SLC16A11, LPAR3, ANPEP, TNFSF13, TNFSF12, MEGF11, GJA4, IL17RD, MCF2L, KCNIP4, SPRY4, EDNRB, LPHN3, ATP2B2, ART3, HTR1B, KISS1R, S1PR1, DIRAS2, SMAGP, CALCRL, BOC, PILRA, EGFR, RECK, ARC, COL23A1, LYN, ICAM4, CMKLR1, RAB4B, CDHR3, MRGPRE, PIGR, PTPRU, RFTN2, GEM, ELMO1, BBS2, RELT, RASGRF2, ARRB1, AKAP7, THEM4, ADD3, RASD1, GLP1R, GPR182, SLC38A4, NKD1, GPRC5C, ADOR…	647	2194	19235	1.16533	1	0.533737	74.4197
UP_SEQ_FEATURE	lipid moiety-binding region:S-farnesyl cysteine	5	0.768049	0.0919351	RHOJ, PPP1R16B, PRICKLE1, PRICKLE2, RASD1	644	51	19113	2.90966	1	0.958595	80.3788
GOTERM_BP_FAT	GO:0032147~activation of protein kinase activity	8	1.22888	0.0920993	EGFR, ADCY4, KISS1R, ADCY2, FLT1, ADCY5, GADD45G, SPHK1	459	114	13528	2.06826	1	0.797339	81.6866
GOTERM_BP_FAT	GO:0008361~regulation of cell size	12	1.84332	0.0922159	ATP2B2, PLXNA3, CGRRF1, ACVRL1, ATP6V0E2, PLEK, TSC1, SPHK1, NPR1, TNN, SCGB3A1, ODF3B	459	206	13528	1.71686	1	0.795558	81.7278
SP_PIR_KEYWORDS	potassium transport	8	1.22888	0.0926432	KCNH1, KCNB1, KCNH7, KCNE2, KCNJ2, KCNIP4, KCNK3, KCNJ13	647	115	19235	2.06814	1	0.532015	74.8562
GOTERM_BP_FAT	GO:0009593~detection of chemical stimulus	4	0.614439	0.0928538	RYR2, ENG, ABCG1, KCNMB2	459	32	13528	3.6841	1	0.795707	81.9521
GOTERM_BP_FAT	GO:0009880~embryonic pattern specification	4	0.614439	0.0928538	SATB2, SMAD6, RPGRIP1L, CXXC4	459	32	13528	3.6841	1	0.795707	81.9521
GOTERM_BP_FAT	GO:0007166~cell surface receptor linked signal transduction	74	11.3671	0.0930284	ADCY4, ADCY2, ACVRL1, LTBP2, FGF9, GPR124, BTRC, ADCY5, LPAR3, EDNRB, LPHN3, KISS1R, HTR1B, S1PR1, TIAM1, FOXF1, RAPGEF4, FRS3, ANGPT1, CALCRL, EGFR, LYN, EFNB3, CMKLR1, ARID5B, MRGPRE, PTPRU, GEM, TLE2, DOK4, PYGO1, PDGFRA, WNT11, RASD1, GLP1R, GPR182, WNT5A, NKD1, GPRC5C, ADORA2B, IFITM1, CXCL2, AKAP12, CXXC4, FPR2, P2RY2, ADRA2A, ENTPD1, FIGF, AGRP, CSF1R, FZD8, DIXDC1, TCF7, PLP1, FLT1, PLEK,…	459	1856	13528	1.1751	1	0.79416	82.013
GOTERM_BP_FAT	GO:0050864~regulation of B cell activation	5	0.768049	0.0934613	BTLA, FOXJ1, TNFRSF13C, TNFSF13, TNFSF12, IL10	459	51	13528	2.88949	1	0.79357	82.1633
GOTERM_BP_FAT	GO:0042330~taxis	10	1.5361	0.0938286	EDNRB, TYMP, CORO1A, PLXNA3, CMKLR1, CXCL2, ITGA1, FPR2, ENG, IL10	459	160	13528	1.84205	1	0.792748	82.2898
GOTERM_BP_FAT	GO:0006935~chemotaxis	10	1.5361	0.0938286	EDNRB, TYMP, CORO1A, PLXNA3, CMKLR1, CXCL2, ITGA1, FPR2, ENG, IL10	459	160	13528	1.84205	1	0.792748	82.2898
GOTERM_BP_FAT	GO:0033674~positive regulation of kinase activity	13	1.99693	0.0938737	EGFR, ADCY4, ADCY2, FLT1, ADORA2B, ADCY5, SPHK1, LRRN3, ITGA1, LPAR3, KISS1R, GADD45G, ADRA2A	459	231	13528	1.65864	1	0.790756	82.3053
SP_PIR_KEYWORDS	serine/threonine-protein kinase	19	2.91859	0.0938783	STK33, ACVRL1, TNIK, NUAK1, MAK, STK36, STK10, MAP4K2, NEK10, PINK1, PRKG2, ULK4, NEK11, CDKL4, RPS6KA2, DYRK1B, RIPK3, NEK5, AATK	647	381	19235	1.48257	1	0.530885	75.3379
INTERPRO	IPR005821:Ion transport	8	1.22888	0.0943678	KCNH1, TRPC6, KCNB1, KCNH7, RYR2, SCN7A, CACNA1D, ITPR2	589	110	16659	2.05698	1	0.902519	78.745
SMART	SM00008:HormR	4	0.614439	0.0949389	LPHN3, GPR124, CALCRL, GLP1R	370	27	9079	3.63524	1	0.733768	71.3286
GOTERM_MF_FAT	GO:0031544~peptidyl-proline 3-dioxygenase activity	2	0.30722	0.0952489	LEPREL2, LEPREL1	427	3	12983	20.2701	1	0.645807	77.7283
GOTERM_MF_FAT	GO:0019797~procollagen-proline 3-dioxygenase activity	2	0.30722	0.0952489	LEPREL2, LEPREL1	427	3	12983	20.2701	1	0.645807	77.7283
GOTERM_BP_FAT	GO:0007264~small GTPase mediated signal transduction	16	2.45776	0.0953408	RHOJ, RAB4B, GEM, ITSN1, ELMO1, DIRAS2, RASGRF2, RASGRP3, RAB36, TIAM1, ADRA2A, RAB6B, RAPGEF4, RAB20, KNDC1, RASD1	459	305	13528	1.54611	1	0.793938	82.802
UP_SEQ_FEATURE	repeat:WD 5	13	1.99693	0.095844	CORO1A, WDR55, WDR52, WDR78, BTRC, WDR63, WDR27, WDR31, CORO7, TLE2, PPP2R2B, TSSC1, SPAG16	644	233	19113	1.65589	1	0.961766	81.7573
INTERPRO	IPR003409:MORN motif	3	0.460829	0.0964692	MORN4, MORN1, RSPH1	589	15	16659	5.65671	1	0.90203	79.5026
INTERPRO	IPR015425:Actin-binding FH2	3	0.460829	0.0964692	FMNL2, FHDC1, FHOD1	589	15	16659	5.65671	1	0.90203	79.5026
PIR_SUPERFAMILY	PIRSF001450:soluble guanylate cyclase	2	0.30722	0.0965141	GUCY1A3, GUCY1B3	247	3	7396	19.9622	1	0.996734	73.9062
PIR_SUPERFAMILY	PIRSF003027:TF_GATA-1/2/3	2	0.30722	0.0965141	GATA2, GATA3	247	3	7396	19.9622	1	0.996734	73.9062
PIR_SUPERFAMILY	PIRSF002524:nerve growth factor IB-like nuclear receptor	2	0.30722	0.0965141	NR4A1, NR4A3	247	3	7396	19.9622	1	0.996734	73.9062
GOTERM_BP_FAT	GO:0051254~positive regulation of RNA metabolic process	23	3.53303	0.0972833	EGR1, MEF2C, PPARA, SATB2, EGR2, IKZF1, GRIP1, TAF8, ESRRG, NR4A1, NR4A3, SEC14L2, IL10, GATA2, MEIS2, S1PR1, FOXF1, DYRK1B, FOXF2, HSF4, NFATC2, ENG, BMP6	459	481	13528	1.4093	1	0.798705	83.4393
SP_PIR_KEYWORDS	topaquinone	2	0.30722	0.0974128	LOX, LOXL1	647	3	19235	19.8197	1	0.538743	76.6694
SP_PIR_KEYWORDS	quinoprotein	2	0.30722	0.0974128	LOX, LOXL1	647	3	19235	19.8197	1	0.538743	76.6694
SP_PIR_KEYWORDS	transcytosis	2	0.30722	0.0974128	IGJ, PIGR	647	3	19235	19.8197	1	0.538743	76.6694
UP_SEQ_FEATURE	binding site:Inositol hexakisphosphate	2	0.30722	0.0975737	ADARB1, ARRB1	644	3	19113	19.7857	1	0.961783	82.3378
GOTERM_BP_FAT	GO:0060394~negative regulation of pathway-restricted SMAD protein phosphorylation	2	0.30722	0.0981743	SMAD6, ENG	459	3	13528	19.6485	1	0.799714	83.7242
GOTERM_BP_FAT	GO:0007352~zygotic determination of dorsal/ventral axis	2	0.30722	0.0981743	SMAD6, CXXC4	459	3	13528	19.6485	1	0.799714	83.7242
UP_SEQ_FEATURE	repeat:LRR 6	12	1.84332	0.0983604	LRRC20, DNAH10, LRRIQ1, MFHAS1, LRRN3, LRGUK, FBXL13, TLR5, LRRC26, PRELP, LRRC10B, FBXL2	644	210	19113	1.69592	1	0.960535	82.596
GOTERM_BP_FAT	GO:0007200~activation of phospholipase C activity by G-protein coupled receptor protein signaling pathway coupled to IP3 second messenger	5	0.768049	0.0986915	EDNRB, S1PR1, P2RY2, LPAR3, NPR3	459	52	13528	2.83392	1	0.799426	83.8874
GOTERM_CC_FAT	GO:0032045~guanyl-nucleotide exchange factor complex	2	0.30722	0.0997636	RASGRP3, PDE3B	441	3	12782	19.3228	1	0.625032	76.0374
UP_SEQ_FEATURE	repeat:LRR 10	8	1.22888	0.0999033	DNAH10, LRRIQ1, MFHAS1, LRRN3, LRGUK, TLR5, PRELP, FBXL2	644	117	19113	2.0293	1	0.960329	83.0921
