# Supplementary material for: Differentiation of Club Cells to Alveolar Epithelial Cells In Vitro
Source: Sci Rep. 2017 Jan 27;7:41661. doi: 10.1038/srep41661 (PMC5269679; doi:10.1038/srep41661)
Supplement: Supplementary Table 4 [file srep41661-s5.xls]

## Sheet: Supplementary Talbe 4
Gene	D0	D4	D7	blank	D4/D0	D7/D0	blank	BP_E18_2_C07	BP_E18_2_C15	BP_E18_2_C30	BP_E18_2_C32	BP_E18_2_C36	BP_E18_2_C49	BP_E18_2_C87	BP_E18_3_C10	BP_E18_3_C29	BP_E18_3_C80	BP_E18_3_C48	BP_E18_1_C33	BP_E18_1_C09	AT1_E18_2_C06	AT1_E18_2_C12	AT1_E18_2_C13	AT1_E18_2_C20	AT1_E18_2_C22	AT1_E18_2_C26	AT1_E18_2_C31	AT1_E18_2_C38	AT1_E18_2_C42	AT1_E18_2_C43	AT1_E18_2_C44	AT1_E18_2_C50	AT1_E18_2_C55	AT1_E18_2_C59	AT1_E18_2_C61	AT1_E18_2_C63	AT1_E18_2_C65	AT1_E18_2_C69	AT2_E18_2_C11	AT1_E18_2_C73	AT1_E18_2_C74	AT1_E18_2_C88	AT1_E18_2_C90	AT1_E18_2_C92	AT1_E18_3_C09	AT1_E18_3_C28	AT1_E18_3_C37	AT1_E18_3_C47	AT1_E18_3_C54
Scgb1a1	14.6219	7.22177	4.34425	0.001	-7.40011	-10.2776	0.001	0.001	0.001	0.001	0.001	0.001	0.001	0.001	-1.71284	-3.46011	-4.53563	0.757895	-3.57636	0.001	0.001	0.139087	0.001	0.001	0.001	0.001	0.001	0.001	0.001	0.001	0.001	0.001	0.001	0.001	0.001	-4.7394	0.001	-5.31436	0.001	-5.31479	0.001	0.001	0.001	0.001	-0.88497	-2.67987	-3.87144	-1.84465	-4.62388
Dnajb1	9.41342	5.86063	5.14201	0.001	-3.55278	-4.2714	0.001	0.310986	0.001	0.001	2.90719	0.001	-1.05658	-0.921142	0.001	0.001	-2.31641	-1.56682	0.001	0.001	0.001	0.001	0.001	0.885945	0.001	1.48775	0.001	0.001	0.001	-3.45676	0.001	0.001	2.13337	-1.09218	0.001	0.001	-1.37364	0.001	0.001	0.001	0.001	0.001	0.001	0.001	0.001	-3.49853	0.001	0.001	0.001
Gsta3	7.96073	0.588201	5.11844	0.001	-7.37253	-2.8423	0.001	0.001	0.001	0.001	0.001	0.001	0.001	0.001	0.001	0.001	0.001	0.001	0.001	0.001	0.001	0.001	0.001	0.001	0.001	0.001	0.001	0.001	0.001	0.001	0.001	0.001	0.001	0.001	0.001	0.001	0.001	0.001	0.001	0.001	0.001	0.001	0.001	0.001	0.001	0.001	0.001	0.001	0.001
Zyx	4.36439	6.73469	2.9315	0.001	2.3703	-1.43289	0.001	0.001	0.001	0.001	0.001	0.001	0.001	0.001	0.001	0.001	0.001	0.001	0.001	0.001	0.001	0.001	0.001	0.001	0.001	0.001	0.001	0.001	0.001	-3.47152	0.001	0.001	-2.13998	0.001	0.001	1.46328	-0.387805	0.001	0.001	0.001	-3.23466	0.001	-4.70058	0.001	0.001	0.001	0.001	0.001	0.001
Nr2c1	4.02968	0.602668	4.25355	0.001	-3.42701	0.223868	0.001	0.001	0.001	0.001	0.001	0.001	0.001	0.001	0.001	0.001	-0.807538	0.001	0.001	0.001	0.001	0.001	0.001	0.001	0.001	-1.87114	0.001	0.001	0.001	1.60519	0.001	0.001	0.001	0.001	0.001	0.001	0.001	0.001	0.001	0.001	-0.67316	0.001	0.001	0.001	0.001	0.001	0.001	0.001	0.001
Sdad1	4.01927	1.92839	5.59551	0.001	-2.09089	1.57624	0.001	0.001	0.001	0.001	0.001	0.001	0.001	0.001	0.001	0.001	0.001	0.898492	0.001	0.001	0.001	0.001	0.001	0.001	0.001	0.001	0.001	0.001	0.001	0.001	0.001	0.001	0.001	0.001	0.001	0.001	0.001	0.001	0.001	0.001	0.001	0.001	0.001	0.001	0.001	0.001	0.001	0.001	0.001
Cbr2	9.172	1.36686	4.27948	0.001	-7.80515	-4.89252	0.001	0.001	0.001	0.001	0.001	0.001	0.001	0.001	-8.59029	-9.34311	-0.988645	0.001	0.001	0.0310882	0.001	0.001	0.001	0.001	0.001	0.001	0.001	0.001	0.001	0.001	0.001	0.001	0.001	0.001	0.001	0.001	0.001	0.001	-1.82585	0.001	0.001	0.001	0.001	0.001	0.001	0.001	0.001	0.001	0.001
Trpm6	7.3429	2.65676	7.05578	0.001	-4.68613	-0.287117	0.001	0.0124494	-2.09651	0.001	-1.18982	1.01066	0.001	-0.558608	0.001	0.001	0.001	0.001	-0.473536	0.001	0.001	-1.66747	0.001	0.001	0.001	-2.9231	4.45877	0.001	0.001	0.797946	0.001	-1.61053	0.001	1.88531	0.001	0.001	0.001	0.001	0.001	0.001	0.001	0.001	0.001	0.001	0.001	0.001	0.001	1.81532	0.001
Sfn	4.51929	3.99202	0.890086	0.001	-0.527268	-3.6292	0.001	0.001	0.217546	0.001	2.06368	0.001	0.001	0.001	-2.54932	-0.0943745	0.001	0.001	-0.779727	0.001	0.001	0.001	0.001	0.001	0.001	0.001	0.001	0.001	0.001	0.001	0.001	0.001	0.001	-4.1469	0.001	0.001	0.001	0.001	0.001	0.001	0.001	0.001	0.001	0.001	0.001	0.001	0.001	0.001	-0.297165
Cyp2f2	11.8728	6.24965	7.07982	0.001	-5.62317	-4.793	0.001	0.001	0.001	0.001	0.001	0.001	-9.1663	0.001	0.001	0.001	0.001	0.001	0.001	0.001	0.001	0.001	0.001	0.001	0.001	0.001	0.001	0.001	0.001	0.001	0.001	0.001	0.001	0.001	0.001	0.001	0.001	0.001	0.001	0.001	0.001	0.001	0.001	0.001	0.001	0.001	0.001	0.001	0.001
Tspan7	9.29901	4.36305	3.93369	0.001	-4.93596	-5.36531	0.001	0.001	0.001	0.001	-0.371896	0.001	0.001	0.001	0.001	0.001	0.001	0.001	0.001	0.001	0.001	0.001	0.001	0.001	0.001	0.001	0.001	0.001	0.001	0.001	0.001	0.001	0.001	0.001	0.001	0.001	0.001	0.001	0.001	0.001	0.001	0.001	0.001	0.001	0.001	0.001	0.001	0.001	0.001
Ankrd33b	6.94763	2.40768	4.55576	0.001	-4.53994	-2.39187	0.001	0.001	0.001	0.001	0.001	0.001	0.001	0.001	0.001	0.001	0.001	0.001	0.001	0.001	0.001	0.001	0.001	0.001	0.001	0.001	0.001	0.001	0.001	0.001	0.001	0.001	0.001	0.001	0.001	0.001	0.001	0.001	0.001	0.001	0.001	0.001	0.001	0.001	0.001	0.001	0.001	0.001	0.001
Fam84a	7.04289	2.35311	3.00509	0.001	-4.68977	-4.03779	0.001	0.001	0.001	0.001	0.001	0.001	0.001	0.001	0.001	0.001	0.001	0.001	0.001	0.001	0.001	0.001	0.001	0.001	0.001	0.001	0.001	0.001	0.001	0.001	0.001	0.001	0.001	0.001	0.001	0.001	0.001	0.001	0.001	0.001	0.001	0.001	0.001	0.001	0.001	0.001	0.001	0.001	0.001
Cckar	7.81519	1.83345	4.08617	0.001	-5.98174	-3.72902	0.001	-0.475109	0.001	0.001	0.001	0.001	0.001	0.001	-0.129046	0.001	0.001	0.001	0.001	-0.507114	0.001	0.001	0.001	0.001	0.001	0.001	0.001	0.001	0.001	0.001	0.001	0.001	0.001	0.001	0.001	0.001	0.001	0.001	-1.67093	0.001	0.001	0.001	0.001	0.001	0.001	0.001	0.001	0.001	0.001
Hpn	2.56038	4.77669	1.04699	0.001	2.21632	-1.51338	0.001	0.001	0.001	0.001	0.001	0.001	0.001	0.001	0.001	0.001	0.001	0.001	0.001	0.001	0.001	0.001	0.001	0.001	0.001	0.001	0.001	0.001	0.001	0.001	0.001	0.001	0.001	0.001	0.001	0.001	0.001	0.001	0.001	0.001	0.001	0.001	0.001	0.001	0.001	0.001	0.001	0.001	0.001
Epas1	12.4607	8.67226	9.3464	0.001	-3.78844	-3.1143	0.001	-0.194999	0.001	0.001	0.001	0.001	0.001	0.001	0.001	2.02763	0.001	1.67442	0.001	0.001	0.001	0.001	0.001	0.001	0.001	0.001	0.001	0.001	0.001	0.001	0.001	0.001	0.001	0.001	0.001	0.001	0.001	0.001	0.001	0.001	0.001	0.001	0.001	0.001	0.001	-0.635252	0.001	0.001	0.001
5330417C22Rik	8.45173	2.54884	3.52545	0.001	-5.90289	-4.92628	0.001	0.001	0.001	0.001	3.50782	0.001	0.001	0.001	0.001	0.001	0.001	0.001	0.001	0.001	0.001	0.001	0.001	0.001	0.001	0.001	0.001	0.001	0.001	0.001	-4.28694	0.001	0.001	0.001	0.001	0.001	0.001	0.001	0.001	0.001	0.001	0.001	0.001	0.001	0.001	0.001	0.001	0.001	0.001
Uba52	6.05203	8.15821	3.91854	0.001	2.10619	-2.13349	0.001	0.374669	0.292709	0.263821	-0.768244	1.43744	1.00495	0.452573	-0.369721	0.938238	-0.159164	-0.807445	0.51347	0.137268	-0.610626	0.325788	0.694617	-1.50373	0.683379	-0.308502	1.1892	-1.10348	0.571765	0.894077	1.49454	1.19305	0.633024	-0.364708	0.626897	0.744165	-3.67346	-1.91376	1.51679	-0.454157	0.091633	-1.03491	1.63144	-1.44717	-0.344802	-0.484463	-1.65356	-0.998583	-0.577786
Rcn1	4.74306	0.52884	2.03177	0.001	-4.21422	-2.71129	0.001	0.001	-1.23446	0.001	0.001	-1.86733	0.001	0.001	0.001	0.001	0.001	0.001	0.001	0.001	0.001	0.001	0.001	0.001	0.001	0.001	0.001	0.001	0.001	0.001	0.001	0.001	0.001	0.001	0.001	0.001	0.001	0.001	0.001	0.001	0.001	0.001	0.001	0.001	0.001	0.001	0.001	0.001	0.001
Cnnm4	5.57037	1.83345	4.32042	0.001	-3.73692	-1.24995	0.001	0.001	0.001	-4.006	0.001	0.001	0.001	0.001	0.001	0.001	0.001	0.001	0.001	0.001	0.001	0.001	0.001	0.001	0.001	0.001	0.001	0.001	0.001	0.001	0.001	0.001	0.001	0.001	-1.46779	0.001	0.001	0.001	0.001	0.001	0.001	0.001	0.001	0.001	1.4984	0.001	0.001	0.001	0.001
Ldhb	8.09761	1.75143	4.90754	0.001	-6.34618	-3.19007	0.001	0.001	-0.323053	0.001	0.001	0.001	0.001	-3.95075	0.001	0.001	-3.58569	2.15969	-4.73758	-0.0840165	0.001	0.001	0.001	0.001	0.001	0.001	0.001	0.001	0.001	0.904131	0.001	0.001	0.001	-2.34632	0.001	0.001	0.001	0.001	-4.4435	0.001	0.001	0.001	0.001	0.001	0.001	0.001	0.001	0.001	0.001
Hp	9.48367	6.52473	7.34545	0.001	-2.95894	-2.13822	0.001	0.001	0.001	0.001	0.001	0.001	0.001	0.001	0.001	0.001	0.001	0.001	0.001	-2.21805	0.001	0.001	0.001	0.001	0.001	0.001	0.001	0.001	0.001	0.001	0.001	0.001	0.001	0.001	0.001	0.001	0.001	0.001	0.001	0.001	0.001	0.001	0.001	0.001	-8.13957	0.001	0.001	0.001	0.001
Pglyrp1	0.840164	5.02514	3.89292	0.001	4.18498	3.05275	0.001	-5.6476	0.001	2.74594	0.001	0.001	0.001	0.001	0.001	0.001	-0.581262	0.001	0.76537	0.001	0.001	-2.20997	0.001	0.001	0.001	0.001	0.001	0.001	0.001	0.001	0.001	0.001	0.001	0.001	0.001	0.001	0.001	0.001	0.001	0.001	0.001	2.78256	0.001	0.001	0.001	0.001	0.001	0.001	0.001
Tlcd1	2.12851	0.402244	3.42714	0.001	-1.72626	1.29863	0.001	0.001	0.001	0.001	0.001	0.001	0.001	0.001	0.001	0.001	0.001	0.001	0.001	0.001	0.001	0.001	0.001	0.001	0.001	0.001	0.001	0.001	0.001	0.001	0.001	0.001	0.001	0.001	0.001	-2.94491	0.001	0.001	0.001	0.001	-0.115588	0.001	0.001	0.001	0.001	0.001	0.001	0.001	0.001
Aldh1a1	9.27315	6.27894	4.70455	0.001	-2.99421	-4.56859	0.001	0.001	0.001	0.001	0.001	0.001	0.001	0.001	0.001	0.001	0.001	0.001	0.001	0.001	0.001	0.001	0.001	0.001	0.001	0.001	0.001	0.001	0.001	0.001	0.001	0.001	0.001	0.001	0.001	0.001	0.001	0.001	0.001	0.001	0.001	0.001	0.001	0.001	0.001	0.001	0.001	0.001	0.001
Mgst1	12.3459	8.56997	9.89384	0.001	-3.7759	-2.45203	0.001	1.26165	0.570201	0.916988	0.769904	-0.520182	0.001	-0.836289	0.728345	1.34693	1.41823	0.423396	0.001	0.799705	0.001	0.229058	-7.36854	0.001	-3.63704	-0.389425	1.61495	0.001	0.001	0.402117	0.887926	1.1545	0.789063	1.6426	-5.48689	0.001	0.001	0.001	-1.83297	2.09111	1.34168	-1.8913	0.001	0.001	-1.33208	0.0790023	-1.68855	-7.54746	0.519138
1810010H24Rik	6.53403	0.616991	4.62275	0.001	-5.91704	-1.91127	0.001	0.001	1.93246	0.001	0.001	0.001	0.001	0.001	0.001	-2.45554	-0.118635	0.001	0.001	0.001	0.001	-2.84541	0.001	0.001	2.41529	0.001	0.001	0.001	0.001	0.001	1.64216	0.001	0.001	0.001	0.001	0.001	0.001	0.001	0.001	0.001	-1.87879	0.001	0.001	0.001	0.001	0.001	0.001	-4.01695	0.001
Smurf2	7.12902	3.51821	7.54286	0.001	-3.61081	0.413843	0.001	0.0804943	-1.79644	0.001	1.91784	2.61284	0.001	0.001	0.478259	0.001	0.001	0.001	-2.51365	0.001	0.001	-2.65675	0.001	-0.244865	0.001	0.001	0.001	2.55271	-0.911278	-2.79269	0.001	0.001	0.001	0.001	-2.03156	0.001	0.001	0.001	0.001	-1.32948	-0.972036	0.001	0.001	0.001	0.001	0.001	0.001	0.001	0.001
Gdpd1	9.10951	6.16689	7.75726	0.001	-2.94262	-1.35225	0.001	0.001	0.347611	0.209387	0.001	0.001	0.001	0.001	-3.6985	0.001	0.001	0.001	0.001	0.001	0.001	0.001	0.285154	0.001	0.001	0.001	-1.12531	0.001	2.64976	0.001	0.611578	0.001	0.001	0.001	2.91803	0.001	0.001	0.001	-3.76662	0.001	-4.21883	0.001	0.001	3.41038	0.001	0.001	-2.47808	0.001	0.001
Dtx4	6.3232	9.52338	7.02028	0.001	3.20018	0.697074	0.001	0.001	0.001	0.001	0.001	0.001	0.001	0.001	0.001	0.001	0.001	0.001	0.001	0.001	0.001	0.001	0.001	0.001	0.001	0.001	0.001	0.001	0.001	0.001	0.001	0.001	0.715907	0.001	0.001	0.001	0.001	0.001	0.001	0.001	0.001	0.001	0.001	0.001	0.001	0.001	0.001	0.001	-1.59903
Cyfip2	7.902	3.10077	5.21878	0.001	-4.80123	-2.68323	0.001	0.001	0.001	0.001	0.001	0.001	0.001	-0.543929	0.001	0.001	-0.407249	0.001	0.001	0.001	0.001	0.001	0.001	0.001	0.001	0.001	0.001	0.001	0.001	0.001	0.00987994	0.001	0.001	0.001	-1.01031	0.001	0.001	0.001	0.001	0.001	0.001	0.001	0.001	0.001	0.001	0.001	0.001	0.001	0.001
Bcl6	6.31826	2.34453	5.56176	0.001	-3.97373	-0.756497	0.001	1.10573	0.001	0.001	1.08504	0.001	0.001	0.001	0.001	-1.07465	-2.48847	-0.741747	0.001	0.001	0.001	0.001	0.001	0.001	0.001	0.001	0.001	0.001	0.001	0.001	0.001	0.001	0.483537	0.001	0.373636	0.001	0.001	0.001	0.001	0.001	0.001	0.001	0.001	0.001	0.001	0.001	0.001	0.001	0.001
8430408G22Rik	8.12813	5.94466	3.39282	0.001	-2.18347	-4.73531	0.001	0.001	0.001	1.17376	-2.7739	0.001	0.001	0.001	0.001	0.001	0.001	1.43344	0.001	0.001	0.001	1.7552	0.001	0.001	0.001	0.001	0.001	0.001	0.001	0.001	0.001	0.001	0.001	0.001	0.001	0.001	0.001	0.001	0.001	0.726928	0.001	0.001	0.001	0.001	-4.71346	0.001	0.001	0.001	0.001
2410131K14Rik	1.95009	5.70089	3.70106	0.001	3.75079	1.75096	0.001	0.001	0.001	0.001	0.001	0.001	0.001	0.001	0.001	0.001	0.001	0.001	-4.80551	0.001	0.001	0.001	0.001	0.001	0.001	0.001	0.001	0.001	0.001	0.001	0.001	0.001	0.001	0.001	0.001	0.001	0.001	0.001	0.001	0.001	0.001	0.001	0.001	0.001	0.001	0.001	0.001	0.001	0.001
Csrnp1	10.4435	6.78153	6.35325	0.001	-3.662	-4.09028	0.001	0.001	0.001	0.001	0.001	0.001	0.001	0.001	0.001	0.001	-1.18914	0.001	0.001	0.001	0.001	0.001	0.001	0.001	0.001	0.001	0.1513	0.001	1.09379	-3.23446	0.001	0.001	0.001	0.001	0.001	0.001	0.001	0.001	0.001	0.001	0.949584	0.001	0.001	0.001	0.001	0.001	0.001	0.001	0.001
Cldn10	10.0618	7.06099	6.46353	0.001	-3.00077	-3.59823	0.001	2.95506	1.69824	-3.3842	-5.45714	2.33837	0.001	-0.0451069	0.505628	1.71437	0.774364	0.001	0.001	1.41476	0.001	0.001	1.9546	-4.40359	-3.74296	0.001	0.355025	-4.61	-0.098038	0.001	-5.26896	0.001	0.001	-5.81004	0.001	0.001	0.001	0.001	-5.91579	-5.78109	0.001	0.001	-1.12926	0.001	-4.27534	1.9691	-4.83574	-4.70527	0.001
Nr4a1	8.14372	1.51187	4.96891	0.001	-6.63185	-3.17481	0.001	0.001	0.001	-0.0373666	4.04921	0.001	0.001	-1.6416	-0.0919982	0.001	1.20573	0.001	0.001	-1.01957	-0.929235	0.001	0.001	0.001	0.001	0.001	0.001	0.001	-2.31545	-2.59206	1.30526	0.001	-2.74592	-1.29783	-0.902572	-0.661667	0.001	0.001	0.001	0.001	0.924872	0.001	0.681336	0.001	-2.23102	-1.54774	0.001	0.001	0.001
Mettl7a1	9.28915	4.50842	6.92269	0.001	-4.78072	-2.36646	0.001	1.26111	0.001	1.20133	-2.33556	1.55357	0.001	0.001	0.067901	0.7874	0.001	0.001	2.08428	-0.750383	2.36361	-1.10358	0.001	0.001	0.664633	0.0326193	0.001	-2.62232	0.960352	-2.28495	0.001	2.41381	0.001	0.001	1.18492	0.001	0.001	-2.74141	2.91918	-2.52729	-3.68485	0.001	1.59542	0.001	0.001	-3.34611	0.001	-3.33713	0.001
Dtnb	3.22169	6.87649	2.61789	0.001	3.6548	-0.603792	0.001	0.001	0.001	0.001	0.001	0.001	0.001	-2.39058	0.001	0.001	0.001	0.001	0.001	0.001	0.001	0.001	0.001	0.001	0.001	0.001	0.001	0.001	0.001	-2.66309	0.001	0.001	0.001	0.001	0.001	0.001	0.001	0.001	0.001	0.001	0.001	0.001	0.001	0.001	0.001	0.001	0.001	0.001	0.001
Laptm4b	8.33533	9.80336	6.64426	0.001	1.46803	-1.69107	0.001	0.001	0.001	-0.89033	-3.33824	0.001	0.001	0.001	-2.6345	0.001	0.001	0.001	0.001	0.001	0.001	0.001	0.001	0.001	0.001	0.001	0.001	0.001	0.001	0.001	0.001	0.001	3.31106	0.001	0.001	2.71648	0.001	0.001	0.82607	0.001	-3.22811	0.001	-2.4714	0.001	0.001	0.001	0.001	0.001	0.001
Prom1	7.53522	6.90941	3.76883	0.001	-0.625807	-3.76639	0.001	0.001	0.001	0.001	0.001	0.001	0.001	0.001	0.001	0.001	0.001	0.001	0.001	0.001	0.001	0.001	0.001	0.001	0.001	0.001	0.001	0.001	0.001	0.001	0.001	0.001	0.001	0.001	0.001	0.001	0.001	0.001	0.001	0.001	0.001	0.001	0.001	0.001	0.001	0.001	0.001	0.001	0.001
Lrrc26	8.22003	1.86979	6.86324	0.001	-6.35025	-1.35679	0.001	0.001	0.001	0.001	0.001	0.001	0.001	0.001	0.001	0.001	-1.17504	0.001	0.001	0.001	0.001	0.001	0.001	0.001	0.001	0.001	0.001	0.001	0.001	0.001	0.001	0.001	0.001	0.001	0.001	0.001	0.001	0.001	0.001	0.001	0.001	0.001	0.001	0.001	0.001	0.001	0.001	0.001	0.001
Wfdc3	4.02968	0.513609	2.66709	0.001	-3.51607	-1.36259	0.001	0.001	0.001	0.001	0.001	0.001	0.001	0.001	0.001	0.001	0.001	0.001	0.001	0.001	0.001	0.001	0.001	0.001	0.001	0.001	0.001	0.001	0.001	0.001	0.001	0.001	0.001	0.001	0.001	0.001	0.001	0.001	0.001	0.001	0.001	0.001	0.001	0.001	0.001	0.001	0.001	0.001	0.001
Gna14	5.20811	0.46693	2.14028	0.001	-4.74118	-3.06784	0.001	0.001	0.001	0.001	0.001	0.001	0.001	0.001	0.001	0.001	0.001	0.001	0.001	0.001	0.001	0.001	0.001	0.001	0.001	0.001	0.001	0.001	0.001	0.001	0.001	0.001	0.001	0.001	0.001	0.001	0.001	0.001	0.001	0.001	0.001	0.001	0.001	0.001	0.001	0.001	0.001	0.001	0.001
Kcnj15	8.40348	3.67189	7.9847	0.001	-4.73159	-0.418786	0.001	0.001	-3.18005	0.001	1.09121	-0.361954	0.001	0.001	-0.180868	0.001	0.001	-3.72887	-3.93468	0.001	0.001	0.001	0.001	0.001	0.001	0.001	0.001	0.001	0.001	0.001	0.001	-1.05198	0.001	0.001	0.001	0.001	0.001	0.001	-0.0218014	0.001	0.001	0.001	1.23015	0.001	0.001	0.001	0.001	0.001	0.555094
Fam199x	5.68453	8.86413	6.923	0.001	3.1796	1.23848	0.001	0.001	0.001	0.001	0.001	1.49213	-2.88356	0.001	0.001	0.001	0.001	0.001	0.001	0.001	0.001	0.001	0.001	0.001	0.001	0.001	-0.744398	0.001	0.001	0.001	0.001	0.001	0.001	0.001	2.0536	-0.425392	0.001	0.001	0.001	0.001	0.001	0.001	0.001	-2.25228	0.001	0.001	0.001	-1.68441	-2.97853
Peg12	2.98316	6.74206	1.82515	0.001	3.7589	-1.15801	0.001	0.001	0.001	0.001	0.001	0.001	0.001	0.001	0.001	0.001	0.001	0.001	0.001	0.001	0.001	0.001	0.001	0.001	0.001	0.001	0.001	0.001	0.001	0.001	0.001	0.001	0.001	0.001	0.001	0.001	0.001	0.001	0.001	0.001	0.001	0.001	0.001	0.001	0.001	0.001	0.001	0.001	0.001
Tlr4	4.98506	2.16122	6.25133	0.001	-2.82384	1.26627	0.001	0.001	0.001	0.001	0.001	0.001	0.001	0.001	0.001	0.001	0.001	0.001	0.001	0.001	0.001	0.001	0.001	0.001	0.001	0.001	-2.53602	0.001	0.001	0.001	0.001	0.001	0.001	0.001	0.001	0.001	0.001	0.001	0.001	0.001	0.001	0.001	1.02519	0.001	0.001	0.001	0.001	0.001	0.001
Ap1b1	4.16694	0.434949	2.45587	0.001	-3.73199	-1.71108	0.001	0.001	0.001	0.001	0.001	0.001	0.001	0.001	0.001	0.001	0.001	1.26165	0.001	-3.11443	0.001	-2.45904	0.001	0.001	0.001	0.001	0.001	0.182752	0.001	0.001	0.001	0.001	0.001	0.001	0.001	0.001	0.001	0.001	0.001	0.001	0.001	0.001	0.001	0.001	0.001	1.359	0.677939	-2.50774	0.001
Akap2	7.13412	2.50331	4.28737	0.001	-4.63081	-2.84675	0.001	2.15511	-0.910905	-2.98846	-2.34823	0.482365	-0.507054	-1.91865	-2.8123	-3.29297	-1.42572	-2.51168	0.001	-1.36441	0.927753	-1.83698	1.52039	-0.521213	-1.72061	-0.0532082	2.69753	0.519789	0.484795	1.82685	2.21106	0.712498	1.31302	2.98503	2.28572	-0.544263	-2.02346	0.001	0.001	-0.828376	0.896548	-0.91503	0.87084	-0.610645	0.001	2.90648	0.001	3.59665	0.001
Pdpn	3.47451	1.73182	5.57189	0.001	-1.74269	2.09738	0.001	2.50345	0.987016	-0.699703	0.284338	0.0615162	-0.31187	0.288478	0.809622	0.269142	-5.52464	0.649031	-1.47743	-0.122016	0.745704	-0.137741	0.77742	1.01486	0.912744	1.04252	0.349326	0.515067	0.455683	1.83047	2.15357	0.876389	-3.48517	0.07068	-3.13009	-1.58163	2.49051	-0.0035668	0.001	0.855372	1.1148	2.24565	0.910104	-0.0952279	2.35019	1.26504	1.74217	1.53318	-0.390129
Dpysl2	7.46996	5.59634	8.56887	0.001	-1.87362	1.09891	0.001	1.53891	0.452154	1.36066	0.994146	0.405854	-0.354467	0.471397	1.22748	2.67718	-0.420835	-0.64458	0.702818	0.757284	-3.14369	0.347843	0.893443	0.825678	-0.685823	0.652463	0.791697	1.04379	-0.0565462	0.703752	0.669054	1.08409	0.40703	1.0286	-1.9426	-0.364671	-0.206676	-3.16407	-8.06626	0.322509	0.0512971	1.13879	1.83461	1.40332	3.38858	1.96255	2.20763	2.41657	1.44412
Col4a3	3.41048	1.08716	6.11615	0.001	-2.32332	2.70568	0.001	0.891383	0.83254	0.420377	-2.42151	0.001	0.001	-0.755531	1.77753	0.60998	0.209614	-2.47879	-3.57943	1.04021	-1.93236	0.224244	-4.29088	1.94088	1.16886	-4.38612	-1.56439	-0.512879	-0.776002	0.233987	0.157395	-0.305875	0.941798	1.67974	1.8951	-4.12677	-0.351372	0.001	0.001	-0.746434	0.0555723	-0.0665108	-0.525003	0.001	2.33252	1.79591	1.94708	2.48623	1.71398
Cav1	8.63631	5.3677	7.25357	0.001	-3.26862	-1.38275	0.001	2.09012	0.789958	-0.718958	-0.178202	0.21327	1.75115	1.04671	1.37067	1.48425	0.90295	-1.99884	-0.718816	0.104046	0.0177592	1.41197	1.27575	0.624423	0.954645	1.06778	0.473475	-0.855449	2.67318	0.643778	1.00696	0.258224	0.158268	-3.24841	1.16311	0.703604	1.07832	-3.92745	-0.598132	1.74248	-0.0286204	2.4733	2.30394	2.38982	2.32538	0.68999	1.34578	-0.318109	0.858311
S100a6	4.88482	8.25555	6.17101	0.001	3.37073	1.28619	0.001	1.30268	1.13249	1.55632	-1.09823	-0.599311	0.193162	1.27678	1.01472	1.07219	0.244121	-0.457062	-0.482266	-0.464806	-2.25885	1.62501	1.77923	1.78674	1.6297	1.61437	2.68756	-1.05125	1.29593	1.50007	2.10344	-0.280272	0.839561	-0.634259	-2.572	1.41397	1.14277	0.291125	-7.55198	2.66623	-0.418344	0.663358	1.35383	1.80279	2.21087	-3.22171	1.02785	-0.36752	-0.647429
S100a14	0.26705	5.447	3.26683	0.001	5.17995	2.99978	0.001	-1.42325	0.001	-2.42061	-1.5423	-2.83266	0.001	-1.49642	0.257075	-1.01882	0.001	0.001	-2.00725	0.968564	-2.02519	-2.48173	-0.729797	4.21876	-1.19474	-2.17067	-0.39113	0.80806	-2.17395	-2.03572	2.89337	0.001	4.2448	3.27575	0.786786	1.47859	-1.81414	4.60271	0.001	-0.88368	-3.01712	-0.519218	-1.67419	4.85605	-0.588016	0.440975	0.001	0.001	-2.86832
Gm16880	0.251328	0.816341	3.10443	0.001	0.565013	2.8531	0.001	0.001	0.001	0.001	0.001	0.001	0.001	0.001	0.001	0.001	0.001	0.001	0.001	0.001	0.001	0.001	0.001	1.75472	0.001	0.001	3.28996	0.001	0.001	3.15231	-2.60916	0.001	2.20281	0.001	0.001	0.001	0.001	0.001	-5.4143	0.001	0.001	0.001	2.01004	0.001	0.001	0.001	0.001	0.001	0.001
Tspan8	7.33907	10.1784	9.38418	0.001	2.83933	2.04512	0.001	1.4151	1.75569	1.77119	1.1925	-0.481197	0.153458	0.694578	0.35936	0.845675	0.846603	1.07168	0.352201	0.728709	-1.10921	-0.217271	2.17294	2.01768	1.20278	1.01409	1.32293	1.91818	0.606539	1.63479	1.93229	1.15968	-2.78907	0.212659	2.05071	-6.87833	-1.47442	-4.62756	0.191816	0.00673949	0.755084	2.03774	2.45973	-0.652062	1.21972	1.3937	2.20237	1.28524	0.752906
Slc4a5	6.11745	0.700065	3.97823	0.001	-5.41738	-2.13922	0.001	0.001	0.19255	0.001	-2.16351	-0.21392	0.001	-1.81243	-3.73702	0.001	0.001	0.001	2.6148	0.001	-0.0374216	-0.393725	-0.225781	0.001	-0.524513	-2.77205	0.685159	2.63192	1.57563	0.001	0.001	0.470784	0.001	3.26821	0.001	0.001	3.17498	0.001	0.001	1.11402	-1.74853	0.001	-2.29732	0.001	0.0524145	2.56216	0.001	0.001	-0.491715
Egfr	6.1435	0.46693	3.32355	0.001	-5.67657	-2.81995	0.001	0.001	0.001	-0.600892	0.001	-2.69857	0.001	0.001	0.001	1.61156	0.001	0.001	0.001	0.001	0.001	-0.777633	0.001	-0.366775	-0.459295	0.001	0.001	0.001	3.43399	1.0994	0.001	0.001	-1.9342	0.001	0.001	2.0104	0.001	-2.14812	0.001	0.001	-0.815504	0.001	0.001	0.001	0.001	0.001	0.001	-0.973333	0.001
Krt7	3.88435	8.04757	4.54346	0.001	4.16322	0.659113	0.001	-3.76384	2.54375	-0.629502	-4.40272	0.516663	-1.93213	1.3576	1.77178	1.6416	-3.27783	-0.043131	1.15203	-0.255773	-5.67983	0.224607	0.001	2.61483	-0.612428	0.001	-2.8834	2.87859	1.52843	3.08545	1.19781	2.13355	-0.694704	-0.700624	-1.79573	2.57552	0.001	-5.48152	1.828	0.902232	-1.45608	-3.21698	1.01013	0.790396	3.12306	0.849424	1.78676	1.38887	0.800195
Akap5	5.43731	7.70731	10.3428	0.001	2.27001	4.90553	0.001	1.58269	0.560401	0.95919	0.769929	-2.6837	-0.730425	1.94757	-0.440736	2.21269	-0.726863	-1.0828	0.398155	1.16881	-0.962613	1.15302	0.742547	-0.0512829	1.75466	0.569152	0.512157	0.819928	0.58505	0.819392	-0.480008	0.770298	0.704931	0.236329	0.556143	-0.0116875	0.26712	-1.50057	-7.07446	1.52268	0.496848	0.664196	0.845626	0.861961	1.84861	0.966866	2.02425	2.0409	1.77001
Psat1	4.61223	9.51746	8.86979	0.001	4.90523	4.25756	0.001	-0.304467	0.91629	-0.439036	-0.445349	0.001	-3.82755	1.16327	0.500052	1.18411	-1.88433	0.001	1.33554	-2.06812	-1.60367	1.26726	0.001	0.001	0.001	-0.183361	-1.44368	-0.299378	0.001	0.001	1.02929	-0.0103085	-2.59303	0.001	3.152	0.001	1.22975	-1.78791	0.001	2.62251	-2.35017	-1.64188	-0.397202	0.001	0.001	2.04057	2.3974	1.92876	0.001
Flrt3	6.32203	8.48754	9.05015	0.001	2.16551	2.72812	0.001	0.237653	0.001	0.001	0.125225	0.001	0.001	0.001	-4.02839	2.79812	-1.34452	0.001	0.001	-1.03238	2.09625	-0.166987	2.30019	2.16057	0.001	2.37466	-2.29129	0.001	1.7316	0.001	0.994683	-3.69923	0.969562	-0.709384	3.1626	-1.04972	-0.450568	-1.01715	0.001	0.639412	1.50731	2.75829	1.24428	0.001	0.001	1.31302	0.001	1.52824	-0.177433
Col4a4	5.80822	2.56371	6.9173	0.001	-3.24451	1.10908	0.001	1.11305	1.79734	-0.762091	-1.58811	0.001	-0.803487	1.83928	-0.387054	1.16654	0.001	0.001	-1.57009	0.001	-1.00698	0.001	0.001	1.54618	-0.754867	0.001	0.449242	0.001	-2.29462	1.75488	1.08435	-2.68746	0.001	-1.03443	0.001	0.00475321	0.001	0.262961	0.001	2.25915	0.001	0.001	-0.702674	0.001	2.11404	-1.34789	0.001	2.32947	-1.18685
Sema3a	4.50362	1.01328	7.38194	0.001	-3.49033	2.87832	0.001	-1.29894	1.84619	0.001	-3.27307	0.001	1.19538	0.001	1.2365	0.001	0.0570801	0.001	0.438844	0.001	0.001	-1.72005	-0.502128	0.582238	4.07728	-0.156538	0.0702553	0.001	0.474697	0.454944	0.0899171	3.21395	2.58262	4.23339	0.001	1.07404	1.67699	-0.16916	0.001	-2.85608	-0.69086	-1.25332	-1.2509	2.39345	-2.29216	2.7656	-1.18747	0.001	2.08984
Fhl1	11.0826	8.02173	7.04535	0.001	-3.06088	-4.03726	0.001	1.85241	0.001	0.001	0.001	0.001	-0.311298	0.001	-0.838919	0.920692	0.607253	0.001	0.001	0.001	0.001	0.001	1.815	-3.44561	0.001	0.001	0.509744	2.28272	3.89334	-4.7296	-0.0909758	1.15676	0.001	-0.879565	0.001	0.001	0.001	2.01597	0.001	0.962812	1.29925	1.87949	-0.538958	0.798877	0.56842	0.763896	1.54495	0.001	0.001
Tspan2	8.16038	5.38454	9.07189	0.001	-2.77585	0.911511	0.001	-0.711772	2.5631	0.535088	-1.74927	-3.91033	0.001	1.89662	-0.34797	1.8185	0.001	0.29035	1.83672	-0.0996625	-3.47236	0.001	4.03287	0.830185	2.87757	-4.06928	-2.41849	2.1398	-0.171243	1.37209	1.50445	0.001	1.44962	-0.680308	2.11143	0.001	0.001	-4.17927	-4.35341	-1.3761	0.001	2.83872	0.001	1.49803	2.07732	-0.247462	1.26709	-1.13829	1.10507
Ager	3.18492	1.02407	5.49564	0.001	-2.16084	2.31073	0.001	1.49263	2.00865	1.20584	0.780695	1.16631	-0.246965	0.806333	1.30095	1.00357	0.450166	0.62737	1.5736	-0.995191	-0.286098	0.259304	2.23028	1.06253	1.62871	1.12153	1.90531	1.47106	1.98276	2.47855	1.73489	2.93494	1.06748	1.03046	1.21909	-1.32074	-0.692461	-1.8186	-5.01374	0.338945	-0.293568	1.94391	0.833069	1.33474	2.31091	1.65759	1.61587	2.13286	0.817188
Gsn	9.68517	6.37134	6.18559	0.001	-3.31383	-3.49958	0.001	2.04104	0.362612	-2.02348	-4.0573	0.001	-1.65361	-4.42619	1.50843	4.74205	0.001	2.31388	-1.71633	0.001	-0.145799	-1.05071	-1.12306	-2.03313	-1.78564	3.38764	3.49924	-3.62095	3.9978	-3.96153	-4.28672	-0.207849	3.4898	3.34227	0.001	3.62978	-1.58794	-1.51411	0.001	0.165821	-0.487716	-1.85467	-0.383357	0.001	1.33797	-2.51643	-0.761119	3.05016	0.001
Il33	5.13824	2.74418	8.73665	0.001	-2.39406	3.59841	0.001	0.001	0.001	0.001	0.001	0.001	0.001	0.001	0.001	-4.15808	-0.995862	0.001	-2.62974	-0.00993878	0.001	0.001	0.001	0.001	0.001	0.001	0.001	0.001	0.001	0.001	0.001	0.001	0.001	0.001	0.001	0.001	0.001	0.001	1.60862	0.001	0.001	0.001	0.001	0.001	0.001	0.001	0.001	0.001	0.001
Cd74	5.25961	0.853107	2.42402	0.001	-4.4065	-2.83559	0.001	0.001	0.001	1.68933	1.04743	0.001	0.001	2.36524	0.001	0.001	0.323983	0.001	0.001	0.001	0.001	0.001	0.001	0.001	0.001	0.001	0.001	0.001	0.001	0.001	0.001	0.001	0.001	0.001	0.001	0.001	0.001	0.001	0.737965	0.001	0.001	0.001	0.001	0.001	0.001	0.001	0.001	0.001	0.001
Piwil4	3.97209	1.02407	5.17852	0.001	-2.94802	1.20643	0.001	0.001	0.001	0.001	0.001	0.001	0.001	0.001	0.001	0.001	0.001	0.001	0.001	0.001	0.001	0.001	0.001	0.001	0.001	0.001	0.001	0.001	0.001	0.001	0.001	0.001	0.001	0.001	0.001	0.001	0.001	0.001	0.001	0.001	0.001	0.001	0.001	0.001	0.001	0.001	0.001	0.001	0.001
Camk2n1	7.67445	3.42767	5.89137	0.001	-4.24678	-1.78308	0.001	0.001	0.001	0.001	0.001	0.001	0.001	0.001	-0.16839	0.001	-2.48909	0.001	0.001	1.67578	0.001	0.001	0.001	0.001	0.001	0.001	0.001	0.001	0.001	0.001	0.001	0.001	0.001	0.001	0.001	0.001	0.001	0.001	0.145139	0.001	-0.126997	0.001	0.001	0.001	0.001	0.001	0.001	0.001	0.001
Irs1	3.90208	1.94551	7.42447	0.001	-1.95657	3.52239	0.001	0.001	0.001	-2.54839	0.001	0.001	0.001	0.001	0.001	0.001	-2.47098	0.001	0.001	0.001	0.001	0.001	-0.159846	0.001	1.53139	0.001	0.001	0.001	0.001	0.001	0.001	0.001	0.001	0.001	0.001	0.001	0.001	0.001	0.001	0.001	0.001	0.001	0.001	0.001	0.001	0.001	0.001	0.001	0.001
Sox9	4.34785	0.482658	2.65495	0.001	-3.86519	-1.69291	0.001	0.001	0.001	-2.1628	1.88765	-0.727623	0.001	0.001	-0.353804	0.930373	1.30907	2.47446	-0.565198	1.10073	0.001	0.001	0.001	0.001	0.001	0.001	0.001	0.001	0.001	-0.897739	0.001	0.001	0.001	0.001	0.001	0.001	0.001	0.001	-3.09825	0.001	0.001	0.001	0.001	0.001	0.001	-2.96734	0.001	0.001	0.149543
Snx7	4.25827	5.53449	8.11125	0.001	1.27622	3.85298	0.001	0.001	-1.72172	0.001	2.02498	-0.896496	-0.930174	0.001	0.75046	3.14661	0.001	-3.03581	0.001	0.001	-3.54187	0.001	0.001	0.001	-2.29824	0.001	0.001	0.001	0.001	0.001	0.001	0.001	0.001	0.001	0.001	0.001	0.001	0.001	-3.51549	0.001	0.001	0.001	0.001	0.001	0.001	0.001	0.001	0.001	0.001
Adamts1	3.79228	0.334521	4.4855	0.001	-3.45776	0.693222	0.001	0.001	2.26757	0.001	0.001	0.001	-2.86076	0.0540063	2.41635	0.001	0.001	0.001	-1.23502	0.001	0.001	0.001	0.001	0.001	0.001	0.001	0.001	-2.67918	0.001	0.001	0.001	0.001	0.001	0.001	0.001	0.001	0.001	0.001	0.001	0.001	0.001	0.001	0.001	0.001	-3.10671	0.001	0.001	0.001	0.001
Nipal1	5.61789	8.82461	5.96176	0.001	3.20672	0.343869	0.001	0.001	0.001	0.001	0.001	0.001	0.001	0.001	0.001	-0.762357	-2.08071	0.001	0.001	0.001	0.001	0.001	0.001	0.001	0.001	0.001	0.001	0.001	0.001	0.001	0.001	0.001	0.001	0.001	0.001	0.001	0.001	0.001	0.001	0.001	0.001	0.001	0.001	0.001	0.001	0.001	0.001	0.001	0.001
Ppp1r14c	7.4882	4.65964	8.68047	0.001	-2.82857	1.19227	0.001	-3.56622	-1.56065	-1.98111	2.28106	0.001	4.02178	3.15596	1.68809	1.67037	-2.68018	0.437681	-1.54914	1.95753	0.001	0.001	0.001	0.001	0.001	0.001	0.001	0.001	0.001	0.001	0.001	-2.50892	0.001	0.001	0.001	0.001	0.001	0.001	1.49263	0.001	0.001	0.001	0.001	0.001	0.001	0.001	0.001	2.41578	0.001
Lrp2	4.67986	0.765816	8.06482	0.001	-3.91405	3.38496	0.001	0.001	0.001	0.001	0.001	0.001	0.001	0.001	0.001	0.001	0.001	0.001	0.001	0.001	0.001	0.001	0.001	0.001	0.001	0.001	0.001	0.001	0.001	0.001	0.001	0.001	0.001	0.001	0.001	0.001	0.001	0.001	0.001	0.001	0.001	0.001	0.001	0.001	0.001	0.001	0.001	0.001	0.001
Scd1	10.5822	12.172	16.3891	0.001	1.5898	5.80692	0.001	0.001	-3.30309	2.84867	-0.922105	0.001	0.001	-2.77995	3.9294	2.84451	4.38791	3.15895	-2.53501	3.35291	0.001	0.001	0.001	0.001	0.001	0.001	0.001	0.001	0.001	-4.26467	0.001	0.001	0.001	0.001	0.001	0.001	0.001	0.001	0.907554	0.001	0.001	0.001	0.001	0.001	-3.87471	-3.52913	-3.55935	-2.94045	0.001
Secisbp2l	8.84956	6.34362	9.67482	0.001	-2.50595	0.825255	0.001	-0.727301	1.99881	1.08168	1.72859	0.001	0.001	1.62631	0.945202	-2.46686	0.402504	0.699269	0.001	0.829427	0.001	0.001	-2.03669	0.001	-0.575424	-2.34371	-2.46323	0.001	-2.91891	-0.960986	0.001	-0.341141	0.001	0.228761	0.001	-2.17888	0.001	-1.93689	2.60578	-0.139463	0.828221	-0.655093	0.001	0.001	2.5256	0.409953	-2.81323	0.370401	-1.47724
Rnase4	5.22984	0.739874	4.33761	0.001	-4.48996	-0.892223	0.001	1.59837	0.592857	0.001	2.14146	0.001	0.001	0.380162	1.47684	-6.3786	1.19741	1.22416	0.240514	0.395442	0.001	0.001	0.001	-6.34851	3.92895	2.80247	0.001	-1.6716	0.001	-1.82174	2.52263	-1.78436	0.001	-5.80904	0.001	0.001	0.001	0.001	0.001	-1.97136	-2.66461	0.001	2.20338	0.203414	0.001	-5.39957	0.001	-5.35981	0.001
Fabp5	5.71852	10.25	10.9538	0.001	4.53152	5.23528	0.001	-4.57405	-4.20644	2.47544	0.0183886	0.001	-3.57172	-0.224324	-0.293262	1.60359	2.53716	1.66763	-0.436569	2.28197	0.001	0.001	0.001	0.001	0.001	0.001	0.001	0.001	0.001	0.001	0.001	0.001	0.001	0.001	0.001	0.001	0.001	0.001	0.624469	0.001	0.001	0.001	0.001	0.001	-6.9353	0.001	-6.40136	0.001	0.001
Lpl	8.5239	5.60445	3.06826	0.001	-2.91945	-5.45564	0.001	0.001	-1.93436	0.001	0.001	0.001	0.001	0.001	0.001	0.001	0.001	0.001	0.001	-3.32625	-0.75016	0.001	0.001	0.001	0.001	0.001	0.001	0.001	0.001	0.001	0.001	0.001	0.001	0.001	0.001	0.001	1.39248	0.001	0.001	0.001	0.001	0.001	0.001	0.001	1.26077	1.91262	1.7342	0.001	0.001
Napsa	4.77433	0.0265113	8.00068	0.001	-4.74782	3.22634	0.001	1.24647	-0.865679	2.8702	2.83819	2.07647	1.29183	0.0545262	2.48636	2.17077	2.17513	2.96797	1.7721	1.35235	0.001	0.001	0.001	-6.31199	-1.17989	0.001	-0.754091	0.34948	-4.52204	-0.00330195	-4.08495	-2.5182	0.001	-0.269734	-4.45335	0.001	0.001	0.001	3.21428	0.297572	1.42071	1.92754	-2.81926	0.001	0.001	-1.11405	0.001	0.001	1.3319
Atxn7l2	2.7569	0.0265113	2.3202	0.001	-2.73039	-0.436694	0.001	0.001	0.001	0.001	0.001	0.001	0.001	0.001	0.0675161	0.001	0.001	0.001	0.001	0.001	0.001	0.001	0.001	0.001	0.001	0.001	0.001	0.001	0.001	0.001	0.001	0.001	0.001	0.001	0.001	0.001	0.001	0.001	0.001	0.001	0.001	-3.02655	0.001	0.001	0.001	0.001	0.001	0.001	0.001
Dram1	9.48359	8.312	11.7812	0.001	-1.17159	2.29764	0.001	2.73338	-2.83318	1.54077	3.57036	-1.97443	-3.10566	2.50788	2.29976	-0.000421138	2.77535	0.609197	1.6164	2.62719	-2.77638	0.001	0.001	0.001	0.001	-4.79984	0.001	0.001	0.001	0.001	0.001	0.001	0.001	-0.000913819	0.001	0.001	0.001	0.001	2.94277	2.40897	0.001	0.001	0.001	0.001	0.001	0.001	0.001	0.001	0.001
Soat1	8.31154	6.47768	9.37667	0.001	-1.83385	1.06513	0.001	0.18574	0.58313	0.783099	-0.0776958	0.501337	-2.0796	0.202989	3.1823	-2.44416	2.21457	0.736791	-0.589838	2.24364	0.001	0.001	0.001	-0.874538	-3.3815	0.001	0.001	0.001	0.170045	0.001	0.001	0.001	0.001	-2.28863	0.001	0.001	0.001	0.001	0.386304	0.001	-1.73311	0.001	-3.07655	0.001	0.001	-1.21148	-1.72139	0.001	-1.63786
Nol9	1.56758	5.82213	1.2218	0.001	4.25455	-0.345775	0.001	0.001	0.001	0.001	0.001	0.001	0.001	0.001	0.001	0.001	0.001	0.001	0.001	0.001	0.001	0.001	0.001	0.001	0.001	0.001	0.001	0.001	0.001	0.001	0.001	0.001	0.001	0.001	0.001	0.001	0.001	0.001	0.001	0.001	0.001	0.001	0.001	0.001	0.001	0.001	0.001	0.001	0.001
Etv5	6.10739	5.02648	9.27815	0.001	-1.08091	3.17076	0.001	-0.487878	-3.66021	2.90417	-1.32778	1.71116	3.04746	0.794143	-4.19933	2.31571	-3.97522	-3.46967	0.275103	-0.416653	0.001	-2.83767	0.001	0.001	0.001	0.001	0.001	0.001	0.001	0.001	0.001	0.001	0.001	0.001	0.001	0.001	0.001	0.001	1.51155	0.001	0.001	0.001	0.001	0.001	0.001	0.001	0.001	0.001	0.001
Fam46a	6.25413	1.72522	6.94981	0.001	-4.52891	0.695676	0.001	0.001	0.001	0.001	0.001	0.001	2.61254	-3.07505	0.001	0.001	-2.47402	0.001	0.001	0.404954	0.001	0.001	0.001	0.001	0.001	0.001	0.001	0.001	0.001	-3.6094	0.001	0.001	0.001	-0.881985	0.001	0.001	0.001	0.001	0.001	0.001	0.001	0.001	0.001	0.675127	0.001	0.001	0.001	0.001	0.001
Aox3	9.66225	5.78931	7.15786	0.001	-3.87294	-2.50439	0.001	0.001	0.001	0.001	0.001	0.001	-1.10415	0.001	0.001	0.001	0.001	0.001	0.001	-0.859911	0.001	-2.96968	0.001	0.001	0.001	0.001	0.001	0.001	0.001	0.001	0.001	0.001	0.001	0.001	0.001	0.001	0.001	0.001	0.001	0.001	0.001	0.001	0.001	0.001	0.001	0.001	0.001	0.001	0.001
Acsl5	7.04958	4.74362	9.58947	0.001	-2.30595	2.53989	0.001	0.001	0.001	0.001	0.615232	0.001	0.001	0.001	0.001	-2.71776	0.001	0.001	0.001	2.17446	0.001	0.001	0.001	0.001	0.001	0.001	0.001	3.13794	0.001	0.001	0.001	0.001	-2.75596	0.001	0.001	0.001	1.5777	0.001	0.750939	0.001	0.001	0.001	0.001	0.001	-1.24608	2.32474	1.53409	0.001	0.001
Serpinf1	5.54561	0.334521	4.38157	0.001	-5.21109	-1.16404	0.001	0.001	0.001	0.001	0.22691	0.001	0.001	0.001	0.001	0.001	0.001	0.001	0.001	0.001	0.001	0.001	0.001	0.001	0.001	0.001	0.001	0.001	0.001	0.001	0.001	0.001	0.001	0.001	0.001	0.001	0.001	0.001	0.001	0.001	0.001	0.001	0.001	0.001	0.001	0.001	0.001	0.001	0.001
[truncated: 35 more columns]
